# Supplementary material for: RNA-seq Characterization of Sex-Differences in Adipose Tissue of Obesity Affected Patients: Computational Analysis of Differentially Expressed Coding and Non-Coding RNAs
Source: J Pers Med. 2021 Apr 28;11(5):352. doi: 10.3390/jpm11050352 (PMC8145808; doi:10.3390/jpm11050352)
Supplement: Supplementary file 1 [file jpm-11-00352-s001.zip]

Archive with 16 entries (13 files):
- Rey et al_Supplementary/
- Rey et al_Supplementary/.DS_Store
- Rey et al_Supplementary/Supplementary_Table_S1.xlsx
- Rey et al_Supplementary/Supplementary_Table_S2.pdf
- Rey et al_Supplementary/Supplementary_Table_S3.xlsx
- Rey et al_Supplementary/Supplementary_Table_S4.xlsx
- Rey et al_Supplementary/Supplementary_Table_S5.xlsx
- __MACOSX/
- __MACOSX/._Rey et al_Supplementary
- __MACOSX/Rey et al_Supplementary/
- __MACOSX/Rey et al_Supplementary/._.DS_Store
- __MACOSX/Rey et al_Supplementary/._Supplementary_Table_1.xlsx
- __MACOSX/Rey et al_Supplementary/._Supplementary_Table_2.docx
- __MACOSX/Rey et al_Supplementary/._Supplementary_Table_3.xlsx
- __MACOSX/Rey et al_Supplementary/._Supplementary_Table_4.xlsx
- __MACOSX/Rey et al_Supplementary/._Supplementary_Table_5.xlsx
