# Supplementary material for: RNA-seq Characterization of Sex-Differences in Adipose Tissue of Obesity Affected Patients: Computational Analysis of Differentially Expressed Coding and Non-Coding RNAs
Source: J Pers Med. 2021 Apr 28;11(5):352. doi: 10.3390/jpm11050352 (PMC8145808; doi:10.3390/jpm11050352)
Supplement: Supplementary file 1 [file jpm-11-00352-s001.zip › Rey et al_Supplementary/Supplementary_Table_S1.xlsx]

## Sheet: Foglio1
Sample	Sex	Age	Weight (Kg)	Height (cm)	BMI (kg/mq)	Therapy	Blood Pressure	Hypertension	Glycemia	Insulinemia	Cholesterol	HDL	LDL	Triglycerides	AST	ALT	White Blood Cells	Creatinine	Sleep apnea	Osteoarthritis	Cardiovascular Diseases
OBF1	F	47	86	158	34.4496	no	120/70	NO	89	14.42	157	45	97.8	71	15	31	8380	0.54	NO	NO	no
OBF2	F	48	108	170	37.4	no	110/70	NO	76	6.77	205	62		172	22	27	8570	0.61	NO	NO	no
OBF3	F	43	112	159	44.3	no	120/80	No	95	9.76	200	41	137	137	10	18	9250	0.68	NO	NO	no
OBF4	F	55	95	167	34.1	no	100/80	YES	93	12.58	138	43	81.76	154	13	21	6060	0.74	NO	NO	no
OBF5	F	26	118	165	45.3	no	95/65	NO	83	6.29	176	46	113	140	11	13	6500	0.58	NO	NO	no
OBM1	M	42	130	180	40.1235	no	120/80	NO	99	39.76	164	34	91.8	191	33	50	9240	0.8	YES	NO	no
OBM2	M	48	127	180	39.1975	no	130/80	YES	109	13.82	218	36	135.6	232	68	172	5110	1.06	YES	YES	no
OBM3	M	50	110	188	31.12	Norvasc and Triatec	135/90	YES	93	14.13	175	27	95.8	261	23	31	6240	0.81	NO	NO	no
OBM4	M	35	117	178	36.9272	no	120/80	NO	110	14.59	182	34	122.2	129	18	29	9440	0.85	YES	NO	no
OBM5	M	37	117	178	36.9272	no	120/80	NO	79	16.99	208	32	115.2	304	20	28	7110	0.9	NO	NO	no
