# Supplementary material for: RNA-seq Characterization of Sex-Differences in Adipose Tissue of Obesity Affected Patients: Computational Analysis of Differentially Expressed Coding and Non-Coding RNAs
Source: J Pers Med. 2021 Apr 28;11(5):352. doi: 10.3390/jpm11050352 (PMC8145808; doi:10.3390/jpm11050352)
Supplement: Supplementary file 1 [file jpm-11-00352-s001.zip › Rey et al_Supplementary/Supplementary_Table_S3.xlsx]

## Sheet: Foglio 1 - gProfiler_hsapiens_5
source	term_name	term_id	adjusted_p_value	intersections
GO:MF	protein demethylase activity	GO:0140457	0.00022408027421287732	KDM5D,UTY
GO:MF	histone demethylase activity	GO:0032452	0.00022408027421287732	KDM5D,UTY
GO:MF	binding	GO:0005488	0.00022408027421287732	RPS4Y1,EIF1AY,KDM5D,TTTY15,UTY,DDX3Y,ZFY,TRDN,PRKY,NLGN4Y,NECAB1,ROR2,SFRP2,SAA2,MUC20,PI16,B4GALT6,MXRA5,PHGDH,HMGN5,ZRSR2
GO:MF	demethylase activity	GO:0032451	0.0002461783878987766	KDM5D,UTY
GO:MF	nucleic acid binding	GO:0003676	0.0006419623942220475	RPS4Y1,EIF1AY,KDM5D,UTY,DDX3Y,ZFY
GO:MF	molecular_function	GO:0003674	0.0006419623942220475	RPS4Y1,EIF1AY,KDM5D,TTTY15,UTY,DDX3Y,ZFY,TRDN,PRKY,NLGN4Y,NECAB1,ROR2,SFRP2,SAA2,MUC20,PI16,B4GALT6,MXRA5,PHGDH,HMGN5,ZRSR2
GO:MF	Wnt-protein binding	GO:0017147	0.0007465027463443298	ROR2,SFRP2
GO:MF	dioxygenase activity	GO:0051213	0.0007555738383424907	KDM5D,UTY
GO:MF	signaling receptor binding	GO:0005102	0.001194271031772286	KDM5D,TRDN,NLGN4Y,ROR2,SFRP2
GO:MF	heterocyclic compound binding	GO:1901363	0.001194271031772286	RPS4Y1,EIF1AY,KDM5D,UTY,DDX3Y,ZFY,PRKY,ROR2
GO:MF	protein binding	GO:0005515	0.001194271031772286	RPS4Y1,EIF1AY,KDM5D,TTTY15,UTY,ZFY,TRDN,NLGN4Y,NECAB1,ROR2,SFRP2,SAA2,MUC20,PI16
GO:MF	organic cyclic compound binding	GO:0097159	0.0012096460359415262	RPS4Y1,EIF1AY,KDM5D,UTY,DDX3Y,ZFY,PRKY,ROR2
GO:MF	catalytic activity, acting on a protein	GO:0140096	0.0027839367077966324	KDM5D,TTTY15,UTY,PRKY,ROR2
GO:MF	histone demethylase activity (H3-trimethyl-K4 specific)	GO:0034647	0.0030731849139281064	KDM5D
GO:MF	RNA binding	GO:0003723	0.0045284557698110324	RPS4Y1,EIF1AY,DDX3Y,HMGN5,ZRSR2,NSRP1,PRPF38B
GO:MF	histone demethylase activity (H3-K4 specific)	GO:0032453	0.0045284557698110324	KDM5D
GO:MF	phosphoglycerate dehydrogenase activity	GO:0004617	0.0045284557698110324	PHGDH
GO:MF	DNA binding	GO:0003677	0.0045284557698110324	KDM5D,UTY,DDX3Y,ZFY
GO:MF	histone demethylase activity (H3-K27 specific)	GO:0071558	0.0045284557698110324	UTY
GO:MF	ion binding	GO:0043167	0.005379163804148613	KDM5D,UTY,DDX3Y,ZFY,PRKY,NECAB1,ROR2
GO:MF	co-SMAD binding	GO:0070410	0.007282230431420011	TTTY15
GO:MF	rRNA binding	GO:0019843	0.007282230431420011	RPS4Y1
GO:MF	chromatin DNA binding	GO:0031490	0.007282230431420011	UTY,HMGN5
GO:MF	UDP-galactose:glucosylceramide beta-1,4-galactosyltransferase activity	GO:0008489	0.008064648288697282	B4GALT6
GO:MF	coreceptor activity involved in Wnt signaling pathway, planar cell polarity pathway	GO:1904929	0.010320280848829877	ROR2
GO:MF	cAMP-dependent protein kinase activity	GO:0004691	0.010749494568410409	PRKY
GO:MF	L-malate dehydrogenase activity	GO:0030060	0.010749760131416434	PHGDH
GO:MF	androgen receptor binding	GO:0050681	0.010749760131416434	KDM5D
GO:MF	endopeptidase activator activity	GO:0061133	0.011979217198518253	SFRP2
GO:MF	cyclic nucleotide-dependent protein kinase activity	GO:0004690	0.011979217198518253	PRKY
GO:MF	coreceptor activity involved in Wnt signaling pathway	GO:0071936	0.011979217198518253	ROR2
GO:MF	oxidoreductase activity	GO:0016491	0.011979217198518253	KDM5D,UTY
GO:MF	catalytic activity	GO:0003824	0.011979217198518253	KDM5D,TTTY15,UTY,DDX3Y
GO:MF	translation initiation factor activity	GO:0003743	0.013126705337216337	EIF1AY
GO:MF	structural constituent of ribosome	GO:0003735	0.013126705337216337	RPS4Y1
GO:MF	pre-mRNA 3'-splice site binding	GO:0030628	0.013502146777432802	ZRSR2
GO:MF	peptidase regulator activity	GO:0061134	0.013502146777432802	SFRP2,PI16
GO:MF	neurexin family protein binding	GO:0042043	0.014839276186002472	NLGN4Y
GO:MF	malate dehydrogenase activity	GO:0016615	0.014871889243237369	PHGDH
GO:MF	metal ion binding	GO:0046872	0.01569546704976503	KDM5D,UTY,ZFY,NECAB1,ROR2
GO:MF	cation binding	GO:0043169	0.016714019666875624	KDM5D,UTY,ZFY,NECAB1,ROR2
GO:MF	translation factor activity, RNA binding	GO:0008135	0.0187945446841816	EIF1AY
GO:MF	mitogen-activated protein kinase kinase kinase binding	GO:0031435	0.01896998531780601	ROR2
GO:MF	steroid hormone receptor binding	GO:0035258	0.02025036984080163	KDM5D
GO:MF	translation regulator activity, nucleic acid binding	GO:0090079	0.021828820515439638	EIF1AY
GO:MF	SMAD binding	GO:0046332	0.02274219059761348	TTTY15
GO:MF	dynein light chain binding	GO:0045503	0.02298055546454828	WDR60
GO:MF	nuclear receptor binding	GO:0016922	0.02298055546454828	KDM5D
GO:MF	ATP binding	GO:0005524	0.02298055546454828	DDX3Y,PRKY,ROR2
GO:MF	adenyl nucleotide binding	GO:0030554	0.02333078092843306	DDX3Y,PRKY,ROR2
GO:MF	adenyl ribonucleotide binding	GO:0032559	0.02333078092843306	DDX3Y,PRKY,ROR2
GO:MF	translation regulator activity	GO:0045182	0.02333078092843306	EIF1AY
GO:MF	fibronectin binding	GO:0001968	0.02333078092843306	SFRP2
GO:MF	transmembrane receptor protein tyrosine kinase adaptor activity	GO:0005068	0.0238689396713443	IRS1
GO:MF	RNA helicase activity	GO:0003724	0.025424572194728403	DDX3Y
GO:MF	cell adhesion molecule binding	GO:0050839	0.025424572194728403	NLGN4Y,SFRP2
GO:MF	insulin-like growth factor receptor binding	GO:0005159	0.025424572194728403	IRS1
GO:MF	ubiquitinyl hydrolase activity	GO:0101005	0.025424572194728403	TTTY15
GO:MF	UDP-galactosyltransferase activity	GO:0035250	0.025424572194728403	B4GALT6
GO:MF	thiol-dependent ubiquitin-specific protease activity	GO:0004843	0.025424572194728403	TTTY15
GO:MF	frizzled binding	GO:0005109	0.025424572194728403	ROR2
GO:MF	dynein heavy chain binding	GO:0045504	0.025424572194728403	WDR60
GO:MF	nuclear hormone receptor binding	GO:0035257	0.025424572194728403	KDM5D
GO:MF	omega peptidase activity	GO:0008242	0.025500803392362752	TTTY15
GO:MF	cysteine-type endopeptidase activity	GO:0004197	0.025500803392362752	TTTY15
GO:MF	galactosyltransferase activity	GO:0008378	0.025500803392362752	B4GALT6
GO:MF	protein-macromolecule adaptor activity	GO:0030674	0.025500803392362752	TRDN,IRS1
GO:MF	protein kinase activity	GO:0004672	0.025500803392362752	PRKY,ROR2
GO:MF	peptidase activator activity	GO:0016504	0.026366622514911342	SFRP2
GO:MF	structural molecule activity	GO:0005198	0.026738693893713066	RPS4Y1
GO:MF	hormone receptor binding	GO:0051427	0.027069609857661027	KDM5D
GO:MF	purine ribonucleoside triphosphate binding	GO:0035639	0.027069609857661027	DDX3Y,PRKY,ROR2
GO:MF	coreceptor activity	GO:0015026	0.028128281085825522	ROR2
GO:MF	ribonucleotide binding	GO:0032553	0.02849859310766546	DDX3Y,PRKY,ROR2
GO:MF	purine ribonucleotide binding	GO:0032555	0.02849859310766546	DDX3Y,PRKY,ROR2
GO:MF	purine nucleotide binding	GO:0017076	0.02849859310766546	DDX3Y,PRKY,ROR2
GO:MF	scaffold protein binding	GO:0097110	0.02915221078149451	NLGN4Y
GO:MF	nucleotide binding	GO:0000166	0.029828267719915962	DDX3Y,PRKY,ROR2,PHGDH
GO:MF	nucleoside phosphate binding	GO:1901265	0.029828267719915962	DDX3Y,PRKY,ROR2,PHGDH
GO:MF	cysteine-type peptidase activity	GO:0008234	0.029828267719915962	TTTY15
GO:MF	insulin receptor binding	GO:0005158	0.029828267719915962	IRS1
GO:MF	phosphotransferase activity, alcohol group as acceptor	GO:0016773	0.029828267719915962	PRKY,ROR2
GO:MF	molecular adaptor activity	GO:0060090	0.030493908039983388	TRDN,IRS1
GO:MF	transmembrane receptor protein tyrosine kinase activity	GO:0004714	0.03202441870018345	ROR2
GO:MF	kinase activity	GO:0016301	0.03446705618459451	PRKY,ROR2
GO:MF	helicase activity	GO:0004386	0.03446705618459451	DDX3Y
GO:MF	RNA polymerase II-specific DNA-binding transcription factor binding	GO:0061629	0.03446705618459451	KDM5D
GO:MF	pre-mRNA binding	GO:0036002	0.03446705618459451	ZRSR2
GO:MF	phosphatidylinositol 3-kinase binding	GO:0043548	0.03446705618459451	IRS1
GO:MF	nucleosomal DNA binding	GO:0031492	0.03464406384860145	HMGN5
GO:MF	WW domain binding	GO:0050699	0.03678688520178286	TCEAL9
GO:MF	carbohydrate derivative binding	GO:0097367	0.03678688520178286	DDX3Y,PRKY,ROR2
GO:MF	transmembrane receptor protein kinase activity	GO:0019199	0.038013915761407696	ROR2
GO:MF	SH2 domain binding	GO:0042169	0.04155366660074229	IRS1
GO:MF	NAD binding	GO:0051287	0.04155366660074229	PHGDH
GO:MF	DNA-binding transcription factor binding	GO:0140297	0.04196192984409174	KDM5D
GO:MF	signaling receptor complex adaptor activity	GO:0030159	0.04212835378671791	IRS1
GO:MF	phosphotyrosine residue binding	GO:0001784	0.04212835378671791	IRS1
GO:MF	ion channel binding	GO:0044325	0.04244178944563537	TRDN
GO:MF	small molecule binding	GO:0036094	0.04244178944563537	DDX3Y,PRKY,ROR2,PHGDH
GO:MF	transferase activity, transferring phosphorus-containing groups	GO:0016772	0.04244178944563537	PRKY,ROR2
GO:BP	protein metabolic process	GO:0019538	0.00009375478855045005	RPS4Y1,EIF1AY,KDM5D,TTTY15,UTY,PRKY,NECAB1,ROR2,SFRP2,C17ORF97,MUC20,PI16,B4GALT6
GO:BP	cellular protein metabolic process	GO:0044267	0.00013304964168459196	RPS4Y1,EIF1AY,KDM5D,TTTY15,UTY,PRKY,ROR2,SFRP2,C17ORF97,MUC20,PI16,B4GALT6
GO:BP	organonitrogen compound metabolic process	GO:1901564	0.00013304964168459196	RPS4Y1,EIF1AY,KDM5D,TTTY15,UTY,PRKY,NECAB1,ROR2,SFRP2,C17ORF97,MUC20,PI16,B4GALT6,PHGDH
GO:BP	cellular macromolecule metabolic process	GO:0044260	0.00016370525732561746	RPS4Y1,EIF1AY,KDM5D,TTTY15,UTY,ZFY,PRKY,NECAB1,ROR2,SFRP2,C17ORF97,MUC20,PI16,B4GALT6
GO:BP	macromolecule metabolic process	GO:0043170	0.0002556506812367448	RPS4Y1,EIF1AY,KDM5D,TTTY15,UTY,ZFY,PRKY,NECAB1,ROR2,SFRP2,C17ORF97,MUC20,PI16,B4GALT6,PHGDH,HMGN5,ZRSR2
GO:BP	nitrogen compound metabolic process	GO:0006807	0.00032607687345531227	RPS4Y1,EIF1AY,KDM5D,TTTY15,UTY,ZFY,PRKY,NECAB1,ROR2,SFRP2,C17ORF97,MUC20,PI16,B4GALT6,PHGDH,HMGN5,ZRSR2
GO:BP	biological_process	GO:0008150	0.0004238946136562291	RPS4Y1,EIF1AY,KDM5D,TTTY15,UTY,DDX3Y,ZFY,TRDN,PRKY,NLGN4Y,NECAB1,ROR2,SFRP2,C17ORF97,SAA2,MUC20,PI16,B4GALT6,MXRA5
GO:BP	histone demethylation	GO:0016577	0.0004289779295946868	KDM5D,UTY
GO:BP	primary metabolic process	GO:0044238	0.0004289779295946868	RPS4Y1,EIF1AY,KDM5D,TTTY15,UTY,ZFY,PRKY,NECAB1,ROR2,SFRP2,C17ORF97,MUC20,PI16,B4GALT6,PHGDH,HMGN5,ZRSR2
GO:BP	protein dealkylation	GO:0008214	0.0004289779295946868	KDM5D,UTY
GO:BP	protein demethylation	GO:0006482	0.0004289779295946868	KDM5D,UTY
GO:BP	histone lysine demethylation	GO:0070076	0.0004289779295946868	KDM5D,UTY
GO:BP	cellular metabolic process	GO:0044237	0.0004289779295946868	RPS4Y1,EIF1AY,KDM5D,TTTY15,UTY,ZFY,PRKY,NECAB1,ROR2,SFRP2,C17ORF97,MUC20,PI16,B4GALT6,PHGDH,HMGN5,ZRSR2
GO:BP	chordate embryonic development	GO:0043009	0.0005035292271408061	NECAB1,ROR2,SFRP2,PHGDH,WDR60,NSRP1
GO:BP	embryo development ending in birth or egg hatching	GO:0009792	0.0005656164815558315	NECAB1,ROR2,SFRP2,PHGDH,WDR60,NSRP1
GO:BP	organic substance metabolic process	GO:0071704	0.000601903920082929	RPS4Y1,EIF1AY,KDM5D,TTTY15,UTY,ZFY,PRKY,NECAB1,ROR2,SFRP2,C17ORF97,MUC20,PI16,B4GALT6,PHGDH,HMGN5,ZRSR2
GO:BP	BMP signaling pathway	GO:0030509	0.000818198171627868	TTTY15,ROR2,SFRP2
GO:BP	cellular response to BMP stimulus	GO:0071773	0.0009300597338735529	TTTY15,ROR2,SFRP2
GO:BP	response to BMP	GO:0071772	0.0009300597338735529	TTTY15,ROR2,SFRP2
GO:BP	metabolic process	GO:0008152	0.0009681587643501826	RPS4Y1,EIF1AY,KDM5D,TTTY15,UTY,ZFY,PRKY,NECAB1,ROR2,SFRP2,C17ORF97,MUC20,PI16,B4GALT6,PHGDH,HMGN5,ZRSR2
GO:BP	cellular process	GO:0009987	0.0010614034552120998	RPS4Y1,EIF1AY,KDM5D,TTTY15,UTY,DDX3Y,ZFY,TRDN,PRKY,NLGN4Y,NECAB1,ROR2,SFRP2,C17ORF97,MUC20,PI16,B4GALT6
GO:BP	protein modification process	GO:0036211	0.001119587253550796	KDM5D,TTTY15,UTY,PRKY,ROR2,SFRP2,C17ORF97,MUC20,B4GALT6
GO:BP	cellular protein modification process	GO:0006464	0.001119587253550796	KDM5D,TTTY15,UTY,PRKY,ROR2,SFRP2,C17ORF97,MUC20,B4GALT6
GO:BP	demethylation	GO:0070988	0.001119587253550796	KDM5D,UTY
GO:BP	glial cell development	GO:0021782	0.001213463003872057	ROR2,B4GALT6,PHGDH
GO:BP	translational initiation	GO:0006413	0.0014935276139291043	RPS4Y1,EIF1AY
GO:BP	macromolecule modification	GO:0043412	0.0014935276139291043	KDM5D,TTTY15,UTY,PRKY,ROR2,SFRP2,C17ORF97,MUC20,B4GALT6
GO:BP	regulation of biological process	GO:0050789	0.002682204303198571	RPS4Y1,KDM5D,TTTY15,UTY,ZFY,TRDN,PRKY,NLGN4Y,NECAB1,ROR2,SFRP2,MUC20,PI16
GO:BP	embryo development	GO:0009790	0.004242824170973871	NECAB1,ROR2,SFRP2,PHGDH,WDR60,NSRP1
GO:BP	biological regulation	GO:0065007	0.0044825300595170295	RPS4Y1,KDM5D,TTTY15,UTY,ZFY,TRDN,PRKY,NLGN4Y,NECAB1,ROR2,SFRP2,MUC20,PI16
GO:BP	transmembrane receptor protein serine/threonine kinase signaling pathway	GO:0007178	0.005448370327025631	TTTY15,ROR2,SFRP2
GO:BP	embryonic digit morphogenesis	GO:0042733	0.005448370327025631	ROR2,SFRP2
GO:BP	organonitrogen compound biosynthetic process	GO:1901566	0.005448370327025631	RPS4Y1,EIF1AY,NECAB1,MUC20,B4GALT6,PHGDH
GO:BP	glial cell differentiation	GO:0010001	0.0055178328925463175	ROR2,B4GALT6,PHGDH
GO:BP	somitogenesis	GO:0001756	0.006344918588197487	ROR2,SFRP2
GO:BP	positive regulation of cell communication by electrical coupling involved in cardiac conduction	GO:1901846	0.006907323082339027	TRDN
GO:BP	cellular component organization	GO:0016043	0.007707877476463535	KDM5D,UTY,TRDN,NLGN4Y,ROR2,SFRP2,PI16,B4GALT6,PHGDH,HMGN5,ZRSR2
GO:BP	regulation of MAP kinase activity	GO:0043405	0.007707877476463535	ROR2,SFRP2,MUC20
GO:BP	response to growth factor	GO:0070848	0.008060943323179045	TTTY15,ROR2,SFRP2,MXRA5
GO:BP	somite development	GO:0061053	0.008546921018537176	ROR2,SFRP2
GO:BP	negative regulation of dermatome development	GO:0061185	0.008546921018537176	SFRP2
GO:BP	regulation of JUN kinase activity	GO:0043506	0.008546921018537176	ROR2,SFRP2
GO:BP	cellular component organization or biogenesis	GO:0071840	0.008751623189826531	KDM5D,UTY,TRDN,NLGN4Y,ROR2,SFRP2,PI16,B4GALT6,PHGDH,HMGN5,ZRSR2
GO:BP	glycoprotein biosynthetic process	GO:0009101	0.00937024916752289	NECAB1,MUC20,B4GALT6
GO:BP	histone H3-K4 demethylation, trimethyl-H3-K4-specific	GO:0034721	0.00937024916752289	KDM5D
GO:BP	gliogenesis	GO:0042063	0.009561662376642703	ROR2,B4GALT6,PHGDH
GO:BP	multicellular organismal process	GO:0032501	0.009561662376642703	RPS4Y1,TTTY15,DDX3Y,TRDN,NLGN4Y,NECAB1,ROR2,SFRP2,PI16,B4GALT6,PHGDH
GO:BP	segmentation	GO:0035282	0.009561662376642703	ROR2,SFRP2
GO:BP	developmental process	GO:0032502	0.009561662376642703	RPS4Y1,TTTY15,DDX3Y,NLGN4Y,NECAB1,ROR2,SFRP2,PI16,B4GALT6,PHGDH
GO:BP	positive regulation of cell communication by electrical coupling	GO:0010650	0.009563985806312894	TRDN
GO:BP	lactosylceramide biosynthetic process	GO:0001572	0.009563985806312894	B4GALT6
GO:BP	lactosylceramide metabolic process	GO:0046478	0.009563985806312894	B4GALT6
GO:BP	embryonic limb morphogenesis	GO:0030326	0.010024457309901697	ROR2,SFRP2
GO:BP	cellular biosynthetic process	GO:0044249	0.010024457309901697	RPS4Y1,EIF1AY,ZFY,NECAB1,ROR2,SFRP2,MUC20,B4GALT6,PHGDH,HMGN5
GO:BP	Wnt signaling pathway, planar cell polarity pathway	GO:0060071	0.010024457309901697	ROR2,SFRP2
GO:BP	organic substance biosynthetic process	GO:1901576	0.010024457309901697	RPS4Y1,EIF1AY,ZFY,NECAB1,ROR2,SFRP2,MUC20,B4GALT6,PHGDH,HMGN5
GO:BP	establishment of planar polarity	GO:0001736	0.010024457309901697	ROR2,SFRP2
GO:BP	peptide biosynthetic process	GO:0043043	0.010024457309901697	RPS4Y1,EIF1AY
GO:BP	skeletal system morphogenesis	GO:0048705	0.010024457309901697	ROR2,SFRP2,WDR60
GO:BP	response to endogenous stimulus	GO:0009719	0.010024457309901697	KDM5D,TTTY15,ROR2,SFRP2,MXRA5,IRS1
GO:BP	embryonic appendage morphogenesis	GO:0035113	0.010024457309901697	ROR2,SFRP2
GO:BP	translation	GO:0006412	0.010024457309901697	RPS4Y1,EIF1AY
GO:BP	establishment of tissue polarity	GO:0007164	0.010024457309901697	ROR2,SFRP2
GO:BP	macromolecule biosynthetic process	GO:0009059	0.010024457309901697	RPS4Y1,EIF1AY,ZFY,NECAB1,ROR2,SFRP2,MUC20,B4GALT6
GO:BP	positive regulation of cardiac conduction	GO:1903781	0.010024457309901697	TRDN
GO:BP	regulation of establishment of planar polarity	GO:0090175	0.010024457309901697	ROR2,SFRP2
GO:BP	negative regulation of planar cell polarity pathway involved in axis elongation	GO:2000041	0.010024457309901697	SFRP2
GO:BP	regulation of planar cell polarity pathway involved in axis elongation	GO:2000040	0.010024457309901697	SFRP2
GO:BP	enzyme linked receptor protein signaling pathway	GO:0007167	0.010024457309901697	TTTY15,ROR2,SFRP2,MUC20
GO:BP	histone H3-K4 demethylation	GO:0034720	0.010024457309901697	KDM5D
GO:BP	protein arginylation	GO:0016598	0.010024457309901697	C17ORF97
GO:BP	cellular macromolecule biosynthetic process	GO:0034645	0.010024457309901697	RPS4Y1,EIF1AY,ZFY,NECAB1,ROR2,SFRP2,MUC20,B4GALT6
GO:BP	cellular response to endogenous stimulus	GO:0071495	0.010024457309901697	KDM5D,TTTY15,ROR2,SFRP2
GO:BP	glycoprotein metabolic process	GO:0009100	0.010024457309901697	NECAB1,MUC20,B4GALT6
GO:BP	histone H3-K27 demethylation	GO:0071557	0.010024457309901697	UTY
GO:BP	biosynthetic process	GO:0009058	0.01055555551671515	RPS4Y1,EIF1AY,ZFY,NECAB1,ROR2,SFRP2,MUC20,B4GALT6,PHGDH,HMGN5
GO:BP	amide biosynthetic process	GO:0043604	0.011100769537265024	RPS4Y1,EIF1AY
GO:BP	peptide metabolic process	GO:0006518	0.011100769537265024	RPS4Y1,EIF1AY
GO:BP	reproduction	GO:0000003	0.011390600350778582	TTTY15,DDX3Y,ROR2,SFRP2
GO:BP	reproductive process	GO:0022414	0.011390600350778582	TTTY15,DDX3Y,ROR2,SFRP2
GO:BP	negative regulation of developmental growth	GO:0048640	0.011553075420678646	SFRP2,PI16
GO:BP	positive regulation of canonical Wnt signaling pathway	GO:0090263	0.011553075420678646	ROR2,SFRP2
GO:BP	ganglioside biosynthetic process via lactosylceramide	GO:0010706	0.011553075420678646	B4GALT6
GO:BP	non-canonical Wnt signaling pathway	GO:0035567	0.011553075420678646	ROR2,SFRP2
GO:BP	appendage morphogenesis	GO:0035107	0.011553075420678646	ROR2,SFRP2
GO:BP	regulation of protein serine/threonine kinase activity	GO:0071900	0.011553075420678646	ROR2,SFRP2,MUC20
GO:BP	embryonic genitalia morphogenesis	GO:0030538	0.011553075420678646	ROR2
GO:BP	negative regulation of mesodermal cell differentiation	GO:1905771	0.011553075420678646	SFRP2
GO:BP	morphogenesis of a polarized epithelium	GO:0001738	0.011553075420678646	ROR2,SFRP2
GO:BP	negative regulation of mesoderm formation	GO:1905903	0.011553075420678646	SFRP2
GO:BP	negative regulation of mesodermal cell fate specification	GO:0042662	0.011553075420678646	SFRP2
GO:BP	limb morphogenesis	GO:0035108	0.011553075420678646	ROR2,SFRP2
GO:BP	histone modification	GO:0016570	0.011806794722832891	KDM5D,UTY
GO:BP	covalent chromatin modification	GO:0016569	0.01233279399523577	KDM5D,UTY
GO:BP	male sex differentiation	GO:0046661	0.012454328909873656	ROR2,SFRP2
GO:BP	regulation of cellular process	GO:0050794	0.012454328909873656	KDM5D,TTTY15,ZFY,TRDN,PRKY,NLGN4Y,NECAB1,ROR2,SFRP2,MUC20,PI16
GO:BP	regulation of macromolecule metabolic process	GO:0060255	0.013115500928761075	RPS4Y1,UTY,ZFY,NECAB1,ROR2,SFRP2,MUC20,PI16,PHGDH,HMGN5
GO:BP	cellular response to growth factor stimulus	GO:0071363	0.013420828229886694	TTTY15,ROR2,SFRP2
GO:BP	neuron projection development	GO:0031175	0.013518132643029467	ROR2,SFRP2,B4GALT6,PHGDH
GO:BP	dermatome development	GO:0061054	0.013809176913081056	SFRP2
GO:BP	Wnt signaling pathway involved in somitogenesis	GO:0090244	0.013809176913081056	SFRP2
GO:BP	regulation of dermatome development	GO:0061183	0.013809176913081056	SFRP2
GO:BP	positive regulation of Wnt signaling pathway	GO:0030177	0.013812187799851503	ROR2,SFRP2
GO:BP	appendage development	GO:0048736	0.013812187799851503	ROR2,SFRP2
GO:BP	regulation of morphogenesis of an epithelium	GO:1905330	0.013812187799851503	ROR2,SFRP2
GO:BP	central nervous system development	GO:0007417	0.013812187799851503	ROR2,SFRP2,B4GALT6,PHGDH
GO:BP	regulation of cell communication	GO:0010646	0.013812187799851503	KDM5D,TRDN,NLGN4Y,ROR2,SFRP2,MUC20
GO:BP	cellular amide metabolic process	GO:0043603	0.013812187799851503	RPS4Y1,EIF1AY
GO:BP	endoplasmic reticulum membrane organization	GO:0090158	0.013812187799851503	TRDN
GO:BP	limb development	GO:0060173	0.013812187799851503	ROR2,SFRP2
GO:BP	regulation of JNK cascade	GO:0046328	0.013835067087106395	ROR2,SFRP2
GO:BP	regulation of signaling	GO:0023051	0.014102919286755508	KDM5D,TRDN,NLGN4Y,ROR2,SFRP2,MUC20
GO:BP	negative regulation of canonical Wnt signaling pathway	GO:0090090	0.014176522502248302	ROR2,SFRP2
GO:BP	signaling	GO:0023052	0.014707555586291866	KDM5D,TTTY15,TRDN,PRKY,NLGN4Y,ROR2,SFRP2,MUC20
GO:BP	cell communication	GO:0007154	0.014778157674779618	KDM5D,TTTY15,TRDN,PRKY,NLGN4Y,ROR2,SFRP2,MUC20
GO:BP	regulation of midbrain dopaminergic neuron differentiation	GO:1904956	0.014793594032946786	SFRP2
GO:BP	regulation of cardiac muscle cell membrane potential	GO:0086036	0.014793594032946786	TRDN
GO:BP	negative regulation of cell fate specification	GO:0009996	0.014793594032946786	SFRP2
GO:BP	sclerotome development	GO:0061056	0.014793594032946786	SFRP2
GO:BP	cartilage development	GO:0051216	0.01492599670900875	ROR2,SFRP2
GO:BP	positive regulation of ryanodine-sensitive calcium-release channel activity	GO:0060316	0.016305811866505242	TRDN
GO:BP	SRP-dependent cotranslational protein targeting to membrane	GO:0006614	0.016305811866505242	RPS4Y1
GO:BP	planar cell polarity pathway involved in axis elongation	GO:0003402	0.016410504352899685	SFRP2
GO:BP	negative regulation of gastrulation	GO:2000542	0.016410504352899685	SFRP2
GO:BP	negative regulation of non-canonical Wnt signaling pathway	GO:2000051	0.016410504352899685	SFRP2
GO:BP	cotranslational protein targeting to membrane	GO:0006613	0.016410504352899685	RPS4Y1
GO:BP	neuron development	GO:0048666	0.016410504352899685	ROR2,SFRP2,B4GALT6,PHGDH
GO:BP	JNK cascade	GO:0007254	0.016410504352899685	ROR2,SFRP2
GO:BP	regulation of mesodermal cell fate specification	GO:0042661	0.016410504352899685	SFRP2
GO:BP	regulation of androgen receptor signaling pathway	GO:0060765	0.016567321566034594	KDM5D
GO:BP	anterior/posterior pattern specification	GO:0009952	0.01664496754579682	ROR2,SFRP2
GO:BP	negative regulation of Wnt signaling pathway	GO:0030178	0.016666295708185588	ROR2,SFRP2
GO:BP	regulation of cell communication by electrical coupling involved in cardiac conduction	GO:1901844	0.016814651640792152	TRDN
GO:BP	regulation of metabolic process	GO:0019222	0.01692801547695686	RPS4Y1,UTY,ZFY,NECAB1,ROR2,SFRP2,MUC20,PI16,PHGDH,HMGN5
GO:BP	protein targeting to ER	GO:0045047	0.01692801547695686	RPS4Y1
GO:BP	regulation of protein kinase C activity	GO:1900019	0.01692801547695686	ROR2
GO:BP	positive regulation of protein kinase C activity	GO:1900020	0.01692801547695686	ROR2
GO:BP	establishment of protein localization to endoplasmic reticulum	GO:0072599	0.0171181485084039	RPS4Y1
GO:BP	convergent extension involved in axis elongation	GO:0060028	0.017599730719315476	SFRP2
GO:BP	negative regulation of mesoderm development	GO:2000381	0.017599730719315476	SFRP2
GO:BP	regulation of stress-activated MAPK cascade	GO:0032872	0.018059310847138025	ROR2,SFRP2
GO:BP	nuclear-transcribed mRNA catabolic process, nonsense-mediated decay	GO:0000184	0.018059310847138025	RPS4Y1
GO:BP	regulation of stress-activated protein kinase signaling cascade	GO:0070302	0.01837601901125471	ROR2,SFRP2
GO:BP	negative regulation of cell growth	GO:0030308	0.018885586540561657	SFRP2,PI16
GO:BP	gamma-aminobutyric acid metabolic process	GO:0009448	0.018885586540561657	PHGDH
GO:BP	regulation of MAPK cascade	GO:0043408	0.018885586540561657	ROR2,SFRP2,MUC20
GO:BP	negative regulation of ryanodine-sensitive calcium-release channel activity	GO:0060315	0.018885586540561657	TRDN
GO:BP	threonine metabolic process	GO:0006566	0.018885586540561657	PHGDH
GO:BP	RNA splicing, via transesterification reactions with bulged adenosine as nucleophile	GO:0000377	0.018937357754473236	ZRSR2,NSRP1,PRPF38B
GO:BP	mRNA splicing, via spliceosome	GO:0000398	0.018937357754473236	ZRSR2,NSRP1,PRPF38B
GO:BP	RNA splicing, via transesterification reactions	GO:0000375	0.01923215446454952	ZRSR2,NSRP1,PRPF38B
GO:BP	protein localization to endoplasmic reticulum	GO:0070972	0.01923215446454952	RPS4Y1
GO:BP	regulation of kinase activity	GO:0043549	0.01923215446454952	ROR2,SFRP2,MUC20,IRS1
GO:BP	regulation of animal organ morphogenesis	GO:2000027	0.019338395093025925	ROR2,SFRP2
GO:BP	carbohydrate derivative biosynthetic process	GO:1901137	0.0193430836675859	NECAB1,MUC20,B4GALT6
GO:BP	multicellular organism development	GO:0007275	0.019755986066625916	RPS4Y1,NLGN4Y,NECAB1,ROR2,SFRP2,PI16,B4GALT6,PHGDH
GO:BP	postsynaptic membrane assembly	GO:0097104	0.01978303014642843	NLGN4Y
GO:BP	connective tissue development	GO:0061448	0.01978303014642843	ROR2,SFRP2
GO:BP	presynaptic membrane assembly	GO:0097105	0.01978303014642843	NLGN4Y
GO:BP	neural tube development	GO:0021915	0.01978303014642843	SFRP2,PHGDH
GO:BP	regulation of mesodermal cell differentiation	GO:1905770	0.01978303014642843	SFRP2
GO:BP	positive regulation of signal transduction	GO:0009967	0.01978303014642843	TRDN,ROR2,SFRP2,MUC20
GO:BP	developmental process involved in reproduction	GO:0003006	0.019848982539956088	TTTY15,ROR2,SFRP2
GO:BP	MAPK cascade	GO:0000165	0.02005978529855388	ROR2,SFRP2,MUC20,IRS1
GO:BP	regulation of protein kinase activity	GO:0045859	0.02005978529855388	ROR2,SFRP2,MUC20
GO:BP	chromatin organization	GO:0006325	0.02005978529855388	KDM5D,UTY
GO:BP	gene expression	GO:0010467	0.020093566922672255	RPS4Y1,EIF1AY,UTY,ZFY,ROR2,SFRP2,PHGDH,HMGN5,ZRSR2
GO:BP	sex differentiation	GO:0007548	0.020186437137835453	ROR2,SFRP2
GO:BP	signal transduction by protein phosphorylation	GO:0023014	0.020186437137835453	ROR2,SFRP2,MUC20,IRS1
GO:BP	cell fate commitment	GO:0045165	0.02022156818803939	ROR2,SFRP2
GO:BP	regulation of dopaminergic neuron differentiation	GO:1904338	0.02022156818803939	SFRP2
GO:BP	presynaptic membrane organization	GO:0097090	0.02022156818803939	NLGN4Y
GO:BP	cell development	GO:0048468	0.02022156818803939	ROR2,SFRP2,PI16,B4GALT6,PHGDH
GO:BP	regulation of cell communication by electrical coupling	GO:0010649	0.02022156818803939	TRDN
GO:BP	response to stimulus	GO:0050896	0.020229975676506428	KDM5D,TTTY15,TRDN,PRKY,ROR2,SFRP2,SAA2,MUC20,PI16,MXRA5
GO:BP	androgen receptor signaling pathway	GO:0030521	0.020229975676506428	KDM5D
GO:BP	gamete generation	GO:0007276	0.020238865552990745	TTTY15,DDX3Y
GO:BP	viral transcription	GO:0019083	0.02050664687302765	RPS4Y1
GO:BP	stress-activated MAPK cascade	GO:0051403	0.02050664687302765	ROR2,SFRP2
GO:BP	central nervous system neuron differentiation	GO:0021953	0.02050664687302765	SFRP2,B4GALT6
GO:BP	negative regulation of release of sequestered calcium ion into cytosol	GO:0051280	0.020581322264189492	TRDN
GO:BP	regulation of mesoderm formation	GO:1905902	0.021029116064147712	SFRP2
GO:BP	regulation of stem cell division	GO:2000035	0.021029116064147712	SFRP2
GO:BP	L-serine biosynthetic process	GO:0006564	0.021029116064147712	PHGDH
GO:BP	alkanesulfonate metabolic process	GO:0019694	0.021029116064147712	PHGDH
GO:BP	taurine metabolic process	GO:0019530	0.021029116064147712	PHGDH
GO:BP	regulation of canonical Wnt signaling pathway	GO:0060828	0.021372985320596657	ROR2,SFRP2
GO:BP	viral gene expression	GO:0019080	0.02142218945205796	RPS4Y1
GO:BP	stress-activated protein kinase signaling cascade	GO:0031098	0.02142218945205796	ROR2,SFRP2
GO:BP	protein targeting to membrane	GO:0006612	0.021758501412475734	RPS4Y1
GO:BP	positive regulation of molecular function	GO:0044093	0.021758501412475734	TRDN,ROR2,SFRP2,MUC20
GO:BP	positive regulation of sequestering of calcium ion	GO:0051284	0.021758501412475734	TRDN
GO:BP	cellular response to X-ray	GO:0071481	0.021758501412475734	SFRP2
GO:BP	negative regulation of cell fate commitment	GO:0010454	0.021758501412475734	SFRP2
GO:BP	regulation of protein metabolic process	GO:0051246	0.021942010838806127	NECAB1,ROR2,SFRP2,MUC20,PI16
GO:BP	nuclear-transcribed mRNA catabolic process	GO:0000956	0.022291815402091845	RPS4Y1
GO:BP	regulation of transferase activity	GO:0051338	0.022291815402091845	ROR2,SFRP2,MUC20,IRS1
GO:BP	peptidyl-serine phosphorylation	GO:0018105	0.022291815402091845	PRKY,SFRP2
GO:BP	neuron differentiation	GO:0030182	0.022440528563729273	ROR2,SFRP2,B4GALT6,PHGDH
GO:BP	oxidation-reduction process	GO:0055114	0.022440528563729273	KDM5D,UTY,PHGDH,IRS1
GO:BP	planar cell polarity pathway involved in neural tube closure	GO:0090179	0.02252368649042959	SFRP2
GO:BP	regulation of intracellular signal transduction	GO:1902531	0.02252368649042959	TRDN,ROR2,SFRP2,MUC20
GO:BP	mesodermal cell fate specification	GO:0007501	0.02252368649042959	SFRP2
GO:BP	mRNA metabolic process	GO:0016071	0.02252719766271395	RPS4Y1,ZRSR2,NSRP1,PRPF38B
GO:BP	genitalia morphogenesis	GO:0035112	0.022606152418558966	ROR2
GO:BP	regulation of establishment of planar polarity involved in neural tube closure	GO:0090178	0.022900113478549103	SFRP2
GO:BP	negative regulation of growth	GO:0045926	0.022900113478549103	SFRP2,PI16
GO:BP	regulation of response to stimulus	GO:0048583	0.022900113478549103	KDM5D,TRDN,ROR2,SFRP2,MUC20,PI16
GO:BP	positive regulation of cell communication	GO:0010647	0.022900113478549103	TRDN,ROR2,SFRP2,MUC20
GO:BP	positive regulation of intracellular signal transduction	GO:1902533	0.022900113478549103	TRDN,ROR2,MUC20,IRS1
GO:BP	negative regulation of calcium ion transport into cytosol	GO:0010523	0.022900113478549103	TRDN
GO:BP	cardiac left ventricle morphogenesis	GO:0003214	0.022900113478549103	SFRP2
GO:BP	positive regulation of MAP kinase activity	GO:0043406	0.022900113478549103	ROR2,MUC20
GO:BP	proteolysis	GO:0006508	0.022900113478549103	TTTY15,SFRP2,C17ORF97,PI16
GO:BP	neuron cell-cell adhesion	GO:0007158	0.022900113478549103	NLGN4Y
GO:BP	cellular macromolecule catabolic process	GO:0044265	0.022900113478549103	RPS4Y1,TTTY15
GO:BP	positive regulation of signaling	GO:0023056	0.022900113478549103	TRDN,ROR2,SFRP2,MUC20
GO:BP	regulation of cell fate specification	GO:0042659	0.022900113478549103	SFRP2
GO:BP	peptidyl-serine modification	GO:0018209	0.023013125571599128	PRKY,SFRP2
GO:BP	positive regulation of macrophage differentiation	GO:0045651	0.023021688939663405	ROR2
GO:BP	regulation of amyloid precursor protein biosynthetic process	GO:0042984	0.023021688939663405	NECAB1
GO:BP	establishment of planar polarity involved in neural tube closure	GO:0090177	0.023021688939663405	SFRP2
GO:BP	regulation of Wnt signaling pathway, planar cell polarity pathway	GO:2000095	0.023021688939663405	SFRP2
GO:BP	multicellular organismal reproductive process	GO:0048609	0.023021688939663405	TTTY15,DDX3Y
GO:BP	canonical Wnt signaling pathway	GO:0060070	0.023021688939663405	ROR2,SFRP2
GO:BP	phosphatidylinositol 3-kinase signaling	GO:0014065	0.023021688939663405	ROR2,IRS1
GO:BP	amyloid precursor protein biosynthetic process	GO:0042983	0.023021688939663405	NECAB1
GO:BP	signal transduction	GO:0007165	0.023021688939663405	KDM5D,TTTY15,TRDN,PRKY,ROR2,SFRP2,MUC20
GO:BP	convergent extension	GO:0060026	0.023021688939663405	SFRP2
GO:BP	anatomical structure development	GO:0048856	0.023021688939663405	RPS4Y1,NLGN4Y,NECAB1,ROR2,SFRP2,PI16,B4GALT6,PHGDH
GO:BP	sexual reproduction	GO:0019953	0.02310538546333022	TTTY15,DDX3Y
GO:BP	multicellular organism reproduction	GO:0032504	0.02310538546333022	TTTY15,DDX3Y
GO:BP	regulation of signal transduction	GO:0009966	0.02310538546333022	KDM5D,TRDN,ROR2,SFRP2,MUC20
GO:BP	negative regulation of peptidase activity	GO:0010466	0.02317965338146828	SFRP2,PI16
GO:BP	regulation of molecular function	GO:0065009	0.02317965338146828	TRDN,ROR2,SFRP2,MUC20,PI16
GO:BP	nervous system development	GO:0007399	0.0232272448603535	NLGN4Y,ROR2,SFRP2,B4GALT6,PHGDH
GO:BP	G1 to G0 transition	GO:0070314	0.023369959551239737	PHGDH
GO:BP	negative regulation of JUN kinase activity	GO:0043508	0.023369959551239737	SFRP2
GO:BP	plasma membrane bounded cell projection organization	GO:0120036	0.023369959551239737	ROR2,SFRP2,B4GALT6,PHGDH,WDR60
GO:BP	regionalization	GO:0003002	0.023369959551239737	ROR2,SFRP2
GO:BP	RNA splicing	GO:0008380	0.023369959551239737	ZRSR2,NSRP1,PRPF38B
GO:BP	protein glycosylation	GO:0006486	0.023480664730537962	MUC20,B4GALT6
GO:BP	macromolecule glycosylation	GO:0043413	0.023480664730537962	MUC20,B4GALT6
GO:BP	positive regulation of phosphorylation	GO:0042327	0.023825920212005348	ROR2,SFRP2,MUC20,IRS1
GO:BP	establishment of planar polarity of embryonic epithelium	GO:0042249	0.02429275509425618	SFRP2
GO:BP	midbrain dopaminergic neuron differentiation	GO:1904948	0.02429275509425618	SFRP2
GO:BP	regulation of Wnt signaling pathway	GO:0030111	0.024535910822707105	ROR2,SFRP2
GO:BP	glycosylation	GO:0070085	0.024535910822707105	MUC20,B4GALT6
GO:BP	protein phosphorylation	GO:0006468	0.024535910822707105	PRKY,ROR2,SFRP2,MUC20
GO:BP	regulation of ryanodine-sensitive calcium-release channel activity	GO:0060314	0.024535910822707105	TRDN
GO:BP	response to transforming growth factor beta	GO:0071559	0.024535910822707105	TTTY15,MXRA5
GO:BP	regulation of epithelial tube formation	GO:1905276	0.024535910822707105	SFRP2
GO:BP	ganglioside biosynthetic process	GO:0001574	0.024535910822707105	B4GALT6
GO:BP	mesodermal cell fate commitment	GO:0001710	0.024535910822707105	SFRP2
GO:BP	cell projection organization	GO:0030030	0.024535910822707105	ROR2,SFRP2,B4GALT6,PHGDH,WDR60
GO:BP	L-serine metabolic process	GO:0006563	0.024535910822707105	PHGDH
GO:BP	regulation of intracellular steroid hormone receptor signaling pathway	GO:0033143	0.024535910822707105	KDM5D
GO:BP	post-anal tail morphogenesis	GO:0036342	0.024535910822707105	SFRP2
GO:BP	peptidyl-tyrosine phosphorylation	GO:0018108	0.024535910822707105	ROR2,SFRP2
GO:BP	cell communication by electrical coupling involved in cardiac conduction	GO:0086064	0.024535910822707105	TRDN
GO:BP	vocalization behavior	GO:0071625	0.024535910822707105	NLGN4Y
GO:BP	negative regulation of cell growth involved in cardiac muscle cell development	GO:0061052	0.024535910822707105	PI16
GO:BP	peptidyl-tyrosine modification	GO:0018212	0.024535910822707105	ROR2,SFRP2
GO:BP	hepatocyte growth factor receptor signaling pathway	GO:0048012	0.024668044179396522	MUC20
GO:BP	positive regulation of protein phosphorylation	GO:0001934	0.025048374253335642	ROR2,SFRP2,MUC20
GO:BP	generation of neurons	GO:0048699	0.025048374253335642	ROR2,SFRP2,B4GALT6,PHGDH
GO:BP	modulation of chemical synaptic transmission	GO:0050804	0.025356971087160896	NLGN4Y,ROR2
GO:BP	regulation of trans-synaptic signaling	GO:0099177	0.02537904256224553	NLGN4Y,ROR2
GO:BP	peptidyl-amino acid modification	GO:0018193	0.0255640581845166	PRKY,ROR2,SFRP2
GO:BP	macromolecule catabolic process	GO:0009057	0.0255640581845166	RPS4Y1,TTTY15
GO:BP	regulation of cell development	GO:0060284	0.025673910427367223	ROR2,SFRP2,PI16
GO:BP	establishment of protein localization to membrane	GO:0090150	0.025673910427367223	RPS4Y1
GO:BP	skeletal system development	GO:0001501	0.02617923995732228	ROR2,SFRP2,WDR60
GO:BP	positive regulation of phosphorus metabolic process	GO:0010562	0.02617923995732228	ROR2,SFRP2,MUC20,IRS1
GO:BP	positive regulation of phosphate metabolic process	GO:0045937	0.02617923995732228	ROR2,SFRP2,MUC20,IRS1
GO:BP	postsynapse assembly	GO:0099068	0.026210328412907838	NLGN4Y
GO:BP	cartilage condensation	GO:0001502	0.026264289706839472	ROR2
GO:BP	regulation of mesoderm development	GO:2000380	0.02644532311196898	SFRP2
GO:BP	positive regulation of cell adhesion mediated by integrin	GO:0033630	0.02644532311196898	SFRP2
GO:BP	multi-organism reproductive process	GO:0044703	0.026964842302109136	TTTY15,DDX3Y
GO:BP	chromosome organization	GO:0051276	0.026964842302109136	KDM5D,UTY
GO:BP	ossification	GO:0001503	0.026964842302109136	ROR2,SFRP2
GO:BP	positive regulation of fatty acid beta-oxidation	GO:0032000	0.026964842302109136	IRS1
GO:BP	phosphatidylinositol-mediated signaling	GO:0048015	0.026964842302109136	ROR2,IRS1
GO:BP	male genitalia development	GO:0030539	0.026964842302109136	ROR2
GO:BP	negative regulation of signal transduction	GO:0009968	0.02725791970188202	TRDN,ROR2,SFRP2
GO:BP	positive regulation of kinase activity	GO:0033674	0.02734407859457783	ROR2,MUC20,IRS1
GO:BP	mRNA catabolic process	GO:0006402	0.02734407859457783	RPS4Y1
GO:BP	regulation of release of sequestered calcium ion into cytosol by sarcoplasmic reticulum	GO:0010880	0.02734407859457783	TRDN
GO:BP	cell communication by electrical coupling	GO:0010644	0.02734407859457783	TRDN
GO:BP	regulation of macrophage differentiation	GO:0045649	0.02734407859457783	ROR2
GO:BP	inositol lipid-mediated signaling	GO:0048017	0.027393340860816635	ROR2,IRS1
GO:BP	regulation of non-canonical Wnt signaling pathway	GO:2000050	0.02747892365315758	SFRP2
GO:BP	positive regulation of protein serine/threonine kinase activity	GO:0071902	0.02747892365315758	ROR2,MUC20
GO:BP	neurogenesis	GO:0022008	0.028004010887238834	ROR2,SFRP2,B4GALT6,PHGDH
GO:BP	cell aggregation	GO:0098743	0.028004010887238834	ROR2
GO:BP	cellular response to organic substance	GO:0071310	0.028086245495133024	KDM5D,TTTY15,ROR2,SFRP2
GO:BP	mRNA processing	GO:0006397	0.02881118634134641	ZRSR2,NSRP1,PRPF38B
GO:BP	reproductive structure development	GO:0048608	0.02881118634134641	ROR2,SFRP2
GO:BP	RNA catabolic process	GO:0006401	0.02884279330046975	RPS4Y1
GO:BP	multi-organism process	GO:0051704	0.02884279330046975	TTTY15,DDX3Y
GO:BP	negative regulation of calcium-mediated signaling	GO:0050849	0.02884279330046975	TRDN
GO:BP	reproductive system development	GO:0061458	0.028923499472011515	ROR2,SFRP2
GO:BP	release of sequestered calcium ion into cytosol by sarcoplasmic reticulum	GO:0014808	0.029353660153423056	TRDN
GO:BP	protein targeting	GO:0006605	0.029554284008036752	RPS4Y1
GO:BP	pattern specification process	GO:0007389	0.029582439886429193	ROR2,SFRP2
GO:BP	hematopoietic stem cell proliferation	GO:0071425	0.029582439886429193	SFRP2
GO:BP	release of sequestered calcium ion into cytosol by endoplasmic reticulum	GO:1903514	0.029582439886429193	TRDN
GO:BP	negative regulation of calcium ion transmembrane transporter activity	GO:1901020	0.029582439886429193	TRDN
GO:BP	negative regulation of embryonic development	GO:0045992	0.029582439886429193	SFRP2
GO:BP	organism emergence from protective structure	GO:0071684	0.029692387979372823	NECAB1
GO:BP	hatching	GO:0035188	0.029692387979372823	NECAB1
GO:BP	blastocyst hatching	GO:0001835	0.029692387979372823	NECAB1
GO:BP	regulation of developmental growth	GO:0048638	0.029889734398813754	SFRP2,PI16
GO:BP	serine family amino acid biosynthetic process	GO:0009070	0.030091462534430496	PHGDH
GO:BP	positive regulation of calcium ion transmembrane transporter activity	GO:1901021	0.030583889696984872	TRDN
GO:BP	positive regulation of transmembrane transport	GO:0034764	0.03072831134126879	TRDN,IRS1
GO:BP	intracellular steroid hormone receptor signaling pathway	GO:0030518	0.030927326883700795	KDM5D
GO:BP	negative regulation of proteolysis	GO:0045861	0.030973182063622803	SFRP2,PI16
GO:BP	positive regulation of release of sequestered calcium ion into cytosol	GO:0051281	0.030973182063622803	TRDN
GO:BP	glycine metabolic process	GO:0006544	0.03123287875524573	PHGDH
GO:BP	negative regulation of cell communication	GO:0010648	0.03123287875524573	TRDN,ROR2,SFRP2
GO:BP	negative regulation of signaling	GO:0023057	0.031306574283236514	TRDN,ROR2,SFRP2
GO:BP	positive regulation of synaptic transmission, glutamatergic	GO:0051968	0.03160502310870196	ROR2
GO:BP	sarcoplasmic reticulum calcium ion transport	GO:0070296	0.03277500493255692	TRDN
GO:BP	chondrocyte development	GO:0002063	0.03282712773129068	SFRP2
GO:BP	positive regulation of calcium-mediated signaling	GO:0050850	0.03282712773129068	TRDN
GO:BP	ganglioside metabolic process	GO:0001573	0.03282712773129068	B4GALT6
GO:BP	axis elongation	GO:0003401	0.03282712773129068	SFRP2
GO:BP	negative regulation of cardiac muscle cell differentiation	GO:2000726	0.03282712773129068	PI16
GO:BP	negative regulation of intrinsic apoptotic signaling pathway in response to DNA damage	GO:1902230	0.03282712773129068	SFRP2
GO:BP	negative regulation of calcium ion transmembrane transport	GO:1903170	0.03282712773129068	TRDN
GO:BP	membrane assembly	GO:0071709	0.03297432020986631	NLGN4Y
GO:BP	embryonic morphogenesis	GO:0048598	0.033340168261372476	ROR2,SFRP2,WDR60
GO:BP	localization	GO:0051179	0.033340168261372476	RPS4Y1,TTTY15,TRDN,NLGN4Y,ROR2,SFRP2
GO:BP	positive regulation of transferase activity	GO:0051347	0.033340168261372476	ROR2,MUC20,IRS1
GO:BP	response to X-ray	GO:0010165	0.033340168261372476	SFRP2
GO:BP	positive regulation of fatty acid oxidation	GO:0046321	0.03339066005388856	IRS1
GO:BP	negative regulation of molecular function	GO:0044092	0.03339066005388856	TRDN,SFRP2,PI16
GO:BP	regulation of cell growth involved in cardiac muscle cell development	GO:0061050	0.03339066005388856	PI16
GO:BP	positive regulation of protein modification process	GO:0031401	0.03339066005388856	ROR2,SFRP2,MUC20
GO:BP	axon ensheathment in central nervous system	GO:0032291	0.03339066005388856	B4GALT6
GO:BP	central nervous system myelination	GO:0022010	0.03339066005388856	B4GALT6
GO:BP	postsynaptic membrane organization	GO:0001941	0.033592704498608024	NLGN4Y
GO:BP	nucleobase-containing compound catabolic process	GO:0034655	0.033635660227037366	RPS4Y1
GO:BP	cellular nitrogen compound biosynthetic process	GO:0044271	0.033799603485391835	RPS4Y1,EIF1AY,ZFY,ROR2,SFRP2,B4GALT6,HMGN5
GO:BP	Wnt signaling pathway	GO:0016055	0.03388370553485574	ROR2,SFRP2
GO:BP	establishment of protein localization to organelle	GO:0072594	0.03388370553485574	RPS4Y1
GO:BP	cell fate commitment involved in formation of primary germ layer	GO:0060795	0.03388370553485574	SFRP2
GO:BP	positive regulation of response to stimulus	GO:0048584	0.03388370553485574	TRDN,ROR2,SFRP2,MUC20
GO:BP	steroid hormone mediated signaling pathway	GO:0043401	0.03388370553485574	KDM5D
GO:BP	cell-cell signaling by wnt	GO:0198738	0.03388370553485574	ROR2,SFRP2
GO:BP	regulation of neuron projection development	GO:0010975	0.03388370553485574	ROR2,SFRP2
GO:BP	mesodermal cell differentiation	GO:0048333	0.03467342215658842	SFRP2
GO:BP	phosphorylation	GO:0016310	0.03487729939885552	PRKY,ROR2,SFRP2,MUC20
GO:BP	membrane biogenesis	GO:0044091	0.03488367941865242	NLGN4Y
GO:BP	carbohydrate derivative metabolic process	GO:1901135	0.03494343574869297	NECAB1,MUC20,B4GALT6
GO:BP	cellular nitrogen compound catabolic process	GO:0044270	0.03496793306832742	RPS4Y1
GO:BP	Wnt signaling pathway, calcium modulating pathway	GO:0007223	0.03496793306832742	ROR2
GO:BP	branching involved in blood vessel morphogenesis	GO:0001569	0.03496793306832742	SFRP2
GO:BP	heterocycle catabolic process	GO:0046700	0.03496793306832742	RPS4Y1
GO:BP	negative regulation of cardiocyte differentiation	GO:1905208	0.03509723233224719	PI16
GO:BP	regulation of catalytic activity	GO:0050790	0.03514905327313548	ROR2,SFRP2,MUC20,PI16
GO:BP	regulation of cell growth	GO:0001558	0.03515477224667403	SFRP2,PI16
GO:BP	positive regulation of glycogen biosynthetic process	GO:0045725	0.03525098924353467	IRS1
GO:BP	aromatic compound catabolic process	GO:0019439	0.03525098924353467	RPS4Y1
GO:BP	cell migration	GO:0016477	0.03525098924353467	TTTY15,ROR2,SFRP2
GO:BP	glycosphingolipid biosynthetic process	GO:0006688	0.03525098924353467	B4GALT6
GO:BP	positive regulation of calcium ion transport into cytosol	GO:0010524	0.03564944549955258	TRDN
GO:BP	negative regulation of cation channel activity	GO:2001258	0.03564944549955258	TRDN
GO:BP	dopaminergic neuron differentiation	GO:0071542	0.03564944549955258	SFRP2
GO:BP	regulation of cell fate commitment	GO:0010453	0.03564944549955258	SFRP2
GO:BP	negative regulation of intracellular signal transduction	GO:1902532	0.03564944549955258	TRDN,SFRP2
GO:BP	negative regulation of cardiac muscle cell apoptotic process	GO:0010667	0.03564944549955258	SFRP2
GO:BP	presynapse assembly	GO:0099054	0.03564944549955258	NLGN4Y
GO:BP	protein localization to membrane	GO:0072657	0.03576744159923467	RPS4Y1
GO:BP	negative regulation of cell cycle arrest	GO:0071157	0.03587918102363505	HMGN5
GO:BP	regulation of intrinsic apoptotic signaling pathway in response to DNA damage	GO:1902229	0.03587918102363505	SFRP2
GO:BP	negative regulation of JNK cascade	GO:0046329	0.03587918102363505	SFRP2
GO:BP	morphogenesis of an epithelium	GO:0002009	0.03587918102363505	ROR2,SFRP2
GO:BP	organic cyclic compound catabolic process	GO:1901361	0.03587918102363505	RPS4Y1
GO:BP	cell communication involved in cardiac conduction	GO:0086065	0.03608299744176342	TRDN
GO:BP	regulation of gene expression	GO:0010468	0.03608299744176342	RPS4Y1,UTY,ZFY,ROR2,SFRP2,PHGDH,HMGN5
GO:BP	keratan sulfate biosynthetic process	GO:0018146	0.03608299744176342	B4GALT6
GO:BP	glutamine metabolic process	GO:0006541	0.03614430008268943	PHGDH
GO:BP	transmembrane receptor protein tyrosine kinase signaling pathway	GO:0007169	0.036428833893179705	ROR2,MUC20,IRS1
GO:BP	presynapse organization	GO:0099172	0.03654347067517682	NLGN4Y
GO:BP	cell differentiation	GO:0030154	0.03661998925600803	DDX3Y,ROR2,SFRP2,PI16,B4GALT6,PHGDH
GO:BP	negative regulation of epithelial to mesenchymal transition	GO:0010719	0.03683898310551715	SFRP2
GO:BP	negative regulation of extrinsic apoptotic signaling pathway via death domain receptors	GO:1902042	0.03683898310551715	SFRP2
GO:BP	positive regulation of glycogen metabolic process	GO:0070875	0.03705863652892785	IRS1
GO:BP	regulation of glycoprotein biosynthetic process	GO:0010559	0.0370704751134033	NECAB1
GO:BP	negative regulation of striated muscle cell apoptotic process	GO:0010664	0.03744448602046013	SFRP2
GO:BP	astrocyte development	GO:0014002	0.037662067020970844	ROR2
GO:BP	response to organic substance	GO:0010033	0.03791478983842273	KDM5D,TTTY15,ROR2,SFRP2,MXRA5
GO:BP	regulation of gastrulation	GO:0010470	0.03804058219076929	SFRP2
GO:BP	positive regulation of catalytic activity	GO:0043085	0.038266637559769966	ROR2,SFRP2,MUC20,IRS1
GO:BP	regulation of fatty acid beta-oxidation	GO:0031998	0.038266637559769966	IRS1
GO:BP	social behavior	GO:0035176	0.038266637559769966	NLGN4Y
GO:BP	sulfur compound metabolic process	GO:0006790	0.038266637559769966	B4GALT6,PHGDH
GO:BP	regulation of peptidase activity	GO:0052547	0.03844796258623093	SFRP2,PI16
GO:BP	genitalia development	GO:0048806	0.03844796258623093	ROR2
GO:BP	cellular developmental process	GO:0048869	0.03844796258623093	DDX3Y,ROR2,SFRP2,PI16,B4GALT6,PHGDH
GO:BP	cytoplasmic microtubule organization	GO:0031122	0.03855932495561042	TRDN
GO:BP	negative regulation of response to stimulus	GO:0048585	0.038767234029691004	TRDN,ROR2,SFRP2
GO:BP	negative regulation of heart growth	GO:0061117	0.03878688899389835	PI16
GO:BP	negative regulation of cardiac muscle tissue growth	GO:0055022	0.03878688899389835	PI16
GO:BP	macrophage differentiation	GO:0030225	0.03878688899389835	ROR2
GO:BP	intraspecies interaction between organisms	GO:0051703	0.03878688899389835	NLGN4Y
GO:BP	negative regulation of hydrolase activity	GO:0051346	0.038941523714490424	SFRP2,PI16
GO:BP	muscle system process	GO:0003012	0.03900251429494218	TRDN,PI16
GO:BP	organic substance catabolic process	GO:1901575	0.03907256057611224	RPS4Y1,TTTY15
GO:BP	cellular response to stimulus	GO:0051716	0.03907256057611224	KDM5D,TTTY15,TRDN,PRKY,ROR2,SFRP2,MUC20
GO:BP	stem cell division	GO:0017145	0.03907256057611224	SFRP2
GO:BP	keratan sulfate metabolic process	GO:0042339	0.039307296601033735	B4GALT6
GO:BP	cell-cell signaling	GO:0007267	0.03966250632626382	NLGN4Y,ROR2,SFRP2
GO:BP	synaptic vesicle endocytosis	GO:0048488	0.039818484725111195	NLGN4Y
GO:BP	presynaptic endocytosis	GO:0140238	0.039818484725111195	NLGN4Y
GO:BP	regulation of glycoprotein metabolic process	GO:1903018	0.039818484725111195	NECAB1
GO:BP	cellular response to chemical stimulus	GO:0070887	0.039818484725111195	KDM5D,TTTY15,ROR2,SFRP2
GO:BP	regulation of cell adhesion mediated by integrin	GO:0033628	0.03991598159621862	SFRP2
GO:BP	cell motility	GO:0048870	0.040000509929921366	TTTY15,ROR2,SFRP2
GO:BP	localization of cell	GO:0051674	0.040000509929921366	TTTY15,ROR2,SFRP2
GO:BP	hormone-mediated signaling pathway	GO:0009755	0.04006714657365857	KDM5D
GO:BP	negative regulation of calcium ion transport	GO:0051926	0.040068935817750416	TRDN
GO:BP	cell surface receptor signaling pathway involved in cell-cell signaling	GO:1905114	0.040068935817750416	ROR2,SFRP2
GO:BP	negative regulation of cardiac muscle hypertrophy	GO:0010614	0.04031139445662931	PI16
GO:BP	cellular catabolic process	GO:0044248	0.04033758553416081	RPS4Y1,TTTY15
GO:BP	endoplasmic reticulum organization	GO:0007029	0.04033758553416081	TRDN
GO:BP	central nervous system neuron axonogenesis	GO:0021955	0.04033758553416081	B4GALT6
GO:BP	digestive tract morphogenesis	GO:0048546	0.04033758553416081	SFRP2
GO:BP	chemical synaptic transmission	GO:0007268	0.04033758553416081	NLGN4Y,ROR2
GO:BP	tissue development	GO:0009888	0.04033758553416081	ROR2,SFRP2,PI16,PHGDH
GO:BP	cell growth	GO:0016049	0.04033758553416081	SFRP2,PI16
GO:BP	physiological cardiac muscle hypertrophy	GO:0003301	0.04033758553416081	PI16
GO:BP	physiological muscle hypertrophy	GO:0003298	0.04033758553416081	PI16
GO:BP	cellular response to steroid hormone stimulus	GO:0071383	0.04033758553416081	KDM5D
GO:BP	cell growth involved in cardiac muscle cell development	GO:0061049	0.04033758553416081	PI16
GO:BP	regulation of cardiac conduction	GO:1903779	0.04033758553416081	TRDN
GO:BP	anterograde trans-synaptic signaling	GO:0098916	0.04033758553416081	NLGN4Y,ROR2
GO:BP	positive regulation of calcium ion transmembrane transport	GO:1904427	0.04033758553416081	TRDN
GO:BP	cellular nitrogen compound metabolic process	GO:0034641	0.04052014091537502	RPS4Y1,EIF1AY,ZFY,ROR2,SFRP2,B4GALT6,HMGN5,ZRSR2
GO:BP	negative regulation of stress-activated MAPK cascade	GO:0032873	0.04061477629141913	SFRP2
GO:BP	trans-synaptic signaling	GO:0099537	0.04061477629141913	NLGN4Y,ROR2
GO:BP	negative regulation of muscle hypertrophy	GO:0014741	0.04061477629141913	PI16
GO:BP	chromatin remodeling	GO:0006338	0.04061477629141913	KDM5D
GO:BP	negative regulation of stress-activated protein kinase signaling cascade	GO:0070303	0.04061477629141913	SFRP2
GO:BP	negative regulation of BMP signaling pathway	GO:0030514	0.04061477629141913	SFRP2
GO:BP	positive regulation of insulin receptor signaling pathway	GO:0046628	0.04068487556904574	IRS1
GO:BP	regulation of protein phosphorylation	GO:0001932	0.04068487556904574	ROR2,SFRP2,MUC20
GO:BP	macrophage migration	GO:1905517	0.040889241174001126	ROR2
GO:BP	positive regulation of multicellular organismal process	GO:0051240	0.04143563129622982	TRDN,ROR2,SFRP2
GO:BP	positive regulation of cation channel activity	GO:2001259	0.04143563129622982	TRDN
GO:BP	positive regulation of protein kinase activity	GO:0045860	0.04143910845351322	ROR2,MUC20
GO:BP	tissue morphogenesis	GO:0048729	0.041968572112030283	ROR2,SFRP2
GO:BP	viral process	GO:0016032	0.0420589338904814	RPS4Y1
GO:BP	synaptic signaling	GO:0099536	0.0420589338904814	NLGN4Y,ROR2
GO:BP	intracellular signal transduction	GO:0035556	0.04230651007016252	TRDN,ROR2,SFRP2,MUC20
GO:BP	positive regulation of myeloid leukocyte differentiation	GO:0002763	0.04230651007016252	ROR2
GO:BP	negative regulation of striated muscle cell differentiation	GO:0051154	0.04230651007016252	PI16
GO:BP	regulation of cardiac muscle cell apoptotic process	GO:0010665	0.04239121665496367	SFRP2
GO:BP	ubiquitin-dependent protein catabolic process	GO:0006511	0.04239121665496367	TTTY15,C17ORF97
GO:BP	regulation of response to stress	GO:0080134	0.0424020428017561	ROR2,SFRP2,MUC20
GO:BP	negative regulation of ion transmembrane transporter activity	GO:0032413	0.04257461231139561	TRDN
GO:BP	negative regulation of peptidyl-tyrosine phosphorylation	GO:0050732	0.04257461231139561	SFRP2
GO:BP	positive regulation of MAPK cascade	GO:0043410	0.04257461231139561	ROR2,MUC20
GO:BP	regulation of neuron differentiation	GO:0045664	0.04257461231139561	ROR2,SFRP2
GO:BP	negative regulation of organ growth	GO:0046621	0.04257461231139561	PI16
GO:BP	collagen fibril organization	GO:0030199	0.04257461231139561	SFRP2
GO:BP	modification-dependent protein catabolic process	GO:0019941	0.04257461231139561	TTTY15,C17ORF97
GO:BP	protein localization to organelle	GO:0033365	0.042717110333357025	RPS4Y1
GO:BP	acute-phase response	GO:0006953	0.042717110333357025	SAA2
GO:BP	symbiotic process	GO:0044403	0.04305609058621351	RPS4Y1
GO:BP	positive regulation of lipid catabolic process	GO:0050996	0.04305609058621351	IRS1
GO:BP	positive regulation of cellular response to insulin stimulus	GO:1900078	0.04305609058621351	IRS1
GO:BP	regulation of plasma membrane bounded cell projection organization	GO:0120035	0.04305609058621351	ROR2,SFRP2
GO:BP	regulation of cellular protein metabolic process	GO:0032268	0.04305609058621351	ROR2,SFRP2,MUC20,PI16
GO:BP	modification-dependent macromolecule catabolic process	GO:0043632	0.04305609058621351	TTTY15,C17ORF97
GO:BP	regulation of striated muscle cell apoptotic process	GO:0010662	0.04305609058621351	SFRP2
GO:BP	synaptic vesicle recycling	GO:0036465	0.04305609058621351	NLGN4Y
GO:BP	negative regulation of cardiac muscle tissue development	GO:0055026	0.04317000504587532	PI16
GO:BP	transforming growth factor beta receptor signaling pathway	GO:0007179	0.04317000504587532	TTTY15
GO:BP	negative regulation of muscle cell apoptotic process	GO:0010656	0.04324955072891126	SFRP2
GO:BP	regulation of release of sequestered calcium ion into cytosol	GO:0051279	0.04324955072891126	TRDN
GO:BP	cardiac muscle cell apoptotic process	GO:0010659	0.04324955072891126	SFRP2
GO:BP	regulation of cell projection organization	GO:0031344	0.043665205780098644	ROR2,SFRP2
GO:BP	regulation of extrinsic apoptotic signaling pathway via death domain receptors	GO:1902041	0.04377686063461024	SFRP2
GO:BP	amyloid precursor protein metabolic process	GO:0042982	0.044232625169526196	NECAB1
GO:BP	supramolecular fiber organization	GO:0097435	0.04449662372925337	TRDN,SFRP2
GO:BP	regulation of nitrogen compound metabolic process	GO:0051171	0.04449662372925337	ZFY,NECAB1,ROR2,SFRP2,MUC20,PI16
GO:BP	striated muscle cell apoptotic process	GO:0010658	0.04483202695705294	SFRP2
GO:BP	intracellular receptor signaling pathway	GO:0030522	0.04493608446113902	KDM5D
GO:BP	regulation of cardiac muscle cell differentiation	GO:2000725	0.04493608446113902	PI16
GO:BP	locomotion	GO:0040011	0.04503989471541383	TTTY15,ROR2,SFRP2
GO:BP	regulation of calcium ion transmembrane transporter activity	GO:1901019	0.0453424034357532	TRDN
GO:BP	negative regulation of transporter activity	GO:0032410	0.04574410679429308	TRDN
GO:BP	interleukin-7-mediated signaling pathway	GO:0038111	0.04588401348620113	IRS1
GO:BP	positive regulation of osteoblast differentiation	GO:0045669	0.04628841292124886	SFRP2
GO:BP	catabolic process	GO:0009056	0.04630960799152517	RPS4Y1,TTTY15
GO:BP	RNA metabolic process	GO:0016070	0.046325313309852845	RPS4Y1,ZFY,ROR2,SFRP2,HMGN5,ZRSR2,NSRP1,PRPF38B
GO:BP	negative regulation of cation transmembrane transport	GO:1904063	0.04647335728743578	TRDN
GO:BP	serine family amino acid metabolic process	GO:0009069	0.04647335728743578	PHGDH
GO:BP	positive regulation of cellular protein metabolic process	GO:0032270	0.04647335728743578	ROR2,SFRP2,MUC20
GO:BP	regulation of phosphorylation	GO:0042325	0.04647335728743578	ROR2,SFRP2,MUC20,IRS1
GO:BP	regulation of glycogen biosynthetic process	GO:0005979	0.04648940872860269	IRS1
GO:BP	oligodendrocyte development	GO:0014003	0.04648940872860269	B4GALT6
GO:BP	regulation of synaptic transmission, glutamatergic	GO:0051966	0.04648940872860269	ROR2
GO:BP	neuron maturation	GO:0042551	0.04648940872860269	B4GALT6
GO:BP	regulation of glucan biosynthetic process	GO:0010962	0.04648940872860269	IRS1
GO:BP	embryonic organ morphogenesis	GO:0048562	0.046876662490584295	ROR2,WDR60
GO:BP	cellular response to ionizing radiation	GO:0071479	0.047142681926168155	SFRP2
GO:BP	positive regulation of JUN kinase activity	GO:0043507	0.04748908638998584	ROR2
GO:BP	intracellular protein transport	GO:0006886	0.04773309647561178	RPS4Y1
GO:BP	heart development	GO:0007507	0.04773309647561178	SFRP2,PI16
GO:BP	membrane organization	GO:0061024	0.047880144018829854	TRDN,NLGN4Y
GO:BP	cell adhesion mediated by integrin	GO:0033627	0.048111165975192466	SFRP2
GO:BP	regulation of cellular response to stress	GO:0080135	0.048111165975192466	ROR2,SFRP2
GO:BP	positive regulation of phosphatidylinositol 3-kinase activity	GO:0043552	0.048111165975192466	IRS1
GO:BP	O-glycan processing	GO:0016266	0.048111165975192466	MUC20
GO:BP	positive regulation of fat cell differentiation	GO:0045600	0.048111165975192466	SFRP2
GO:BP	regulation of fatty acid oxidation	GO:0046320	0.048111165975192466	IRS1
GO:BP	regulation of primary metabolic process	GO:0080090	0.048111165975192466	ZFY,NECAB1,ROR2,SFRP2,MUC20,PI16
GO:BP	cardiac ventricle morphogenesis	GO:0003208	0.048111165975192466	SFRP2
GO:BP	negative regulation of cell population proliferation	GO:0008285	0.04860896009295747	ROR2,SFRP2
GO:BP	proteolysis involved in cellular protein catabolic process	GO:0051603	0.04860896009295747	TTTY15,C17ORF97
GO:BP	regulation of calcium-mediated signaling	GO:0050848	0.04870847672137969	TRDN
GO:BP	negative regulation of insulin receptor signaling pathway	GO:0046627	0.0489835486495008	IRS1
GO:BP	SMAD protein signal transduction	GO:0060395	0.04913117166836524	ROR2
GO:BP	cellular response to transforming growth factor beta stimulus	GO:0071560	0.049142192713600145	TTTY15
GO:BP	regulation of calcium ion transport into cytosol	GO:0010522	0.04926157401955665	TRDN
GO:CC	cellular_component	GO:0005575	0.002180363888021366	RPS4Y1,KDM5D,TTTY15,UTY,DDX3Y,ZFY,TRDN,PRKY,NLGN4Y,NECAB1,ROR2,SFRP2,SAA2,MUC20,PI16,B4GALT6,MXRA5,PHGDH,HMGN5,ZRSR2,GOLIM4,IRS1,AC009163.5,TCEAL9,WDR60,NSRP1,PRPF38B
GO:CC	methyltransferase complex	GO:0034708	0.002180363888021366	KDM5D,UTY
GO:CC	histone methyltransferase complex	GO:0035097	0.002180363888021366	KDM5D,UTY
GO:CC	organelle	GO:0043226	0.002180363888021366	RPS4Y1,KDM5D,TTTY15,UTY,DDX3Y,ZFY,TRDN,NLGN4Y,NECAB1,ROR2,SAA2,MUC20,B4GALT6,MXRA5,PHGDH,HMGN5,ZRSR2,GOLIM4,IRS1,TCEAL9,WDR60,NSRP1,PRPF38B
GO:CC	cellular anatomical entity	GO:0110165	0.0026769184394343053	RPS4Y1,KDM5D,TTTY15,UTY,DDX3Y,ZFY,TRDN,NLGN4Y,NECAB1,ROR2,SFRP2,SAA2,MUC20,PI16,B4GALT6,MXRA5,PHGDH,HMGN5,ZRSR2,GOLIM4,IRS1,AC009163.5,TCEAL9,WDR60,NSRP1,PRPF38B
GO:CC	membrane-enclosed lumen	GO:0031974	0.0026769184394343053	RPS4Y1,KDM5D,UTY,DDX3Y,ZFY,TRDN,NECAB1,MUC20,HMGN5,ZRSR2,GOLIM4,IRS1
GO:CC	membrane-bounded organelle	GO:0043227	0.0026769184394343053	RPS4Y1,KDM5D,TTTY15,UTY,DDX3Y,ZFY,TRDN,NECAB1,ROR2,SAA2,MUC20,B4GALT6,MXRA5,PHGDH,HMGN5,ZRSR2,GOLIM4,IRS1,TCEAL9,NSRP1,PRPF38B
GO:CC	organelle lumen	GO:0043233	0.0026769184394343053	RPS4Y1,KDM5D,UTY,DDX3Y,ZFY,TRDN,NECAB1,MUC20,HMGN5,ZRSR2,GOLIM4,IRS1
GO:CC	intracellular organelle lumen	GO:0070013	0.0026769184394343053	RPS4Y1,KDM5D,UTY,DDX3Y,ZFY,TRDN,NECAB1,MUC20,HMGN5,ZRSR2,GOLIM4,IRS1
GO:CC	nucleoplasm	GO:0005654	0.004382738948404334	RPS4Y1,KDM5D,UTY,DDX3Y,ZFY
GO:CC	protein-containing complex	GO:0032991	0.006830876629242685	RPS4Y1,KDM5D,UTY,TRDN,PRKY,ROR2,SAA2,ZRSR2,IRS1,WDR60,NSRP1,PRPF38B
GO:CC	nucleus	GO:0005634	0.0074843635969533435	RPS4Y1,KDM5D,TTTY15,UTY,DDX3Y,ZFY
GO:CC	nuclear lumen	GO:0031981	0.00771813261335118	RPS4Y1,KDM5D,UTY,DDX3Y,ZFY
GO:CC	intracellular	GO:0005622	0.0077697959887901335	RPS4Y1,KDM5D,TTTY15,UTY,DDX3Y,ZFY,TRDN,PRKY,NECAB1,ROR2,MUC20,B4GALT6,PHGDH,HMGN5,ZRSR2,GOLIM4,IRS1,TCEAL9,WDR60,NSRP1,PRPF38B
GO:CC	non-membrane-bounded organelle	GO:0043228	0.0077697959887901335	RPS4Y1,KDM5D,UTY,DDX3Y,ZFY
GO:CC	intracellular non-membrane-bounded organelle	GO:0043232	0.0077697959887901335	RPS4Y1,KDM5D,UTY,DDX3Y,ZFY
GO:CC	cytosolic small ribosomal subunit	GO:0022627	0.008164758677181805	RPS4Y1
GO:CC	symmetric, GABA-ergic, inhibitory synapse	GO:0098983	0.009184810732822766	NLGN4Y
GO:CC	intracellular organelle	GO:0043229	0.009240373695224633	RPS4Y1,KDM5D,TTTY15,UTY,DDX3Y,ZFY,TRDN,NECAB1,ROR2,MUC20,B4GALT6,HMGN5,ZRSR2,GOLIM4,IRS1,TCEAL9,WDR60,NSRP1,PRPF38B
GO:CC	asymmetric, glutamatergic, excitatory synapse	GO:0098985	0.00953719301009834	NLGN4Y
GO:CC	intracellular membrane-bounded organelle	GO:0043231	0.00953719301009834	RPS4Y1,KDM5D,TTTY15,UTY,DDX3Y,ZFY,TRDN,NECAB1,MUC20,B4GALT6,HMGN5,ZRSR2,GOLIM4,IRS1,TCEAL9,NSRP1,PRPF38B
GO:CC	small ribosomal subunit	GO:0015935	0.00953719301009834	RPS4Y1
GO:CC	polysome	GO:0005844	0.00953719301009834	RPS4Y1
GO:CC	Golgi cisterna membrane	GO:0032580	0.00953719301009834	B4GALT6,GOLIM4
GO:CC	MLL3/4 complex	GO:0044666	0.00953719301009834	UTY
GO:CC	junctional membrane complex	GO:0030314	0.00953719301009834	TRDN
GO:CC	ribonucleoprotein complex	GO:1990904	0.010257833785559483	RPS4Y1,ZRSR2,NSRP1,PRPF38B
GO:CC	Golgi lumen	GO:0005796	0.010257833785559483	MUC20,GOLIM4
GO:CC	sarcoplasmic reticulum lumen	GO:0033018	0.010383869477566879	TRDN
GO:CC	cytosolic ribosome	GO:0022626	0.010383869477566879	RPS4Y1
GO:CC	junctional sarcoplasmic reticulum membrane	GO:0014701	0.010383869477566879	TRDN
GO:CC	Golgi cisterna	GO:0031985	0.010900756544448519	B4GALT6,GOLIM4
GO:CC	P granule	GO:0043186	0.010900756544448519	DDX3Y
GO:CC	interphase microtubule organizing center	GO:0031021	0.010900756544448519	WDR60
GO:CC	cAMP-dependent protein kinase complex	GO:0005952	0.010900756544448519	PRKY
GO:CC	germ plasm	GO:0060293	0.010900756544448519	DDX3Y
GO:CC	pole plasm	GO:0045495	0.011163806940536107	DDX3Y
GO:CC	insulin receptor complex	GO:0005899	0.01135767481138385	IRS1
GO:CC	transferase complex	GO:1990234	0.01135767481138385	KDM5D,UTY
GO:CC	symmetric synapse	GO:0032280	0.01135767481138385	NLGN4Y
GO:CC	ribosomal subunit	GO:0044391	0.013359762171878575	RPS4Y1
GO:CC	U2AF complex	GO:0089701	0.013359762171878575	ZRSR2
GO:CC	Golgi stack	GO:0005795	0.014321935236287199	B4GALT6,GOLIM4
GO:CC	inhibitory synapse	GO:0060077	0.016507860679681026	NLGN4Y
GO:CC	ribosome	GO:0005840	0.016507860679681026	RPS4Y1
GO:CC	spanning component of membrane	GO:0089717	0.017044333202340164	NLGN4Y
GO:CC	cytosol	GO:0005829	0.025970162736721824	RPS4Y1,TTTY15,DDX3Y,TRDN,NECAB1
GO:CC	catalytic complex	GO:1902494	0.028034818434086197	KDM5D,UTY
GO:CC	sarcoplasmic reticulum membrane	GO:0033017	0.028827243412912946	TRDN
GO:CC	spliceosomal complex	GO:0005681	0.029785023866493163	ZRSR2,PRPF38B
GO:CC	fibrillar center	GO:0001650	0.029785023866493163	KDM5D
GO:CC	microvillus membrane	GO:0031528	0.03187105895505875	MUC20
GO:CC	clathrin-coated endocytic vesicle membrane	GO:0030669	0.03187105895505875	ROR2
GO:CC	nucleolus	GO:0005730	0.03187105895505875	KDM5D,ZFY
GO:CC	high-density lipoprotein particle	GO:0034364	0.03187105895505875	SAA2
GO:CC	excitatory synapse	GO:0060076	0.03233592894235672	NLGN4Y
GO:CC	GABA-ergic synapse	GO:0098982	0.032487165681208276	NLGN4Y
GO:CC	lipoprotein particle	GO:1990777	0.03782152859954441	SAA2
GO:CC	plasma lipoprotein particle	GO:0034358	0.03782152859954441	SAA2
GO:CC	clathrin-coated endocytic vesicle	GO:0045334	0.03879461936832961	ROR2
GO:CC	cytoplasmic dynein complex	GO:0005868	0.03879461936832961	WDR60
GO:CC	extracellular region	GO:0005576	0.03879461936832961	SFRP2,SAA2,MUC20,PI16,MXRA5,PHGDH
GO:CC	U12-type spliceosomal complex	GO:0005689	0.03879461936832961	ZRSR2
GO:CC	pericentriolar material	GO:0000242	0.03879461936832961	WDR60
GO:CC	sarcoplasmic reticulum	GO:0016529	0.03879461936832961	TRDN
GO:CC	protein-lipid complex	GO:0032994	0.03879461936832961	SAA2
GO:CC	endocytic vesicle	GO:0030139	0.03879461936832961	ROR2,GOLIM4
GO:CC	collagen-containing extracellular matrix	GO:0062023	0.03879461936832961	SFRP2,MXRA5
GO:CC	sarcoplasm	GO:0016528	0.04079486000115915	TRDN
GO:CC	basal plasma membrane	GO:0009925	0.04447523830258993	MUC20
GO:CC	postsynaptic density membrane	GO:0098839	0.04447523830258993	NLGN4Y
GO:CC	extracellular space	GO:0005615	0.04685576241418172	SFRP2,SAA2,PI16,MXRA5,PHGDH
GO:CC	Golgi apparatus subcompartment	GO:0098791	0.04757363746497012	B4GALT6,GOLIM4
KEGG	Wnt signaling pathway	KEGG:04310	0.030279245249519898	ROR2,SFRP2
KEGG	Ribosome	KEGG:03010	0.0416501682835107	RPS4Y1
REAC	HDMs demethylate histones	REAC:R-HSA-3214842	0.0012577678398838373	KDM5D,UTY
REAC	O-linked glycosylation of mucins	REAC:R-HSA-913709	0.009437135541318581	MUC20,B4GALT6
REAC	Chromatin organization	REAC:R-HSA-4839726	0.009437135541318581	KDM5D,UTY
REAC	Chromatin modifying enzymes	REAC:R-HSA-3247509	0.009437135541318581	KDM5D,UTY
REAC	SRP-dependent cotranslational protein targeting to membrane	REAC:R-HSA-1799339	0.00997822213423075	RPS4Y1
REAC	Selenoamino acid metabolism	REAC:R-HSA-2408522	0.00997822213423075	RPS4Y1
REAC	Activation of the mRNA upon binding of the cap-binding complex and eIFs, and subsequent binding to 43S	REAC:R-HSA-72662	0.00997822213423075	RPS4Y1
REAC	Viral mRNA Translation	REAC:R-HSA-192823	0.00997822213423075	RPS4Y1
REAC	Ribosomal scanning and start codon recognition	REAC:R-HSA-72702	0.00997822213423075	RPS4Y1
REAC	Selenocysteine synthesis	REAC:R-HSA-2408557	0.00997822213423075	RPS4Y1
REAC	Response of EIF2AK4 (GCN2) to amino acid deficiency	REAC:R-HSA-9633012	0.00997822213423075	RPS4Y1
REAC	Peptide chain elongation	REAC:R-HSA-156902	0.00997822213423075	RPS4Y1
REAC	Eukaryotic Translation Elongation	REAC:R-HSA-156842	0.00997822213423075	RPS4Y1
REAC	O-linked glycosylation	REAC:R-HSA-5173105	0.00997822213423075	MUC20,B4GALT6
REAC	Eukaryotic Translation Initiation	REAC:R-HSA-72613	0.00997822213423075	RPS4Y1
REAC	Eukaryotic Translation Termination	REAC:R-HSA-72764	0.00997822213423075	RPS4Y1
REAC	Formation of a pool of free 40S subunits	REAC:R-HSA-72689	0.00997822213423075	RPS4Y1
REAC	Formation of the ternary complex, and subsequently, the 43S complex	REAC:R-HSA-72695	0.00997822213423075	RPS4Y1
REAC	Nonsense-Mediated Decay (NMD)	REAC:R-HSA-927802	0.00997822213423075	RPS4Y1
REAC	GTP hydrolysis and joining of the 60S ribosomal subunit	REAC:R-HSA-72706	0.00997822213423075	RPS4Y1
REAC	Nonsense Mediated Decay (NMD) independent of the Exon Junction Complex (EJC)	REAC:R-HSA-975956	0.00997822213423075	RPS4Y1
REAC	Cap-dependent Translation Initiation	REAC:R-HSA-72737	0.00997822213423075	RPS4Y1
REAC	Nonsense Mediated Decay (NMD) enhanced by the Exon Junction Complex (EJC)	REAC:R-HSA-975957	0.00997822213423075	RPS4Y1
REAC	Translation initiation complex formation	REAC:R-HSA-72649	0.00997822213423075	RPS4Y1
REAC	L13a-mediated translational silencing of Ceruloplasmin expression	REAC:R-HSA-156827	0.00997822213423075	RPS4Y1
REAC	Influenza Viral RNA Transcription and Replication	REAC:R-HSA-168273	0.010553888795821685	RPS4Y1
REAC	Influenza Infection	REAC:R-HSA-168255	0.011625860665654669	RPS4Y1
REAC	IRS activation	REAC:R-HSA-74713	0.012003772954510307	IRS1
REAC	MET activates RAS signaling	REAC:R-HSA-8851805	0.012003772954510307	MUC20
REAC	Regulation of expression of SLITs and ROBOs	REAC:R-HSA-9010553	0.012003772954510307	RPS4Y1
REAC	Major pathway of rRNA processing in the nucleolus and cytosol	REAC:R-HSA-6791226	0.012003772954510307	RPS4Y1
REAC	SOS-mediated signalling	REAC:R-HSA-112412	0.012003772954510307	IRS1
REAC	rRNA processing in the nucleus and cytosol	REAC:R-HSA-8868773	0.01215780853476372	RPS4Y1
REAC	WNT5A-dependent internalization of FZD2, FZD5 and ROR2	REAC:R-HSA-5140745	0.012335660658156255	ROR2
REAC	rRNA processing	REAC:R-HSA-72312	0.012335660658156255	RPS4Y1
REAC	Signaling by ROBO receptors	REAC:R-HSA-376176	0.012454271356288347	RPS4Y1
REAC	Activated NTRK3 signals through PI3K	REAC:R-HSA-9603381	0.012454271356288347	IRS1
REAC	Signaling by WNT	REAC:R-HSA-195721	0.012476945133258954	ROR2,SFRP2
REAC	Serine biosynthesis	REAC:R-HSA-977347	0.012930296584449415	PHGDH
REAC	Negative regulation of TCF-dependent signaling by WNT ligand antagonists	REAC:R-HSA-3772470	0.013227864212679592	SFRP2
REAC	Translation	REAC:R-HSA-72766	0.01480508568696815	RPS4Y1
REAC	Defective GALNT12 causes colorectal cancer 1 (CRCS1)	REAC:R-HSA-5083636	0.015146728034981493	MUC20
REAC	PI3K/AKT activation	REAC:R-HSA-198203	0.015146728034981493	IRS1
REAC	Signal attenuation	REAC:R-HSA-74749	0.015146728034981493	IRS1
REAC	Signaling by Leptin	REAC:R-HSA-2586552	0.015146728034981493	IRS1
REAC	Defective GALNT3 causes familial hyperphosphatemic tumoral calcinosis (HFTC)	REAC:R-HSA-5083625	0.015146728034981493	MUC20
REAC	N-Glycan antennae elongation	REAC:R-HSA-975577	0.015549623115030262	B4GALT6
REAC	Defective C1GALT1C1 causes Tn polyagglutination syndrome (TNPS)	REAC:R-HSA-5083632	0.015549623115030262	MUC20
REAC	Metabolism of amino acids and derivatives	REAC:R-HSA-71291	0.015697033119326083	RPS4Y1
REAC	Signaling by NTRK3 (TRKC)	REAC:R-HSA-9034015	0.019238887536230737	IRS1
REAC	REACTOME root term	REAC:0000000	0.019238887536230737	RPS4Y1,KDM5D,UTY,TRDN,NLGN4Y,ROR2,SFRP2,MUC20,B4GALT6,PHGDH,ZRSR2,GOLIM4,IRS1
REAC	Termination of O-glycan biosynthesis	REAC:R-HSA-977068	0.019238887536230737	MUC20
REAC	Axon guidance	REAC:R-HSA-422475	0.021134428825975236	RPS4Y1
REAC	Dectin-2 family	REAC:R-HSA-5621480	0.021134428825975236	MUC20
REAC	Cellular responses to stress	REAC:R-HSA-2262752	0.02156751138388499	RPS4Y1
REAC	Nervous system development	REAC:R-HSA-9675108	0.02156751138388499	RPS4Y1
REAC	Cellular responses to external stimuli	REAC:R-HSA-8953897	0.021699715533140977	RPS4Y1
REAC	N-glycan antennae elongation in the medial/trans-Golgi	REAC:R-HSA-975576	0.022259202853351878	B4GALT6
REAC	Ion homeostasis	REAC:R-HSA-5578775	0.02272203367114167	TRDN
REAC	Keratan sulfate biosynthesis	REAC:R-HSA-2022854	0.0227838887876464	B4GALT6
REAC	Metabolism of RNA	REAC:R-HSA-8953854	0.0227838887876464	RPS4Y1
REAC	Infectious disease	REAC:R-HSA-5663205	0.026067445390352217	RPS4Y1
REAC	Neurexins and neuroligins	REAC:R-HSA-6794361	0.026067445390352217	NLGN4Y
REAC	Keratan sulfate/keratin metabolism	REAC:R-HSA-1638074	0.026339341363459296	B4GALT6
REAC	Growth hormone receptor signaling	REAC:R-HSA-982772	0.027039140841611405	IRS1
REAC	Developmental Biology	REAC:R-HSA-1266738	0.0347725922859564	RPS4Y1
REAC	Protein-protein interactions at synapses	REAC:R-HSA-6794362	0.03701763859192251	NLGN4Y
REAC	Stimuli-sensing channels	REAC:R-HSA-2672351	0.03815741210197444	TRDN
REAC	Interleukin-7 signaling	REAC:R-HSA-1266695	0.03914804534329419	IRS1
REAC	PI3K Cascade	REAC:R-HSA-109704	0.03914804534329419	IRS1
REAC	Diseases associated with O-glycosylation of proteins	REAC:R-HSA-3906995	0.03954635349939885	MUC20
REAC	PCP/CE pathway	REAC:R-HSA-4086400	0.040888773925829715	ROR2
REAC	IRS-mediated signalling	REAC:R-HSA-112399	0.040888773925829715	IRS1
REAC	Disease	REAC:R-HSA-1643685	0.040888773925829715	RPS4Y1
REAC	IRS-related events triggered by IGF1R	REAC:R-HSA-2428928	0.04137456973194342	IRS1
REAC	Cardiac conduction	REAC:R-HSA-5576891	0.04137456973194342	TRDN
REAC	Intra-Golgi traffic	REAC:R-HSA-6811438	0.04137456973194342	GOLIM4
REAC	Signaling by MET	REAC:R-HSA-6806834	0.04137456973194342	MUC20
REAC	Signaling by Type 1 Insulin-like Growth Factor 1 Receptor (IGF1R)	REAC:R-HSA-2404192	0.04137456973194342	IRS1
REAC	IGF1R signaling cascade	REAC:R-HSA-2428924	0.04137456973194342	IRS1
REAC	mRNA Splicing - Minor Pathway	REAC:R-HSA-72165	0.04137456973194342	ZRSR2
REAC	Insulin receptor signalling cascade	REAC:R-HSA-74751	0.04166269184036253	IRS1
WP	ncRNAs involved in Wnt signaling in hepatocellular carcinoma	WP:WP4336	0.007723467474000116	ROR2,SFRP2
WP	Wnt Signaling	WP:WP428	0.007723467474000116	ROR2,SFRP2
WP	LncRNA involvement in canonical Wnt signaling and colorectal cancer	WP:WP4258	0.007723467474000116	ROR2,SFRP2
WP	Cytoplasmic Ribosomal Proteins	WP:WP477	0.017447040190064794	RPS4Y1
WP	Translation Factors	WP:WP107	0.024637334147621905	EIF1AY
WP	Insulin signalling in human adipocytes (diabetic condition)	WP:WP3635	0.03272127321994516	IRS1
WP	Insulin signalling in human adipocytes (normal condition)	WP:WP3634	0.03272127321994516	IRS1
WP	Novel intracellular components of RIG-I-like receptor (RLR) pathway	WP:WP3865	0.04126554256945478	DDX3Y
WP	WIKIPATHWAYS	WP:000000	0.04159563040313506	RPS4Y1,EIF1AY,DDX3Y,ROR2,SFRP2,SAA2,B4GALT6,PHGDH,HMGN5
WP	Leptin Insulin Overlap	WP:WP3935	0.04159563040313506	IRS1
WP	Type II diabetes mellitus	WP:WP1584	0.04159563040313506	IRS1
WP	Transcription factor regulation in adipogenesis	WP:WP3599	0.04159563040313506	IRS1
WP	Wnt Signaling Pathway (Netpath)	WP:WP363	0.04159563040313506	ROR2
WP	Cardiac Progenitor Differentiation	WP:WP2406	0.04159563040313506	ROR2
WP	Trans-sulfuration and one carbon metabolism	WP:WP2525	0.04159563040313506	PHGDH
WP	Sphingolipid pathway	WP:WP1422	0.04159563040313506	B4GALT6
WP	EPO Receptor Signaling	WP:WP581	0.04355559488269958	IRS1
WP	Vitamin B12 Metabolism	WP:WP1533	0.04529355492121552	SAA2
WP	Intraflagellar transport proteins binding to dynein	WP:WP4532	0.04587581810054759	WDR60
WP	Alpha 6 Beta 4 signaling pathway	WP:WP244	0.04970494425620854	IRS1
TF	Factor: Tst-1; motif: NNKGAATTAVAVTDN	TF:M00133	0.000007977153568145632	KDM5D,TTTY15,UTY,TRDN,PRKY,NLGN4Y,ROR2,C17ORF97,SAA2,MUC20,PI16,B4GALT6,PHGDH,C1ORF226,HMGN5,ZRSR2
TF	Factor: Cdx-2; motif: NRTCGTAANNNN	TF:M10849	0.000007977153568145632	RPS4Y1,EIF1AY,KDM5D,TTTY15,UTY,DDX3Y,TRDN,PRKY,NLGN4Y,NECAB1,ROR2,SFRP2,C17ORF97,MUC20,B4GALT6,MXRA5,PHGDH,C1ORF226,HMGN5,ZRSR2,AC073283.3,GOLIM4,AC009163.5,TCEAL9,NSRP1,PRPF38B
TF	Factor: SRY; motif: AAACWAM	TF:M00148	0.000026812657092329885	RPS4Y1,EIF1AY,KDM5D,TTTY15,TRDN,PRKY,NLGN4Y,NECAB1,ROR2,C17ORF97,SAA2,PI16,B4GALT6,C1ORF226,HMGN5,AC073283.3,GOLIM4,IRS1,AC009163.5,TCEAL9,WDR60,NSRP1,PRPF38B
TF	Factor: c-Myb; motif: NNWGRCAGTTRN	TF:M09990	0.000026812657092329885	RPS4Y1,EIF1AY,KDM5D,TTTY15,ZFY,TRDN,PRKY,NLGN4Y,NECAB1,ROR2,SFRP2,C17ORF97,MUC20,PI16,B4GALT6,PHGDH,C1ORF226,AC073283.3,IRS1,AC009163.5,TCEAL9,WDR60,NSRP1,PRPF38B
TF	Factor: HOXA3; motif: NNNNRNTAATTARY	TF:M01337	0.000026812657092329885	RPS4Y1,EIF1AY,KDM5D,TTTY15,UTY,DDX3Y,ZFY,TRDN,PRKY,NLGN4Y,NECAB1,ROR2,SAA2,MUC20,PI16,B4GALT6,MXRA5,PHGDH,C1ORF226,HMGN5,ZRSR2,AC073283.3,GOLIM4,IRS1,AC009163.5,TCEAL9,WDR60,NSRP1,PRPF38B
TF	Factor: Sox-4; motif: AACAAA	TF:M03849	0.000026812657092329885	RPS4Y1,EIF1AY,KDM5D,TTTY15,UTY,DDX3Y,ZFY,TRDN,PRKY,NLGN4Y,NECAB1,ROR2,SFRP2,C17ORF97,SAA2,PI16,B4GALT6,PHGDH,C1ORF226,HMGN5,AC073283.3,GOLIM4,IRS1,AC009163.5,TCEAL9,WDR60,NSRP1,PRPF38B
TF	Factor: SATB1; motif: NTTTAT	TF:M03564	0.000026812657092329885	RPS4Y1,EIF1AY,KDM5D,TTTY15,UTY,DDX3Y,ZFY,TRDN,PRKY,NLGN4Y,NECAB1,ROR2,SFRP2,C17ORF97,SAA2,MUC20,PI16,B4GALT6,MXRA5,PHGDH,C1ORF226,HMGN5,ZRSR2
TF	Factor: PMX1; motif: TAATHA; match class: 1	TF:M03560_1	0.000026812657092329885	RPS4Y1,EIF1AY,KDM5D,TTTY15,UTY,ZFY,TRDN,NLGN4Y,NECAB1,ROR2,SAA2,MUC20,PI16,B4GALT6,MXRA5,PHGDH,C1ORF226,HMGN5,ZRSR2
TF	Factor: Cdx-1; motif: TTTATK	TF:M02086	0.000026812657092329885	RPS4Y1,EIF1AY,KDM5D,TTTY15,UTY,ZFY,TRDN,PRKY,NLGN4Y,NECAB1,ROR2,SFRP2,C17ORF97,SAA2,MUC20,PI16,B4GALT6,MXRA5,PHGDH,C1ORF226,HMGN5,ZRSR2,GOLIM4,AC009163.5,TCEAL9,WDR60,NSRP1,PRPF38B
TF	Factor: FOXO1A:Elf-1; motif: NAGAAAACCGAANM	TF:M08295	0.000028571049394602264	RPS4Y1,KDM5D,TTTY15,DDX3Y,ZFY,TRDN,NLGN4Y,NECAB1,ROR2,SFRP2,C17ORF97,SAA2,MUC20,PI16,B4GALT6,MXRA5,PHGDH,C1ORF226,HMGN5,ZRSR2
TF	Factor: SRY; motif: AACAATNR	TF:M08976	0.000029725351683094712	RPS4Y1,EIF1AY,KDM5D,TTTY15,UTY,DDX3Y,ZFY,TRDN,PRKY,NLGN4Y,NECAB1,ROR2,C17ORF97,MUC20,PI16,B4GALT6,MXRA5,PHGDH,C1ORF226,HMGN5,ZRSR2,GOLIM4,AC009163.5,TCEAL9,WDR60,NSRP1,PRPF38B
TF	Factor: SRY; motif: TTGTTT	TF:M03854	0.000035056897713504205	RPS4Y1,EIF1AY,KDM5D,TTTY15,UTY,DDX3Y,TRDN,PRKY,NLGN4Y,NECAB1,ROR2,SFRP2,C17ORF97,SAA2,PI16,B4GALT6,C1ORF226,HMGN5,ZRSR2,AC073283.3,GOLIM4,IRS1,AC009163.5,TCEAL9,WDR60,NSRP1,PRPF38B
TF	Factor: CHD2; motif: TCTCGCGAG	TF:M04710	0.000035056897713504205	RPS4Y1,EIF1AY,KDM5D,UTY,DDX3Y,ZFY,PRKY,NLGN4Y,NECAB1,ROR2,SFRP2,C17ORF97,SAA2,MUC20,PI16,B4GALT6,MXRA5,PHGDH,HMGN5,ZRSR2,AC073283.3,GOLIM4,IRS1,AC009163.5,WDR60,NSRP1,PRPF38B
TF	Factor: FOXO1A; motif: AAACAA	TF:M03823	0.000035056897713504205	RPS4Y1,EIF1AY,KDM5D,TTTY15,UTY,DDX3Y,TRDN,PRKY,NLGN4Y,NECAB1,ROR2,SFRP2,C17ORF97,SAA2,PI16,B4GALT6,C1ORF226,HMGN5,ZRSR2,AC073283.3,GOLIM4,IRS1,AC009163.5,TCEAL9,WDR60,NSRP1,PRPF38B
TF	Factor: PARP; motif: TTTCYN	TF:M02027	0.000035056897713504205	RPS4Y1,EIF1AY,KDM5D,TTTY15,UTY,DDX3Y,ZFY,TRDN,NLGN4Y,NECAB1,ROR2,SFRP2,C17ORF97,SAA2,MUC20,PI16,B4GALT6,MXRA5,PHGDH,C1ORF226,HMGN5,ZRSR2,AC073283.3,GOLIM4,AC009163.5,TCEAL9,WDR60,NSRP1,PRPF38B
TF	Factor: HOXA13; motif: ATAAMA	TF:M01292	0.00003585703884015171	RPS4Y1,EIF1AY,KDM5D,TTTY15,UTY,DDX3Y,ZFY,TRDN,NLGN4Y,NECAB1,ROR2,SFRP2,C17ORF97,SAA2,MUC20,PI16,B4GALT6,MXRA5,PHGDH,C1ORF226
TF	Factor: ZNF35; motif: SSAAKA; match class: 1	TF:M07479_1	0.000038949453862144254	RPS4Y1,EIF1AY,KDM5D,UTY,DDX3Y,ZFY,PRKY,NLGN4Y,NECAB1,ROR2,SFRP2,C17ORF97,MUC20,PI16,B4GALT6,MXRA5,PHGDH,C1ORF226,HMGN5,ZRSR2,AC073283.3,GOLIM4,IRS1,AC009163.5,TCEAL9,WDR60,NSRP1,PRPF38B
TF	Factor: p300; motif: ACNTCCG	TF:M04826	0.00003904901717805466	RPS4Y1,EIF1AY,KDM5D,TTTY15,UTY,DDX3Y,ZFY,PRKY,NLGN4Y,NECAB1,ROR2,SFRP2,C17ORF97,SAA2,MUC20,PI16,B4GALT6,MXRA5,PHGDH,C1ORF226,HMGN5,ZRSR2,AC073283.3,GOLIM4,IRS1,AC009163.5,TCEAL9,WDR60,NSRP1,PRPF38B
TF	Factor: HOXA10; motif: RGTCGTAAAAN	TF:M10797	0.00003904901717805466	RPS4Y1,KDM5D,TTTY15,DDX3Y,TRDN,NLGN4Y,SFRP2,C17ORF97,MUC20,B4GALT6,C1ORF226,HMGN5,ZRSR2,AC009163.5,TCEAL9,NSRP1,PRPF38B
TF	Factor: PEA3; motif: NTCGTAAATGCA	TF:M11431	0.00003904901717805466	RPS4Y1,EIF1AY,KDM5D,TTTY15,UTY,ZFY,TRDN,NLGN4Y,NECAB1,SFRP2,C17ORF97,SAA2,MUC20,PI16,PHGDH,C1ORF226,HMGN5,ZRSR2,AC073283.3
TF	Factor: Sox-17; motif: TTGTYY	TF:M03803	0.000040641935843684515	RPS4Y1,EIF1AY,KDM5D,TTTY15,UTY,DDX3Y,ZFY,TRDN,PRKY,NLGN4Y,NECAB1,ROR2,SFRP2,C17ORF97,SAA2,PI16,B4GALT6,PHGDH,C1ORF226,HMGN5,AC073283.3,GOLIM4,IRS1,AC009163.5,TCEAL9,WDR60,NSRP1,PRPF38B
TF	Factor: IRF-8; motif: NYGAAASYGAAACYN	TF:M11682	0.00004085163593459734	RPS4Y1,EIF1AY,KDM5D,DDX3Y,TRDN,PRKY,NECAB1,SFRP2,SAA2,PI16,HMGN5,ZRSR2
TF	Factor: ESE-1; motif: SATKGCGGATGCN	TF:M11381	0.000042813551659046784	RPS4Y1,KDM5D,TTTY15,UTY,DDX3Y,ZFY,PRKY,NLGN4Y,NECAB1,ROR2,C17ORF97,SAA2,MUC20,PI16,B4GALT6,MXRA5,PHGDH,C1ORF226,HMGN5,ZRSR2,AC073283.3,GOLIM4,IRS1,AC009163.5,TCEAL9,WDR60,NSRP1,PRPF38B
TF	Factor: Sox-10; motif: MAANRRNNNCWTTGTT; match class: 1	TF:M10065_1	0.000042813551659046784	RPS4Y1,KDM5D,TTTY15,UTY,DDX3Y,ZFY
TF	Factor: TR4; motif: ACCCCGS	TF:M04934	0.00004440796732470917	RPS4Y1,EIF1AY,KDM5D,UTY,DDX3Y,ZFY,TRDN,PRKY,NLGN4Y,NECAB1,ROR2,SFRP2,C17ORF97,SAA2,MUC20,PI16,B4GALT6,MXRA5,PHGDH,C1ORF226,HMGN5,ZRSR2,AC073283.3,GOLIM4,IRS1,AC009163.5,TCEAL9,WDR60,NSRP1,PRPF38B
TF	Factor: Kid3; motif: CCACN; match class: 1	TF:M01160_1	0.00004975482774605902	RPS4Y1,EIF1AY,KDM5D,TTTY15,UTY,DDX3Y,ZFY,TRDN,PRKY,NLGN4Y,NECAB1,ROR2,SFRP2,C17ORF97,SAA2,MUC20,PI16,B4GALT6,MXRA5,PHGDH,C1ORF226,HMGN5,ZRSR2,AC073283.3,GOLIM4,IRS1,AC009163.5,TCEAL9,WDR60,NSRP1,PRPF38B
TF	Factor: ESE-1; motif: ACCAGGAAGTANNNNNNNAAWAA	TF:M11383	0.00004975482774605902	EIF1AY,KDM5D,TTTY15,UTY,DDX3Y,TRDN,NLGN4Y,ROR2,PI16,HMGN5,ZRSR2,AC073283.3,IRS1
TF	Transfac	TF:M00000	0.0000539972334995043	RPS4Y1,EIF1AY,KDM5D,TTTY15,UTY,DDX3Y,ZFY,TRDN,PRKY,NLGN4Y,NECAB1,ROR2,SFRP2,C17ORF97,SAA2,MUC20,PI16,B4GALT6,MXRA5,PHGDH,C1ORF226,HMGN5,ZRSR2,AC073283.3,GOLIM4,IRS1,AC009163.5,TCEAL9,WDR60,NSRP1,PRPF38B
TF	Factor: Kid3; motif: CCACN	TF:M01160	0.0000539972334995043	RPS4Y1,EIF1AY,KDM5D,TTTY15,UTY,DDX3Y,ZFY,TRDN,PRKY,NLGN4Y,NECAB1,ROR2,SFRP2,C17ORF97,SAA2,MUC20,PI16,B4GALT6,MXRA5,PHGDH,C1ORF226,HMGN5,ZRSR2,AC073283.3,GOLIM4,IRS1,AC009163.5,TCEAL9,WDR60,NSRP1,PRPF38B
TF	Factor: Spi-B; motif: TTCYBC	TF:M03851	0.0000539972334995043	RPS4Y1,EIF1AY,KDM5D,TTTY15,UTY,DDX3Y,ZFY,TRDN,PRKY,NLGN4Y,NECAB1,ROR2,SFRP2,C17ORF97,SAA2,MUC20,PI16,B4GALT6,MXRA5,PHGDH,C1ORF226,HMGN5,ZRSR2,AC073283.3,GOLIM4,IRS1,AC009163.5,TCEAL9,WDR60,NSRP1,PRPF38B
TF	Factor: GABP-alpha; motif: AACCGGAAR	TF:M04748	0.0000539972334995043	RPS4Y1,EIF1AY,KDM5D,TTTY15,UTY,DDX3Y,ZFY,TRDN,PRKY,NLGN4Y,NECAB1,SFRP2,C17ORF97,SAA2,PI16,B4GALT6,MXRA5,PHGDH,C1ORF226,HMGN5,ZRSR2,AC073283.3,IRS1,AC009163.5,TCEAL9,WDR60,NSRP1,PRPF38B
TF	Factor: Spi-B; motif: TTCYBC; match class: 1	TF:M03851_1	0.0000539972334995043	RPS4Y1,EIF1AY,KDM5D,TTTY15,UTY,DDX3Y,ZFY,TRDN,PRKY,NLGN4Y,NECAB1,ROR2,SFRP2,C17ORF97,SAA2,MUC20,PI16,B4GALT6,MXRA5,PHGDH,C1ORF226,HMGN5,ZRSR2,AC073283.3,GOLIM4,IRS1,AC009163.5,TCEAL9,WDR60,NSRP1,PRPF38B
TF	Factor: FOXO1A; motif: AAACAA; match class: 1	TF:M03823_1	0.0000539972334995043	RPS4Y1,KDM5D,TTTY15,DDX3Y,TRDN,NLGN4Y,NECAB1,ROR2,SFRP2,C17ORF97,SAA2,PI16,B4GALT6,C1ORF226,HMGN5,GOLIM4,IRS1,AC009163.5,TCEAL9,WDR60,PRPF38B
TF	Factor: SRY; motif: TTGTTT; match class: 1	TF:M03854_1	0.0000539972334995043	RPS4Y1,KDM5D,TTTY15,DDX3Y,TRDN,NLGN4Y,NECAB1,ROR2,SFRP2,C17ORF97,SAA2,PI16,B4GALT6,C1ORF226,HMGN5,GOLIM4,IRS1,AC009163.5,TCEAL9,WDR60,PRPF38B
TF	Factor: NFATc2; motif: GGAAAA	TF:M01281	0.0000539972334995043	RPS4Y1,EIF1AY,KDM5D,TTTY15,UTY,DDX3Y,ZFY,TRDN,NLGN4Y,NECAB1,ROR2,SFRP2,C17ORF97,SAA2,MUC20,PI16,B4GALT6,PHGDH,C1ORF226,HMGN5,ZRSR2,GOLIM4,IRS1,AC009163.5,TCEAL9,WDR60,NSRP1,PRPF38B
TF	Factor: ZNF35; motif: SSAAKA	TF:M07479	0.0000539972334995043	RPS4Y1,EIF1AY,KDM5D,TTTY15,UTY,DDX3Y,ZFY,PRKY,NLGN4Y,NECAB1,ROR2,SFRP2,C17ORF97,SAA2,MUC20,PI16,B4GALT6,MXRA5,PHGDH,C1ORF226,HMGN5,ZRSR2,AC073283.3,GOLIM4,IRS1,AC009163.5,TCEAL9,WDR60,NSRP1,PRPF38B
TF	Factor: NFATc2; motif: GGAAAA	TF:M03555	0.0000539972334995043	RPS4Y1,EIF1AY,KDM5D,TTTY15,UTY,DDX3Y,ZFY,TRDN,NLGN4Y,NECAB1,ROR2,SFRP2,C17ORF97,SAA2,MUC20,PI16,B4GALT6,PHGDH,C1ORF226,HMGN5,ZRSR2,GOLIM4,IRS1,AC009163.5,TCEAL9,WDR60,NSRP1,PRPF38B
TF	Factor: NFATc3; motif: GGAAAA	TF:M01886	0.0000539972334995043	RPS4Y1,EIF1AY,KDM5D,TTTY15,UTY,DDX3Y,ZFY,TRDN,NLGN4Y,NECAB1,ROR2,SFRP2,C17ORF97,SAA2,MUC20,PI16,B4GALT6,PHGDH,C1ORF226,HMGN5,ZRSR2,GOLIM4,IRS1,AC009163.5,TCEAL9,WDR60,NSRP1,PRPF38B
TF	Factor: GATA3; motif: AGATAAGA	TF:M07214	0.00005826104483321856	RPS4Y1,EIF1AY,TTTY15,UTY,DDX3Y,TRDN,NLGN4Y,NECAB1
TF	Factor: GATA-1; motif: NGATAAN	TF:M08765	0.00005826104483321856	RPS4Y1,EIF1AY,TTTY15,UTY,DDX3Y,TRDN,NLGN4Y,NECAB1
TF	Factor: GATA-6; motif: AGATAAN	TF:M03216	0.00005826104483321856	RPS4Y1,EIF1AY,TTTY15,UTY,DDX3Y,TRDN,NLGN4Y,NECAB1
TF	Factor: CPBP; motif: SNCCCNN; match class: 1	TF:M01822_1	0.00005826104483321856	RPS4Y1,EIF1AY,TTTY15,UTY,DDX3Y,ZFY,TRDN,PRKY,NLGN4Y,NECAB1,ROR2,SFRP2,C17ORF97,SAA2,MUC20,PI16,B4GALT6,MXRA5,PHGDH,C1ORF226,HMGN5,ZRSR2,AC073283.3,GOLIM4,IRS1,AC009163.5,TCEAL9,WDR60,NSRP1,PRPF38B
TF	Factor: GATA; motif: WGATARN	TF:M00789	0.00005826104483321856	RPS4Y1,EIF1AY,TTTY15,UTY,DDX3Y,TRDN,NLGN4Y,NECAB1
TF	Factor: IRF-4; motif: NYGAAASYGAAACYN	TF:M11686	0.00005830659343131932	RPS4Y1,KDM5D,DDX3Y,TRDN,PRKY,NECAB1,SFRP2,SAA2,PI16,HMGN5,ZRSR2
TF	Factor: DRI1; motif: AATTAA	TF:M01654	0.00005830659343131932	RPS4Y1,EIF1AY,KDM5D,TTTY15,UTY,DDX3Y,ZFY,TRDN,NLGN4Y,ROR2,MUC20,PI16,MXRA5,PHGDH,C1ORF226,HMGN5,ZRSR2,AC073283.3,GOLIM4,IRS1,TCEAL9,WDR60
TF	Factor: GATA-1; motif: CCTTATCTS	TF:M04713	0.00005830659343131932	RPS4Y1,EIF1AY,TTTY15,UTY,DDX3Y,TRDN,NLGN4Y,NECAB1
TF	Factor: Dlx-5; motif: AATTAN	TF:M03546	0.00005830659343131932	RPS4Y1,EIF1AY,KDM5D,TTTY15,UTY,DDX3Y,ZFY,TRDN,NLGN4Y,ROR2,MUC20,PI16,MXRA5,PHGDH,C1ORF226,HMGN5,ZRSR2,AC073283.3,GOLIM4,IRS1,TCEAL9,WDR60
TF	Factor: POU2F1:PEA3; motif: ACCGGATATGCAN	TF:M08402	0.00006264954502157606	RPS4Y1,EIF1AY,KDM5D,UTY,DDX3Y,ZFY,PRKY,NLGN4Y,SAA2,PI16,MXRA5,PHGDH,C1ORF226,HMGN5,GOLIM4,IRS1,AC009163.5,TCEAL9,NSRP1,PRPF38B
TF	Factor: IRF-8; motif: NCGAAACCGAAACYN	TF:M11683	0.0000636640885886454	RPS4Y1,EIF1AY,KDM5D,DDX3Y,TRDN,PRKY,NECAB1,SFRP2,SAA2,PI16,HMGN5,ZRSR2,AC009163.5,TCEAL9,PRPF38B
TF	Factor: HSF4; motif: CTGCMRN	TF:M07322	0.0000655318282057831	RPS4Y1,EIF1AY,KDM5D,UTY,DDX3Y,ZFY,TRDN,PRKY,NLGN4Y,NECAB1,ROR2,SFRP2,C17ORF97,SAA2,MUC20,PI16,B4GALT6,MXRA5,PHGDH,HMGN5,ZRSR2,AC073283.3,GOLIM4,AC009163.5,TCEAL9,WDR60,NSRP1,PRPF38B
TF	Factor: ATF-2; motif: TTACGTAA	TF:M00040	0.00006657394852755757	RPS4Y1,KDM5D,TTTY15,UTY,DDX3Y,ZFY,TRDN,NECAB1,PI16,B4GALT6,PHGDH,C1ORF226,HMGN5,ZRSR2,AC073283.3
TF	Factor: HOXA10; motif: NGTCGTAAAAN	TF:M10795	0.00006708601416881876	RPS4Y1,KDM5D,TTTY15,UTY,DDX3Y,TRDN,NLGN4Y,SFRP2,C17ORF97,MUC20,B4GALT6,C1ORF226,HMGN5,ZRSR2,AC009163.5,TCEAL9,NSRP1,PRPF38B
TF	Factor: Sox-9; motif: NNNNNACAAARGNNSMN; match class: 1	TF:M07269_1	0.00006819761661108624	UTY,DDX3Y,ZFY,PRKY,ROR2,SFRP2,C17ORF97,C1ORF226,HMGN5,AC073283.3,GOLIM4,TCEAL9,PRPF38B
TF	Factor: Elf-1; motif: AGGAAG	TF:M01266	0.00006885488707672736	RPS4Y1,EIF1AY,TTTY15,UTY,DDX3Y,TRDN,PRKY,NLGN4Y,NECAB1,ROR2,SFRP2,C17ORF97,SAA2,MUC20,PI16,B4GALT6,MXRA5,PHGDH,C1ORF226,HMGN5,ZRSR2,AC073283.3,GOLIM4,IRS1,AC009163.5,TCEAL9,WDR60,NSRP1,PRPF38B
TF	Factor: PU.1; motif: AGGAAG	TF:M02031	0.00006885488707672736	RPS4Y1,EIF1AY,TTTY15,UTY,DDX3Y,TRDN,PRKY,NLGN4Y,NECAB1,ROR2,SFRP2,C17ORF97,SAA2,MUC20,PI16,B4GALT6,MXRA5,PHGDH,C1ORF226,HMGN5,ZRSR2,AC073283.3,GOLIM4,IRS1,AC009163.5,TCEAL9,WDR60,NSRP1,PRPF38B
TF	Factor: IRF-2; motif: NAANYGAAASYR	TF:M08775	0.00006885488707672736	RPS4Y1,EIF1AY,TTTY15,DDX3Y,ZFY,TRDN,PRKY,NLGN4Y,NECAB1,ROR2,SAA2,PI16,PHGDH,C1ORF226,HMGN5,ZRSR2
TF	Factor: Sox-17; motif: TTGTYY; match class: 1	TF:M03803_1	0.00006925175760794927	RPS4Y1,KDM5D,TTTY15,UTY,ZFY,PRKY,NLGN4Y,NECAB1,ROR2,SFRP2,C17ORF97,SAA2,PI16,PHGDH,C1ORF226,HMGN5,GOLIM4,AC009163.5,TCEAL9,NSRP1,PRPF38B
TF	Factor: CHD2; motif: TCTCGCGAG; match class: 1	TF:M04710_1	0.0000732112161899422	RPS4Y1,EIF1AY,DDX3Y,ZFY,PRKY,NECAB1,ROR2,SFRP2,C17ORF97,MUC20,PI16,B4GALT6,MXRA5,PHGDH,HMGN5,ZRSR2,AC073283.3,GOLIM4,IRS1,AC009163.5,WDR60,NSRP1,PRPF38B
TF	Factor: MEF-2C; motif: TATTTWT	TF:M02025	0.0000732112161899422	RPS4Y1,EIF1AY,KDM5D,TTTY15,UTY,ZFY,TRDN,PRKY,NLGN4Y,NECAB1,SFRP2,SAA2,MUC20,PI16,B4GALT6,C1ORF226,HMGN5,ZRSR2,GOLIM4,IRS1,AC009163.5,TCEAL9,WDR60,NSRP1
TF	Factor: Kaiso; motif: TCTCGCGAG; match class: 1	TF:M04691_1	0.0000732112161899422	RPS4Y1,EIF1AY,KDM5D,DDX3Y,ZFY,NLGN4Y,ROR2,SFRP2,C17ORF97,SAA2,MUC20,PI16,B4GALT6,MXRA5,PHGDH,HMGN5,ZRSR2,AC073283.3
TF	Factor: E2F-2; motif: NWTTTGGCGCCAWWNN	TF:M11530	0.00007359933093885883	RPS4Y1,EIF1AY,KDM5D,UTY,DDX3Y,ZFY,PRKY,NLGN4Y,NECAB1,ROR2,SFRP2,C17ORF97,MUC20,PI16,B4GALT6,MXRA5,PHGDH,ZRSR2,AC073283.3,GOLIM4,IRS1,AC009163.5,TCEAL9,WDR60,NSRP1,PRPF38B
TF	Factor: POU2F1:Elk-1; motif: ACCGGAWATGCAW	TF:M08398	0.00007380139201438491	RPS4Y1,EIF1AY,KDM5D,UTY,DDX3Y,ZFY,PRKY,NLGN4Y,SAA2,PI16,MXRA5,PHGDH,C1ORF226,AC073283.3,IRS1,AC009163.5,TCEAL9,NSRP1,PRPF38B
TF	Factor: Oct3; motif: WTATGCGCATAW; match class: 1	TF:M11934_1	0.00008279078402929223	EIF1AY,KDM5D,TTTY15,UTY,DDX3Y,ZFY,TRDN,NLGN4Y,NECAB1,ROR2,SFRP2,C17ORF97
TF	Factor: CPBP; motif: SNCCCNN	TF:M01822	0.00008573170706995285	RPS4Y1,EIF1AY,TTTY15,UTY,DDX3Y,ZFY,TRDN,PRKY,NLGN4Y,NECAB1,ROR2,SFRP2,C17ORF97,SAA2,MUC20,PI16,B4GALT6,MXRA5,PHGDH,C1ORF226,HMGN5,ZRSR2,AC073283.3,GOLIM4,IRS1,AC009163.5,TCEAL9,WDR60,NSRP1,PRPF38B
TF	Factor: FAC1; motif: NNNCAMAACACRNA	TF:M00456	0.00008573170706995285	RPS4Y1,EIF1AY,TTTY15,DDX3Y,PRKY,NECAB1,ROR2,SFRP2,C17ORF97,MUC20,PI16,C1ORF226,HMGN5,ZRSR2,AC073283.3,GOLIM4,IRS1,TCEAL9,PRPF38B
TF	Factor: GATA-2; motif: NNWGATAASA	TF:M00348	0.00008573170706995285	RPS4Y1,EIF1AY,TTTY15,UTY,DDX3Y
TF	Factor: A-Myb:HOXA13; motif: CTCGTAAAWNNNNRMCGTTR	TF:M08727	0.00008573170706995285	EIF1AY,DDX3Y
TF	Factor: ZNF333; motif: ATAAT	TF:M01230	0.00008573170706995285	RPS4Y1,EIF1AY,KDM5D,TTTY15,UTY,DDX3Y,ZFY,TRDN,NLGN4Y,NECAB1,ROR2,SFRP2,C17ORF97,SAA2,MUC20,PI16,B4GALT6,PHGDH,C1ORF226,HMGN5,ZRSR2
TF	Factor: Nkx2-3; motif: NNCGTTRWS	TF:M10638	0.00008573170706995285	RPS4Y1,EIF1AY,KDM5D,UTY,DDX3Y,ZFY,TRDN,PRKY,NLGN4Y,ROR2,SFRP2,C17ORF97,SAA2,MUC20
TF	Factor: GATA2; motif: NNNTTCTTATCTSN	TF:M07213	0.00008573170706995285	RPS4Y1,EIF1AY,TTTY15,UTY,DDX3Y,TRDN,NLGN4Y,NECAB1
TF	Factor: PMX1; motif: TAATHA	TF:M03560	0.00008573170706995285	RPS4Y1,EIF1AY,KDM5D,TTTY15,UTY,ZFY,TRDN,NLGN4Y,NECAB1,ROR2,SFRP2,SAA2,MUC20,PI16,B4GALT6,MXRA5,PHGDH,C1ORF226,HMGN5,ZRSR2
TF	Factor: ER71:E2A; motif: CASSTGNACCGGAWRYN	TF:M08568	0.00008809795692276768	RPS4Y1,EIF1AY,UTY,DDX3Y,ZFY,TRDN,PRKY,NLGN4Y,NECAB1,ROR2,SFRP2,C17ORF97,SAA2,MUC20,PI16,B4GALT6,MXRA5,PHGDH,C1ORF226,HMGN5,ZRSR2,AC073283.3,GOLIM4,IRS1,AC009163.5,TCEAL9,WDR60,NSRP1,PRPF38B
TF	Factor: PARP; motif: TTTCYN; match class: 1	TF:M02027_1	0.00010117576259303545	RPS4Y1,EIF1AY,KDM5D,TTTY15,UTY,DDX3Y,TRDN,NLGN4Y,NECAB1,SFRP2,SAA2,MUC20,PI16,B4GALT6,PHGDH,C1ORF226,HMGN5,ZRSR2,AC073283.3
TF	Factor: FOXP1; motif: CTGTTTNYTYTKN	TF:M09855	0.0001029135947201288	EIF1AY,KDM5D,TTTY15,DDX3Y,ZFY,TRDN,NLGN4Y,NECAB1,ROR2,SFRP2,SAA2,PI16,C1ORF226,HMGN5,ZRSR2
TF	Factor: IRF-8; motif: NYGAAACYGAAACTN	TF:M11684	0.00010857037747549078	RPS4Y1,EIF1AY,KDM5D,DDX3Y,TRDN,PRKY,NECAB1,SFRP2,SAA2,PI16,HMGN5,ZRSR2
TF	Factor: CREB1; motif: RTGACGYGTCAN	TF:M11221	0.00010857037747549078	RPS4Y1,EIF1AY,KDM5D,UTY,DDX3Y,ZFY,NLGN4Y,SFRP2,C17ORF97,MUC20,B4GALT6,MXRA5,PHGDH,C1ORF226,HMGN5,ZRSR2,AC073283.3
TF	Factor: Kaiso; motif: TCTCGCGAG	TF:M04691	0.00010857037747549078	RPS4Y1,EIF1AY,KDM5D,UTY,DDX3Y,ZFY,PRKY,NLGN4Y,ROR2,SFRP2,C17ORF97,SAA2,MUC20,PI16,B4GALT6,MXRA5,PHGDH,C1ORF226,HMGN5,ZRSR2,AC073283.3
TF	Factor: hoxa9; motif: RTCGTWANNN	TF:M10785	0.00011498210471350205	RPS4Y1,EIF1AY,KDM5D,TTTY15,UTY,DDX3Y,NECAB1,SFRP2,MUC20,MXRA5,PHGDH,HMGN5,ZRSR2
TF	Factor: ER71:E2A; motif: CASSTGNACCGGAWRYN; match class: 1	TF:M08568_1	0.00012012192643473598	RPS4Y1,EIF1AY,UTY,DDX3Y,ZFY,TRDN,PRKY,NLGN4Y,NECAB1,ROR2,C17ORF97,MUC20,PI16,B4GALT6,MXRA5,PHGDH,HMGN5,ZRSR2,AC073283.3,GOLIM4,IRS1,AC009163.5,TCEAL9,WDR60,NSRP1,PRPF38B
TF	Factor: Oct3; motif: NATGCAANNN	TF:M01307	0.00012159088597127511	EIF1AY,UTY,TRDN,NLGN4Y,ROR2,MUC20,PI16,MXRA5,PHGDH,HMGN5,IRS1,AC009163.5,WDR60
TF	Factor: Erg; motif: NRRSAGGAAGNGG	TF:M09907	0.00012159088597127511	RPS4Y1,EIF1AY,TTTY15,PRKY,NLGN4Y,NECAB1,ROR2,SFRP2,C17ORF97,MUC20,PI16,B4GALT6,MXRA5,PHGDH,C1ORF226,HMGN5,ZRSR2,AC073283.3,IRS1,AC009163.5,TCEAL9,WDR60
TF	Factor: ATF-2; motif: TTACGTAA; match class: 1	TF:M00040_1	0.00012160526068695294	RPS4Y1,KDM5D,UTY,DDX3Y,ZFY,TRDN,NECAB1,PI16,B4GALT6,PHGDH,C1ORF226,HMGN5,ZRSR2,AC073283.3
TF	Factor: IRF-7; motif: TNSGAAWNCGAAANTNNN	TF:M00453	0.00012160526068695294	RPS4Y1,EIF1AY,KDM5D,TRDN,PRKY,SFRP2,SAA2,PI16,HMGN5,ZRSR2
TF	Factor: HOXA3; motif: NNNNRNTAATTARY; match class: 1	TF:M01337_1	0.00012398014636480332	RPS4Y1,EIF1AY,KDM5D,TTTY15,UTY,DDX3Y,ZFY,TRDN,NLGN4Y,NECAB1,MUC20,PI16,MXRA5,PHGDH,C1ORF226,HMGN5,ZRSR2,AC073283.3,GOLIM4,TCEAL9,WDR60,NSRP1,PRPF38B
TF	Factor: ZNF333; motif: ATAAT; match class: 1	TF:M01230_1	0.0001257318466849679	EIF1AY,KDM5D,TTTY15,UTY,DDX3Y,ZFY,TRDN,NLGN4Y,NECAB1,ROR2,SAA2,MUC20,PI16,B4GALT6,PHGDH,C1ORF226,HMGN5,ZRSR2
TF	Factor: IRF-2; motif: NGAAASYGAAAS	TF:M11665	0.0001291461944017367	RPS4Y1,KDM5D,DDX3Y,PRKY,NECAB1,SFRP2,PI16,HMGN5,ZRSR2
TF	Factor: Oct3; motif: WTATGCGCATAW	TF:M11934	0.0001291461944017367	EIF1AY,KDM5D,TTTY15,UTY,DDX3Y,ZFY,TRDN,NLGN4Y,NECAB1,ROR2,SFRP2,C17ORF97
TF	Factor: SOX; motif: CTCTTTGTTANGA	TF:M01014	0.0001291752337735826	KDM5D,TTTY15,UTY,DDX3Y,ZFY,TRDN,ROR2,C17ORF97,MXRA5,PHGDH,C1ORF226,HMGN5,GOLIM4,AC009163.5
TF	Factor: GCMa:PEA3; motif: ATRCGGGCGGAAGTR	TF:M08313	0.0001313152509886277	RPS4Y1,KDM5D,TTTY15,UTY,DDX3Y,ZFY,TRDN,PRKY,NLGN4Y,NECAB1,ROR2,SFRP2,C17ORF97,SAA2,PI16,B4GALT6,MXRA5,PHGDH,HMGN5,ZRSR2,AC073283.3
TF	Factor: E2F-1:TBR2; motif: NGGTGNNANGGCGCNNTNNCRNNN	TF:M08523	0.0001349199628520668	RPS4Y1,EIF1AY,UTY,DDX3Y,ZFY,PRKY,NECAB1,ROR2,SFRP2,C17ORF97,PI16,B4GALT6,MXRA5,PHGDH,HMGN5,ZRSR2,AC073283.3,GOLIM4,IRS1,AC009163.5,WDR60,NSRP1,PRPF38B
TF	Factor: ESE-1; motif: ACMAGGAAGTANNNNNNNWWAWW	TF:M11378	0.00013549892060766476	KDM5D,TTTY15,UTY,DDX3Y,TRDN,ROR2,PI16,HMGN5,ZRSR2,AC073283.3
TF	Factor: BRN1; motif: HAATGCN	TF:M03813	0.00013676688996878532	RPS4Y1,KDM5D,TTTY15,UTY,DDX3Y,ZFY,TRDN,NLGN4Y,NECAB1,ROR2,C17ORF97,SAA2,MUC20,PI16,B4GALT6,MXRA5,PHGDH,HMGN5,ZRSR2
TF	Factor: FOXJ2; motif: AYMATAATATTTKN	TF:M00423	0.0001441028778521298	RPS4Y1,EIF1AY,KDM5D,TTTY15,UTY,ZFY,TRDN,NLGN4Y,SAA2,B4GALT6,C1ORF226,HMGN5,ZRSR2,GOLIM4,TCEAL9,WDR60,NSRP1
TF	Factor: ESRRA; motif: CAAGGTCANNYSAAGGTCA	TF:M04458	0.00014894470246297297	RPS4Y1,EIF1AY,KDM5D,TTTY15,UTY,DDX3Y,ZFY,TRDN,NECAB1,SFRP2,SAA2,PI16,B4GALT6,MXRA5,PHGDH,HMGN5,ZRSR2,AC073283.3
TF	Factor: GATA-3; motif: WGATAASN	TF:M08918	0.00014894470246297297	RPS4Y1,EIF1AY,TTTY15,UTY,DDX3Y,TRDN,NLGN4Y,NECAB1
TF	Factor: GATA3; motif: NGATAANN	TF:M03997	0.00014894470246297297	RPS4Y1,EIF1AY,TTTY15,UTY,DDX3Y,TRDN,NLGN4Y,NECAB1
TF	Factor: Msx-2; motif: NNNGACYAATTAGYNNT	TF:M01393	0.00014958097192197074	RPS4Y1,EIF1AY,TTTY15,DDX3Y,ZFY,TRDN,NLGN4Y,NECAB1,ROR2,MUC20,PI16,MXRA5,PHGDH,ZRSR2,AC073283.3,GOLIM4,IRS1,WDR60,NSRP1
TF	Factor: BAF170; motif: NNCTTATCTNN	TF:M09825	0.00015614688453622022	EIF1AY,TTTY15,UTY,DDX3Y,TRDN,NLGN4Y,NECAB1,SAA2
TF	Factor: IRX5; motif: NWACAYRACAWN	TF:M04378	0.00015659354670093887	RPS4Y1,KDM5D,TTTY15,UTY,DDX3Y,ZFY,TRDN
TF	Factor: GATA-2; motif: NSAGATAAGNN	TF:M09622	0.00015659354670093887	EIF1AY,TTTY15,UTY,DDX3Y,TRDN,NLGN4Y,NECAB1,SAA2
TF	Factor: pax-6; motif: NYACGCNYSANYGMNCN	TF:M11882	0.00015659354670093887	RPS4Y1,EIF1AY,KDM5D,UTY,DDX3Y,ZFY,PRKY,NECAB1,ROR2,SFRP2,C17ORF97,MUC20,PI16,B4GALT6,MXRA5,PHGDH,C1ORF226,ZRSR2,AC073283.3,GOLIM4,IRS1,AC009163.5,TCEAL9,WDR60,NSRP1,PRPF38B
TF	Factor: SRY; motif: AACAATNR; match class: 1	TF:M08976_1	0.00015659354670093887	KDM5D,TTTY15,UTY,DDX3Y,ZFY,TRDN,NLGN4Y,NECAB1,MUC20,PI16,B4GALT6,PHGDH,C1ORF226,HMGN5,ZRSR2
TF	Factor: TBP; motif: NGNNTATAAAA	TF:M03581	0.00015737292575089163	EIF1AY,KDM5D,TTTY15,UTY,DDX3Y,ZFY,TRDN,NLGN4Y,C17ORF97,SAA2,MUC20,MXRA5,PHGDH
TF	Factor: Sox-10; motif: NACAAWG	TF:M02116	0.00015737292575089163	RPS4Y1,KDM5D,TTTY15,UTY,DDX3Y,ZFY,TRDN,PRKY,NLGN4Y,ROR2,C17ORF97,SAA2,MUC20,PI16,B4GALT6,PHGDH,C1ORF226,HMGN5,ZRSR2,AC073283.3
TF	Factor: Pax-4; motif: NNNNNYCACCCB	TF:M00378	0.00016322003733999557	RPS4Y1,EIF1AY,KDM5D,TTTY15,UTY,DDX3Y,ZFY,PRKY,NECAB1,ROR2,SFRP2,C17ORF97,SAA2,MUC20,PI16,B4GALT6,MXRA5,PHGDH,HMGN5,ZRSR2,AC073283.3,GOLIM4,IRS1,AC009163.5,TCEAL9,WDR60,NSRP1,PRPF38B
TF	Factor: E2F-2; motif: NWTTTGGCGCCAWWNN; match class: 1	TF:M11530_1	0.0001632696087747106	RPS4Y1,EIF1AY,UTY,DDX3Y,ZFY,PRKY,NLGN4Y,NECAB1,ROR2,C17ORF97,MUC20,PI16,B4GALT6,MXRA5,PHGDH,ZRSR2,AC073283.3,GOLIM4,IRS1,AC009163.5,TCEAL9,WDR60,NSRP1,PRPF38B
TF	Factor: VSX1; motif: NGCYAATTRNN; match class: 1	TF:M04450_1	0.0001632696087747106	TTTY15,DDX3Y,ZFY,TRDN,NECAB1,ROR2,MUC20,PI16,MXRA5,ZRSR2
TF	Factor: RelA-p65; motif: AAASTCCC	TF:M04849	0.00016398773288375847	RPS4Y1,EIF1AY,KDM5D,TTTY15,UTY,DDX3Y,ZFY,NLGN4Y,SAA2,B4GALT6,MXRA5,C1ORF226,HMGN5
TF	Factor: SRY; motif: AACAATANCATTGTT	TF:M04555	0.00017818170010853288	KDM5D,TTTY15,DDX3Y,ZFY,TRDN,NLGN4Y,NECAB1,SFRP2,PI16,B4GALT6,PHGDH,C1ORF226,HMGN5,ZRSR2
TF	Factor: GATA-6; motif: NNNAGATAAGAWAN	TF:M09624	0.0002120111742884669	RPS4Y1,EIF1AY,UTY,DDX3Y,TRDN,NLGN4Y,NECAB1,SAA2
TF	Factor: Pax-2; motif: NNNNGTCANGNRTKANNNN	TF:M00098	0.00022317556696650032	RPS4Y1,EIF1AY,KDM5D,TTTY15,UTY,DDX3Y,TRDN,SFRP2,C17ORF97,SAA2,MUC20,PHGDH,HMGN5,ZRSR2,GOLIM4,IRS1
TF	Factor: Sox-10; motif: NACAATRNNNNYATTGTN; match class: 1	TF:M11635_1	0.00023026159208722896	RPS4Y1,EIF1AY,KDM5D,TTTY15,UTY,DDX3Y
TF	Factor: HOXC11; motif: NGYMATWAANN	TF:M10816	0.0002316430822236518	KDM5D,TTTY15,ZFY,TRDN,NECAB1,SFRP2,C17ORF97,MUC20,PHGDH,C1ORF226,ZRSR2,GOLIM4,AC009163.5,TCEAL9
TF	Factor: E2F-3:TBR2; motif: ANGTGYKANGGCGCSTTNNCRNNT	TF:M08207	0.0002356546101121387	RPS4Y1,EIF1AY,KDM5D,UTY,DDX3Y,ZFY,PRKY,NLGN4Y,NECAB1,ROR2,SFRP2,C17ORF97,MUC20,PI16,B4GALT6,MXRA5,PHGDH,HMGN5,ZRSR2,AC073283.3,GOLIM4,IRS1,AC009163.5,TCEAL9,WDR60,NSRP1,PRPF38B
TF	Factor: TCF-1; motif: CTTTGW	TF:M03857	0.0002459627584561056	RPS4Y1,KDM5D,TTTY15,UTY,DDX3Y,ZFY,TRDN,PRKY,NECAB1,ROR2,C17ORF97,SAA2,PI16,MXRA5,PHGDH,C1ORF226,HMGN5,ZRSR2,AC073283.3
TF	Factor: Elf-1; motif: AGGAAG; match class: 1	TF:M01266_1	0.0002459627584561056	RPS4Y1,EIF1AY,TTTY15,DDX3Y,PRKY,NLGN4Y,NECAB1,ROR2,SFRP2,C17ORF97,MUC20,PI16,MXRA5,PHGDH,C1ORF226,HMGN5,ZRSR2,AC073283.3,IRS1,AC009163.5,TCEAL9,WDR60,NSRP1,PRPF38B
TF	Factor: Sox-10; motif: CWTTGT	TF:M03138	0.0002459627584561056	RPS4Y1,KDM5D,TTTY15,UTY,DDX3Y,ZFY,TRDN,PRKY,NECAB1,ROR2,C17ORF97,SAA2,PI16,MXRA5,PHGDH,C1ORF226,HMGN5,ZRSR2,AC073283.3
TF	Factor: PU.1; motif: AGGAAG; match class: 1	TF:M02031_1	0.0002459627584561056	RPS4Y1,EIF1AY,TTTY15,DDX3Y,PRKY,NLGN4Y,NECAB1,ROR2,SFRP2,C17ORF97,MUC20,PI16,MXRA5,PHGDH,C1ORF226,HMGN5,ZRSR2,AC073283.3,IRS1,AC009163.5,TCEAL9,WDR60,NSRP1,PRPF38B
TF	Factor: E2F-1; motif: TWSGCGCGAAAAYKR	TF:M00024	0.0002473982454928254	RPS4Y1,EIF1AY,UTY,DDX3Y,ZFY,NLGN4Y,NECAB1,SFRP2,C17ORF97,MUC20,MXRA5,PHGDH,HMGN5,AC073283.3,GOLIM4,IRS1,TCEAL9,NSRP1,PRPF38B
TF	Factor: NFATc3; motif: GGAAAA; match class: 1	TF:M01886_1	0.0002473982454928254	EIF1AY,KDM5D,TTTY15,UTY,ZFY,TRDN,NLGN4Y,NECAB1,ROR2,SFRP2,C17ORF97,PI16,B4GALT6,PHGDH,HMGN5,ZRSR2,GOLIM4,IRS1,TCEAL9,WDR60,NSRP1
TF	Factor: NFATc2; motif: GGAAAA; match class: 1	TF:M03555_1	0.0002473982454928254	EIF1AY,KDM5D,TTTY15,UTY,ZFY,TRDN,NLGN4Y,NECAB1,ROR2,SFRP2,C17ORF97,PI16,B4GALT6,PHGDH,HMGN5,ZRSR2,GOLIM4,IRS1,TCEAL9,WDR60,NSRP1
TF	Factor: NFATc2; motif: GGAAAA; match class: 1	TF:M01281_1	0.0002473982454928254	EIF1AY,KDM5D,TTTY15,UTY,ZFY,TRDN,NLGN4Y,NECAB1,ROR2,SFRP2,C17ORF97,PI16,B4GALT6,PHGDH,HMGN5,ZRSR2,GOLIM4,IRS1,TCEAL9,WDR60,NSRP1
TF	Factor: PR; motif: NNNNNNRGNACNNKNTGTTCTNNNNNN	TF:M00957	0.000260387897668583	RPS4Y1,EIF1AY,KDM5D,PRKY,NLGN4Y,ROR2,SFRP2,C17ORF97,PI16,PHGDH
TF	Factor: Pax-5; motif: RRMSWGANWYCTNRAGCGKRACSRYNSM	TF:M00144	0.000260387897668583	RPS4Y1,EIF1AY,UTY,DDX3Y,ZFY,PRKY,NLGN4Y,ROR2,SFRP2,C17ORF97,SAA2,MUC20,PI16,B4GALT6,PHGDH,C1ORF226,ZRSR2,AC073283.3,GOLIM4,IRS1,TCEAL9,WDR60,NSRP1
TF	Factor: HOXA10; motif: NRTCGTAAANN	TF:M10799	0.00027456353337670193	RPS4Y1,KDM5D,TTTY15,DDX3Y,TRDN,NLGN4Y,SFRP2,C17ORF97,C1ORF226,HMGN5,ZRSR2,AC009163.5,TCEAL9,NSRP1,PRPF38B
TF	Factor: ING4; motif: CCACCA	TF:M01743	0.00028198633021820133	RPS4Y1,KDM5D,TTTY15,UTY,DDX3Y,TRDN,NLGN4Y,NECAB1,ROR2,SFRP2,C17ORF97,SAA2,MUC20,PI16,MXRA5,PHGDH,C1ORF226,HMGN5,ZRSR2,AC073283.3,GOLIM4,IRS1,AC009163.5,TCEAL9,NSRP1,PRPF38B
TF	Factor: c-Myb; motif: NNNAACKGNNN	TF:M01821	0.0002872181412537675	RPS4Y1,UTY,ZFY,TRDN,PRKY,NLGN4Y,C17ORF97,MUC20,AC073283.3,IRS1,TCEAL9,NSRP1,PRPF38B
TF	Factor: Sox-9; motif: NNNNNACAAARGNNSMN	TF:M07269	0.0002872181412537675	RPS4Y1,UTY,DDX3Y,ZFY,PRKY,NECAB1,ROR2,SFRP2,C17ORF97,MUC20,PI16,MXRA5,PHGDH,C1ORF226,HMGN5,AC073283.3,GOLIM4,IRS1
TF	Factor: Fli-1:HOXB13; motif: NNCGGAARYNRTWAA	TF:M08471	0.00029383994377295145	RPS4Y1,EIF1AY,UTY,DDX3Y,TRDN,NLGN4Y,NECAB1,ROR2,SAA2,MXRA5,PHGDH
TF	Factor: MEF-2C; motif: TATTTWT; match class: 1	TF:M02025_1	0.00029549155150023366	RPS4Y1,EIF1AY,KDM5D,TTTY15,UTY,TRDN,NLGN4Y,NECAB1,SFRP2,SAA2,MUC20,C1ORF226,HMGN5,ZRSR2,AC009163.5,TCEAL9,WDR60
TF	Factor: Oct-2; motif: NYATGCAAATN	TF:M10034	0.0003044543719426208	EIF1AY,UTY,TRDN,NLGN4Y,NECAB1,ROR2,SFRP2,SAA2,MUC20,MXRA5,PHGDH,HMGN5,IRS1,AC009163.5,WDR60
TF	Factor: Sox-10; motif: NACAATRNNNNYATTGTN	TF:M11635	0.0003044543719426208	RPS4Y1,EIF1AY,KDM5D,TTTY15,UTY,DDX3Y
TF	Factor: znf136; motif: CAAGAATWCTATAYCCAG; match class: 1	TF:M10535_1	0.0003134337246823315	EIF1AY,KDM5D,TTTY15,DDX3Y,ZFY,PRKY
TF	Factor: Dlx-2; motif: NYAATTAN	TF:M04300	0.0003171794151698176	EIF1AY,TTTY15,UTY,DDX3Y,ZFY,TRDN,NECAB1,ROR2,MUC20,PI16
TF	Factor: Hey2; motif: NNCACGYGNN	TF:M11052	0.00031869424836709296	RPS4Y1,KDM5D,UTY,DDX3Y,ZFY,PRKY,NLGN4Y,NECAB1,ROR2,SFRP2,C17ORF97,SAA2,B4GALT6,PHGDH,C1ORF226,HMGN5,ZRSR2,AC073283.3,GOLIM4,IRS1
TF	Factor: ATF-3; motif: GGCGCSSNSNGRTSACGTSA	TF:M04744	0.00031869424836709296	RPS4Y1,EIF1AY,UTY,DDX3Y,ZFY,PRKY,MUC20,PI16,B4GALT6,MXRA5,C1ORF226,HMGN5,ZRSR2,AC073283.3,GOLIM4,IRS1,TCEAL9,WDR60,NSRP1,PRPF38B
TF	Factor: SRY; motif: TCAATAMCATTGA	TF:M04557	0.00031869424836709296	KDM5D,TTTY15,UTY,DDX3Y,ZFY,TRDN,NLGN4Y,NECAB1,ROR2,C17ORF97,MUC20,PI16,B4GALT6,C1ORF226,HMGN5,IRS1,AC009163.5,WDR60,NSRP1,PRPF38B
TF	Factor: Sox-18; motif: CAAWGBB	TF:M03848	0.00031869424836709296	RPS4Y1,EIF1AY,KDM5D,TTTY15,UTY,DDX3Y,ZFY,TRDN,PRKY,NLGN4Y,NECAB1,C17ORF97,SAA2,MUC20,PI16,B4GALT6,PHGDH,C1ORF226,HMGN5,ZRSR2,AC073283.3,GOLIM4,AC009163.5,TCEAL9,WDR60,NSRP1,PRPF38B
TF	Factor: GATAD2A; motif: CCTKTG	TF:M09726	0.00031869424836709296	RPS4Y1,EIF1AY,KDM5D,TTTY15,UTY,DDX3Y,TRDN,PRKY,NLGN4Y,NECAB1,SFRP2,C17ORF97,SAA2,PI16,B4GALT6,PHGDH,C1ORF226,HMGN5,AC073283.3,GOLIM4,IRS1,AC009163.5,TCEAL9,WDR60,PRPF38B
TF	Factor: Zic3; motif: NGGGKGGTC	TF:M00450	0.0003320809932066341	RPS4Y1,KDM5D,TTTY15,UTY,DDX3Y,ZFY,TRDN,PRKY,NLGN4Y,NECAB1,ROR2,SFRP2,C17ORF97,MUC20,PI16,MXRA5,PHGDH,C1ORF226
TF	Factor: LHX4; motif: NNCRTTAN	TF:M11005	0.0003444437622979865	RPS4Y1,EIF1AY,KDM5D,UTY,DDX3Y,ZFY,TRDN,NLGN4Y,NECAB1,C17ORF97,SAA2,MUC20,PI16,B4GALT6
TF	Factor: HSF4; motif: CTGCMRN; match class: 1	TF:M07322_1	0.0003506765110893621	RPS4Y1,EIF1AY,KDM5D,ZFY,PRKY,NLGN4Y,NECAB1,ROR2,SFRP2,SAA2,MUC20,PI16,B4GALT6,MXRA5,PHGDH,ZRSR2,AC073283.3,GOLIM4,AC009163.5,TCEAL9,WDR60
TF	Factor: Pax-5; motif: NGTCACGCWTSANTGMNY	TF:M04064	0.00035637309189453365	RPS4Y1,EIF1AY,KDM5D,UTY,ZFY,PRKY,NLGN4Y,ROR2,SFRP2,C17ORF97,SAA2,MUC20,B4GALT6,MXRA5
TF	Factor: PRDM6; motif: NRRARGAAAAANA	TF:M10041	0.0003698038022010733	TTTY15,UTY,TRDN,NLGN4Y,NECAB1,ROR2,C17ORF97
TF	Factor: BEN; motif: CAGCGRNV	TF:M01240	0.00037366340472723007	RPS4Y1,EIF1AY,KDM5D,UTY,ZFY,PRKY,NLGN4Y,NECAB1,ROR2,SFRP2,C17ORF97,SAA2,MUC20,B4GALT6,MXRA5,PHGDH,HMGN5,ZRSR2,AC073283.3,GOLIM4,IRS1,AC009163.5,TCEAL9,WDR60,NSRP1,PRPF38B
TF	Factor: POU2F2; motif: NTATGCWAATN	TF:M04072	0.0003765015131977412	KDM5D,ZFY,TRDN,NECAB1,ROR2,SFRP2,MUC20
TF	Factor: c-Myb; motif: NCNRNNGRCNGTTGGKGG	TF:M00004	0.00039252880577945255	EIF1AY,ZFY,PRKY,NLGN4Y,SFRP2,C17ORF97,MUC20,PI16,PHGDH,HMGN5,AC073283.3,IRS1,AC009163.5,TCEAL9,WDR60,NSRP1,PRPF38B
TF	Factor: Pax-3; motif: TCGTCACRCTTHM	TF:M00360	0.0003996051499212791	RPS4Y1,EIF1AY,KDM5D,TTTY15,UTY,DDX3Y,ZFY,TRDN,PRKY,NECAB1,ROR2,MUC20,B4GALT6,MXRA5,HMGN5,AC073283.3,IRS1,AC009163.5,TCEAL9,WDR60,NSRP1,PRPF38B
TF	Factor: Sox-10; motif: CWTTGT; match class: 1	TF:M03138_1	0.000405981070624727	RPS4Y1,TTTY15,UTY,DDX3Y,ZFY,TRDN,PRKY,NECAB1,ROR2
TF	Factor: CRX; motif: YTAATC	TF:M01712	0.000405981070624727	RPS4Y1,KDM5D,TTTY15,UTY,ZFY,TRDN,NLGN4Y,NECAB1,C17ORF97,SAA2,MUC20,B4GALT6,PHGDH,C1ORF226,HMGN5,ZRSR2,AC073283.3
TF	Factor: TCF-1; motif: CTTTGW; match class: 1	TF:M03857_1	0.000405981070624727	RPS4Y1,TTTY15,UTY,DDX3Y,ZFY,TRDN,PRKY,NECAB1,ROR2
TF	Factor: Blimp-1; motif: NACTTTCAC	TF:M04731	0.000405981070624727	RPS4Y1,EIF1AY,KDM5D,NLGN4Y,ROR2,C17ORF97,SAA2,C1ORF226,ZRSR2,AC073283.3,IRS1,WDR60
TF	Factor: E2F-3:TBR2; motif: ANGTGYKANGGCGCSTTNNCRNNT; match class: 1	TF:M08207_1	0.000405981070624727	RPS4Y1,EIF1AY,UTY,DDX3Y,ZFY,PRKY,NLGN4Y,NECAB1,ROR2,SFRP2,C17ORF97,MUC20,PI16,B4GALT6,MXRA5,PHGDH,ZRSR2,AC073283.3,GOLIM4,IRS1,AC009163.5,TCEAL9,WDR60,NSRP1,PRPF38B
TF	Factor: POU3F2; motif: NWTGCATAAWTTA	TF:M04078	0.00040878865527645245	KDM5D,TTTY15,ZFY,TRDN,NECAB1,SFRP2,PI16,C1ORF226,HMGN5,ZRSR2,GOLIM4
TF	Factor: BCL-6; motif: NCGYWATCTAGGAATN	TF:M12340	0.0004276902436656825	UTY,DDX3Y,TRDN,NLGN4Y,NECAB1,ROR2,SFRP2,C17ORF97,SAA2
TF	Factor: IRF-1; motif: TTCACTT	TF:M00747	0.0004276902436656825	RPS4Y1,TTTY15,DDX3Y,PRKY,NLGN4Y,ROR2,MXRA5,PHGDH,C1ORF226,AC073283.3,AC009163.5,TCEAL9,NSRP1,PRPF38B
TF	Factor: Fli-1:Dlx-2; motif: RNCGGAARYAATTA	TF:M08470	0.0004276902436656825	RPS4Y1,EIF1AY,KDM5D,UTY,DDX3Y,NLGN4Y,ROR2,SAA2,B4GALT6,MXRA5,PHGDH,HMGN5
TF	Factor: YY1; motif: NNNNNCCATNTWNNNWN	TF:M00059	0.00042938164565887505	KDM5D,TTTY15,UTY,DDX3Y,TRDN,SFRP2,SAA2,MXRA5,PHGDH,C1ORF226,HMGN5
TF	Factor: BRN1; motif: HAATGCN; match class: 1	TF:M03813_1	0.00044685558913661516	RPS4Y1,KDM5D,TTTY15,UTY,ZFY,TRDN,NLGN4Y,NECAB1,SAA2,MUC20,B4GALT6,PHGDH,HMGN5
TF	Factor: FOXK1; motif: NWYGTAAAYAR	TF:M11588	0.00044685558913661516	RPS4Y1,EIF1AY,KDM5D,TTTY15,UTY,ZFY,NLGN4Y,NECAB1
TF	Factor: ATF-3; motif: SNTGACGYNATN	TF:M07313	0.0004504187347865123	EIF1AY,UTY,DDX3Y,ZFY,ROR2,C17ORF97,C1ORF226,ZRSR2,AC073283.3
TF	Factor: Sp1; motif: GGGGCGGGGT	TF:M00008	0.0004527862389623776	EIF1AY,UTY,DDX3Y,ZFY,PRKY,NECAB1,ROR2,SFRP2,C17ORF97,B4GALT6,MXRA5,PHGDH,ZRSR2,AC073283.3,GOLIM4,IRS1,AC009163.5,TCEAL9,WDR60
TF	Factor: Spz1; motif: DNNGGRGGGWWNNNN	TF:M00446	0.00045744314500497496	RPS4Y1,EIF1AY,DDX3Y,TRDN,PRKY,NLGN4Y,NECAB1,SFRP2,C17ORF97,MUC20,PI16,MXRA5,PHGDH,C1ORF226
TF	Factor: TEF-3:Elk-1; motif: RMATWCCGGAWGT	TF:M08418	0.00045824727200874333	RPS4Y1,EIF1AY,KDM5D,TTTY15,UTY,DDX3Y,ZFY,ROR2,SFRP2,C17ORF97,SAA2,B4GALT6,MXRA5,PHGDH,C1ORF226,ZRSR2,AC073283.3,GOLIM4,TCEAL9,WDR60,NSRP1
TF	Factor: IRF-4; motif: GAAARTA	TF:M01883	0.0004721078449888019	RPS4Y1,EIF1AY,KDM5D,UTY,ZFY,TRDN,NLGN4Y,NECAB1,SFRP2,MUC20,PI16,PHGDH,C1ORF226,HMGN5
TF	Factor: MafA; motif: GGTCAGCAGH	TF:M03796	0.00047418857643867284	DDX3Y,PRKY,NECAB1,ROR2,SFRP2,SAA2,PI16,MXRA5,HMGN5,ZRSR2,GOLIM4,IRS1
TF	Factor: Octamer; motif: TNATTTGCATN	TF:M00795	0.0004753176870666209	KDM5D,ZFY,TRDN,NECAB1,ROR2,SFRP2,MUC20,HMGN5,AC073283.3,IRS1,WDR60,NSRP1,PRPF38B
TF	Factor: HOXA10; motif: NGTCGTAAAAN; match class: 1	TF:M10795_1	0.00047901397524436983	RPS4Y1,KDM5D,TRDN,NLGN4Y,C17ORF97,HMGN5,ZRSR2
TF	Factor: LIM-1; motif: NYAATTAN	TF:M11000	0.0004842834071465916	EIF1AY,TTTY15,UTY,DDX3Y,ZFY,TRDN,NECAB1,ROR2,MUC20,PI16
TF	Factor: E2F-3:HES-7; motif: NNNSGCGCSNNNNNCRCGYGNN	TF:M08526	0.0004887587694167061	RPS4Y1,EIF1AY,KDM5D,UTY,DDX3Y,ZFY,PRKY,NECAB1,ROR2,SFRP2,C17ORF97,SAA2,MUC20,B4GALT6,MXRA5,PHGDH,C1ORF226,HMGN5,ZRSR2,AC073283.3,GOLIM4,IRS1,AC009163.5,WDR60,NSRP1,PRPF38B
TF	Factor: Six-2; motif: NNGTATCRNN	TF:M11030	0.0004920350775947112	RPS4Y1,EIF1AY,KDM5D,TTTY15,UTY,TRDN,NECAB1,SFRP2,C17ORF97,PHGDH,C1ORF226,ZRSR2,AC073283.3,IRS1,TCEAL9,NSRP1
TF	Factor: Sox-10; motif: NACAAWG; match class: 1	TF:M02116_1	0.0004920350775947112	RPS4Y1,KDM5D,TTTY15,UTY,DDX3Y,ZFY,TRDN,ROR2,PI16,B4GALT6,PHGDH,C1ORF226,HMGN5,ZRSR2
TF	Factor: rfx3:SRF; motif: TRGCAACNNNNNCCNWATANGGN	TF:M08623	0.0005012519188565193	KDM5D,TTTY15,UTY,DDX3Y,ZFY,PRKY,NLGN4Y,NECAB1,ROR2,SFRP2,C17ORF97,MUC20,PI16,MXRA5,PHGDH,C1ORF226,ZRSR2,GOLIM4,IRS1,AC009163.5,TCEAL9,WDR60,NSRP1,PRPF38B
TF	Factor: Sox-2; motif: NNCCTTTGTNYYN	TF:M10067	0.0005032190375353425	RPS4Y1,UTY,DDX3Y,ZFY,TRDN,PRKY,NECAB1,ROR2,PI16,PHGDH,HMGN5,AC073283.3,GOLIM4,TCEAL9,PRPF38B
TF	Factor: Sox-9; motif: NNNNAACAATRGNN; match class: 1	TF:M00410_1	0.0005032190375353425	TTTY15,DDX3Y,ZFY,NLGN4Y,PHGDH
TF	Factor: PR; motif: NNNNNNGGNACRNNNTGTTCTNNNNNN	TF:M00954	0.0005032190375353425	RPS4Y1,EIF1AY,KDM5D,TRDN,PRKY,NLGN4Y,ROR2,C17ORF97,PI16,PHGDH,C1ORF226,IRS1,TCEAL9,NSRP1
TF	Factor: ATF4; motif: CVTGACGYMABG	TF:M00514	0.0005169818999940985	RPS4Y1,EIF1AY,TTTY15,UTY,DDX3Y,ZFY,SFRP2,C17ORF97,B4GALT6,HMGN5,AC073283.3,WDR60,NSRP1,PRPF38B
TF	Factor: FOXD3; motif: NAWTGTTTRTTT	TF:M00130	0.0005169818999940985	RPS4Y1,TTTY15,UTY,ZFY,TRDN,PRKY,NLGN4Y
TF	Factor: IRX-1; motif: NACRYNNNNNNNNRYGNN	TF:M11018	0.0005229589301267002	RPS4Y1,EIF1AY,KDM5D,UTY,DDX3Y,ZFY,PRKY,NLGN4Y,NECAB1,ROR2,SFRP2,C17ORF97,MUC20,PI16,B4GALT6,MXRA5,PHGDH,C1ORF226,ZRSR2,AC073283.3,GOLIM4,IRS1,AC009163.5,WDR60,NSRP1,PRPF38B
TF	Factor: FOXL2; motif: TWAKACWAMTTT	TF:M03548	0.0005540640799942755	RPS4Y1,EIF1AY,KDM5D,TTTY15,TRDN,NLGN4Y,SAA2,B4GALT6,C1ORF226,HMGN5,AC073283.3
TF	Factor: TEF-3:E2A; motif: NCAGSTGNGWATGYN	TF:M08438	0.0005669741759107172	RPS4Y1,EIF1AY,KDM5D,ZFY,TRDN,NECAB1,SAA2,MUC20,PI16,MXRA5,C1ORF226,ZRSR2
TF	Factor: Mef-2a; motif: NKCTATTTTTRGN	TF:M09985	0.0005675088466976855	RPS4Y1,KDM5D,TRDN,PRKY,NECAB1
TF	Factor: IRX-1; motif: NACRYNNNNNNNNRYGNN; match class: 1	TF:M11018_1	0.0005711826351769208	RPS4Y1,EIF1AY,KDM5D,UTY,DDX3Y,ZFY,PRKY,NECAB1,ROR2,SFRP2,C17ORF97,MUC20,PI16,B4GALT6,MXRA5,PHGDH,C1ORF226,ZRSR2,AC073283.3,GOLIM4,IRS1,AC009163.5,WDR60,NSRP1,PRPF38B
TF	Factor: Pax-2; motif: NNNNGTCANGNRTKANNNN; match class: 1	TF:M00098_1	0.0005711826351769208	RPS4Y1,KDM5D,TTTY15,UTY
TF	Factor: DEC; motif: NNNSCACSTGAS	TF:M08872	0.0005930769738046378	RPS4Y1,EIF1AY,KDM5D,TTTY15,UTY,DDX3Y
TF	Factor: Elk-1:Pax-9; motif: ACCGGAACYACGCWYSANTG	TF:M08226	0.0005930769738046378	RPS4Y1,KDM5D,UTY,DDX3Y,ZFY,PRKY,ROR2,SFRP2,C17ORF97,SAA2,B4GALT6,MXRA5,PHGDH,HMGN5,ZRSR2,AC073283.3,GOLIM4,IRS1,AC009163.5,TCEAL9,NSRP1
TF	Factor: Cdx-1; motif: TTTATK; match class: 1	TF:M02086_1	0.0005930769738046378	EIF1AY,KDM5D,TTTY15,UTY,ZFY,TRDN,PRKY,NLGN4Y,NECAB1,MUC20,PI16,PHGDH,C1ORF226,ZRSR2,GOLIM4,AC009163.5,WDR60,NSRP1,PRPF38B
TF	Factor: HDAC1; motif: KGCARGGTC	TF:M07041	0.0006005887580145856	RPS4Y1,EIF1AY,KDM5D,TTTY15,UTY,ZFY,PRKY,NECAB1,ROR2,SFRP2,SAA2,MUC20,PI16,B4GALT6,MXRA5
TF	Factor: znf136; motif: CAAGAATWCTATAYCCAG	TF:M10535	0.0006325468606830578	EIF1AY,KDM5D,TTTY15,UTY,DDX3Y,ZFY,TRDN,PRKY,SFRP2,PI16,B4GALT6,C1ORF226,HMGN5,ZRSR2
TF	Factor: STAT2; motif: NRGAAANNGAAACTNA	TF:M09733	0.0006325468606830578	RPS4Y1,EIF1AY,KDM5D,TTTY15
TF	Factor: Sox-2; motif: NNCCTTTGTNYYN; match class: 1	TF:M10067_1	0.0006419519398927504	ZFY,PRKY,ROR2,HMGN5,AC073283.3,GOLIM4,TCEAL9
TF	Factor: POU2F1; motif: NWTATGCWAATN	TF:M04070	0.0006419519398927504	KDM5D,ZFY,TRDN,NECAB1,ROR2,SFRP2,MUC20
TF	Factor: GATA-6; motif: NNAGATAAGANAA	TF:M09940	0.0006476213922011707	RPS4Y1,EIF1AY,UTY,DDX3Y,TRDN,NECAB1,SAA2
TF	Factor: IRF-3; motif: KCNGTTTCSNSGAAACCGAAACN	TF:M11675	0.000649990577921082	KDM5D,UTY,TRDN,ROR2,SFRP2,C17ORF97,MUC20,MXRA5,HMGN5,ZRSR2,GOLIM4,AC009163.5
TF	Factor: Sox-4; motif: AACAAWGR	TF:M01308	0.000649990577921082	RPS4Y1,DDX3Y,ZFY,PI16,HMGN5,AC073283.3,GOLIM4,PRPF38B
TF	Factor: T-bet; motif: NNGNRGGTGTGRN	TF:M10089	0.000649990577921082	RPS4Y1,EIF1AY,DDX3Y,TRDN,NLGN4Y,SAA2,MUC20,PI16,PHGDH,C1ORF226,ZRSR2,IRS1,AC009163.5,TCEAL9
TF	Factor: GATA6; motif: NNNAGATAAGANN	TF:M09771	0.000655093767720665	EIF1AY,UTY,DDX3Y,TRDN,NLGN4Y,NECAB1,SAA2
TF	Factor: Cdx-2; motif: NYMATAANN	TF:M10850	0.000655093767720665	KDM5D,TTTY15,ZFY,TRDN,PRKY,NECAB1
TF	Factor: PLAGL2; motif: AAGGACC	TF:M05548	0.000655093767720665	KDM5D,UTY,DDX3Y,PRKY,NLGN4Y,SFRP2,PI16,C1ORF226,HMGN5,AC009163.5,TCEAL9,NSRP1
TF	Factor: POU5F1; motif: NNATGCAAANN	TF:M09782	0.0006573803849552021	EIF1AY,TRDN,NLGN4Y,NECAB1,ROR2,SFRP2,MUC20,PHGDH,HMGN5,IRS1,WDR60
TF	Factor: GSX2; motif: NNYMATTANN	TF:M04328	0.0006698011308945266	TTTY15,UTY,DDX3Y,ZFY,TRDN,NECAB1,ROR2,MUC20,MXRA5,C1ORF226,HMGN5,ZRSR2
TF	Factor: Smad2:Smad3:Smad4; motif: NTGTCTGNCACCT	TF:M07126	0.000675511900907536	EIF1AY,TTTY15,DDX3Y,TRDN,ROR2,C17ORF97,MUC20,PI16,ZRSR2,AC073283.3,GOLIM4
TF	Factor: E2F; motif: TTTSGCGS	TF:M00426	0.0006966754419867098	RPS4Y1,KDM5D,TTTY15,DDX3Y,ZFY,TRDN,PRKY,NECAB1,ROR2,SFRP2,C17ORF97,B4GALT6,MXRA5,PHGDH,AC073283.3,GOLIM4,IRS1,TCEAL9,WDR60,NSRP1,PRPF38B
TF	Factor: HNF-3alpha; motif: NWRTGTAAAYAN	TF:M11567	0.0006966754419867098	KDM5D,TTTY15,UTY,DDX3Y,ZFY,NLGN4Y,MUC20,PI16,C1ORF226,HMGN5,GOLIM4,IRS1
TF	Factor: Pax-6; motif: NNNNTTCACGCWTGANTKNNN; match class: 1	TF:M00097_1	0.0006966754419867098	EIF1AY,KDM5D,TTTY15,DDX3Y,TRDN,NLGN4Y,C17ORF97,SAA2,B4GALT6,HMGN5,AC073283.3
TF	Factor: PEA3; motif: NTCGTAAATGCA; match class: 1	TF:M11431_1	0.0006966754419867098	RPS4Y1,KDM5D,TTTY15,UTY,ZFY,TRDN,PI16,PHGDH,C1ORF226,HMGN5
TF	Factor: hoxa9; motif: NCGGYCATWAAAWTANW	TF:M01351	0.0007007015195862377	TTTY15,UTY,DDX3Y,TRDN,NLGN4Y,C17ORF97
TF	Factor: Oct-1; motif: TATGCAAATN	TF:M00342	0.0007185726410978585	TRDN,NLGN4Y,NECAB1,ROR2,SFRP2,MUC20,MXRA5,HMGN5,AC009163.5,WDR60
TF	Factor: E2F-1:TBR2; motif: NGGTGNNANGGCGCNNTNNCRNNN; match class: 1	TF:M08523_1	0.000719829624838479	RPS4Y1,ZFY,PRKY,ROR2,SFRP2,C17ORF97,PI16,B4GALT6,MXRA5,PHGDH,ZRSR2,AC073283.3,GOLIM4,IRS1,AC009163.5
TF	Factor: Fli-1; motif: NACCGGAWWTCCGGTY	TF:M11399	0.000719829624838479	RPS4Y1,EIF1AY,KDM5D,UTY,DDX3Y,ZFY,TRDN,PRKY,ROR2,SFRP2,SAA2,MUC20,PI16,B4GALT6,MXRA5,C1ORF226,ZRSR2,GOLIM4,AC009163.5,WDR60,NSRP1,PRPF38B
TF	Factor: E2F-4; motif: GCGGGAAANA	TF:M02090	0.0007232128781826622	RPS4Y1,EIF1AY,DDX3Y,PRKY,NLGN4Y,NECAB1,SFRP2,C17ORF97,SAA2,MUC20,PI16,MXRA5,PHGDH,ZRSR2,AC073283.3,GOLIM4,AC009163.5,TCEAL9,WDR60,NSRP1,PRPF38B
TF	Factor: GATA-3; motif: AGATAA; match class: 1	TF:M01878_1	0.0007232128781826622	KDM5D,TTTY15,UTY,DDX3Y,TRDN,NLGN4Y,NECAB1
TF	Factor: IRF-4; motif: NCGAAACCGAAACYN	TF:M11687	0.0007232128781826622	RPS4Y1,KDM5D,DDX3Y,TRDN,PRKY,NECAB1,SFRP2
TF	Factor: Elk-1:Pax-1; motif: ACCGGAACTACGCWTSANTG	TF:M08224	0.0007232128781826622	RPS4Y1,KDM5D,UTY,DDX3Y,ZFY,ROR2,SFRP2,C17ORF97,SAA2,MXRA5,PHGDH,HMGN5,ZRSR2,AC073283.3,GOLIM4,IRS1
TF	Factor: c-MAF; motif: NTGCTGACN	TF:M11357	0.0007232128781826622	EIF1AY,ZFY,NECAB1,C17ORF97,SAA2,MUC20
TF	Factor: YY1; motif: CCATNTT	TF:M01894	0.0007296801014030544	EIF1AY,KDM5D,TTTY15,UTY,DDX3Y,TRDN,NLGN4Y,NECAB1,SFRP2
TF	Factor: ZNF497; motif: NGGGTAAAAAGC	TF:M06410	0.0007320228563560194	RPS4Y1
TF	Factor: LHX4; motif: NNCRTTAN; match class: 1	TF:M11005_1	0.0007320228563560194	RPS4Y1,KDM5D,UTY,DDX3Y,ZFY,NLGN4Y,NECAB1
TF	Factor: HOXC11; motif: NGTCGTAAANN; match class: 1	TF:M10811_1	0.0007320228563560194	RPS4Y1
TF	Factor: Sox-10; motif: MAANRRNNNCWTTGTT	TF:M10065	0.0007320228563560194	RPS4Y1,KDM5D,TTTY15,UTY,DDX3Y,ZFY,NLGN4Y,NECAB1,B4GALT6,PHGDH,C1ORF226,HMGN5,AC073283.3
TF	Factor: HOXD10; motif: RTCGTAAANN; match class: 1	TF:M10789_1	0.0007320228563560194	RPS4Y1
TF	Factor: HOXC9; motif: GTCGTAAAAN; match class: 1	TF:M10779_1	0.0007320228563560194	RPS4Y1
TF	Factor: DEC1; motif: CNCACRTGASC	TF:M03572	0.0007400281231386373	UTY,DDX3Y,ZFY,PRKY,NLGN4Y,ROR2,SFRP2,C17ORF97,SAA2,MUC20
TF	Factor: GTF2IRD1-isoform2; motif: GGGATTRNR	TF:M01229	0.0007400281231386373	RPS4Y1,EIF1AY,KDM5D,UTY,DDX3Y,ZFY,TRDN,NLGN4Y,NECAB1,SFRP2,C17ORF97,MUC20,PI16,B4GALT6,PHGDH,C1ORF226,HMGN5,AC073283.3,GOLIM4,AC009163.5,TCEAL9,WDR60,NSRP1,PRPF38B
TF	Factor: AP-2gamma:Elk-1; motif: NGCCKNRGGSGRCGGAAGTG	TF:M08441	0.000747221936295622	RPS4Y1,KDM5D,UTY,DDX3Y,ZFY,PRKY,NECAB1,ROR2,SFRP2,C17ORF97,SAA2,B4GALT6,MXRA5,PHGDH,C1ORF226,HMGN5,ZRSR2,AC073283.3,GOLIM4,IRS1,AC009163.5,TCEAL9,WDR60,NSRP1,PRPF38B
TF	Factor: CRX; motif: YTAATC; match class: 1	TF:M01712_1	0.0007524424712170232	RPS4Y1,KDM5D,TTTY15,ZFY,TRDN,NLGN4Y,C17ORF97,MUC20,PHGDH,HMGN5,AC073283.3
TF	Factor: GATA-6; motif: NNAGATAAGANAA; match class: 1	TF:M09940_1	0.0007613840645774064	UTY,DDX3Y,NECAB1
TF	Factor: rax; motif: NNCRTTAN	TF:M10948	0.0007613840645774064	RPS4Y1,EIF1AY,KDM5D,UTY,DDX3Y,ZFY,TRDN,NLGN4Y,NECAB1,C17ORF97,SAA2,MUC20,PI16,B4GALT6
TF	Factor: AML2; motif: CWAACCGCAAAAACCGCARN	TF:M12002	0.0007613840645774064	RPS4Y1,KDM5D,UTY,DDX3Y,TRDN,NLGN4Y,ROR2,SFRP2,C17ORF97,B4GALT6,MXRA5,HMGN5,ZRSR2,AC073283.3
TF	Factor: JUND:FRA-1; motif: RTGACGTMAY	TF:M08930	0.0007624173342435143	EIF1AY,UTY,DDX3Y,ZFY,TRDN,SFRP2,PI16,C1ORF226,HMGN5,ZRSR2,AC073283.3,TCEAL9,NSRP1,PRPF38B
TF	Factor: p300; motif: ACNTCCG; match class: 1	TF:M04826_1	0.00077875994960093	RPS4Y1,EIF1AY,KDM5D,UTY,DDX3Y,ZFY,PRKY,NECAB1,ROR2,SFRP2,C17ORF97,MUC20,PI16,B4GALT6,MXRA5,ZRSR2,AC073283.3,GOLIM4,IRS1,AC009163.5,TCEAL9,WDR60,NSRP1,PRPF38B
TF	Factor: IRF; motif: RAAANTGAAAN	TF:M00972	0.000818684662595486	RPS4Y1,KDM5D,TTTY15,DDX3Y
TF	Factor: HOXD8; motif: GYMATTAN	TF:M10724	0.0008399219601559155	EIF1AY,UTY,DDX3Y,ZFY,TRDN,NECAB1
TF	Factor: NRL; motif: NNNNTGCTGAC	TF:M04224	0.000840379627961762	EIF1AY,ZFY,NECAB1,C17ORF97,SAA2,MUC20,PI16,B4GALT6,MXRA5,C1ORF226
TF	Factor: Sox-9; motif: NNNACAATRG	TF:M11626	0.0008431826225405752	KDM5D,TTTY15,UTY,ZFY,PRKY,NLGN4Y,C17ORF97,PI16,B4GALT6,PHGDH,C1ORF226,HMGN5
TF	Factor: MEF-2D; motif: WAAATAR	TF:M02026	0.0008662949592211764	EIF1AY,KDM5D,TTTY15,ZFY,TRDN,PRKY,NECAB1,SAA2,MUC20,B4GALT6,C1ORF226,HMGN5,ZRSR2,AC009163.5,WDR60,NSRP1
TF	Factor: Six-2; motif: NNGTAWCRNN	TF:M11032	0.0008662949592211764	RPS4Y1,EIF1AY,KDM5D,TTTY15,UTY,DDX3Y,ZFY,TRDN,NECAB1,SFRP2,C17ORF97,MXRA5,PHGDH,C1ORF226,ZRSR2,AC073283.3
TF	Factor: GATA6; motif: NNNAGATAAGANN; match class: 1	TF:M09771_1	0.0008662949592211764	UTY,DDX3Y,NECAB1
TF	Factor: TFAP2A; motif: NNNNGCCYSAGGGCA	TF:M07231	0.0008815240768115188	UTY,PRKY,ROR2,SFRP2,SAA2,PI16,MXRA5,AC073283.3,GOLIM4,IRS1,AC009163.5,TCEAL9,WDR60
TF	Factor: CREB,; motif: NTGACGTNA	TF:M00981	0.0008901708930996537	EIF1AY,UTY,DDX3Y,ZFY,PRKY,C17ORF97,PI16,B4GALT6,C1ORF226,HMGN5,ZRSR2,AC073283.3,GOLIM4,AC009163.5,TCEAL9,NSRP1,PRPF38B
TF	Factor: ESRRA; motif: CAAGGTCANNYSAAGGTCA; match class: 1	TF:M04458_1	0.0008901708930996537	RPS4Y1,EIF1AY,KDM5D,TTTY15,DDX3Y
TF	Factor: Nkx2-3; motif: NNCGTTRWS; match class: 1	TF:M10638_1	0.0008907013593316747	RPS4Y1,EIF1AY,UTY,DDX3Y,ZFY,SFRP2,C17ORF97,MUC20
TF	Factor: Sox-4; motif: AACAAA; match class: 1	TF:M03849_1	0.0008907013593316747	RPS4Y1,EIF1AY,KDM5D,TTTY15,UTY,TRDN,ROR2,C17ORF97,SAA2,PI16,B4GALT6,PHGDH,C1ORF226,HMGN5
TF	Factor: TR4; motif: ACCCCGS; match class: 1	TF:M04934_1	0.0009063587187925046	RPS4Y1,EIF1AY,KDM5D,UTY,ZFY,PRKY,NLGN4Y,NECAB1,ROR2,SFRP2,C17ORF97,MUC20,B4GALT6,MXRA5,PHGDH,C1ORF226,HMGN5,ZRSR2,GOLIM4,IRS1,AC009163.5,TCEAL9,WDR60,PRPF38B
TF	Factor: YB-1; motif: NNNNCCAATNN	TF:M03862	0.0009377138003370223	RPS4Y1,EIF1AY,TTTY15,UTY,TRDN,NLGN4Y,NECAB1,SFRP2,C17ORF97,SAA2,MUC20,PHGDH,HMGN5,AC073283.3,GOLIM4,IRS1
TF	Factor: Foxm1; motif: NTGTTTRT	TF:M07255	0.0009377138003370223	RPS4Y1,EIF1AY,KDM5D,TTTY15,UTY
TF	Factor: GATA-2; motif: NSAGATAAGNN; match class: 1	TF:M09622_1	0.0009614513519554632	UTY,DDX3Y,NECAB1
TF	Factor: Smad4; motif: NWGTCTGNCACCT	TF:M10061	0.0009614513519554632	EIF1AY,KDM5D,TTTY15,DDX3Y,TRDN,ROR2,C17ORF97,ZRSR2,AC073283.3,GOLIM4
TF	Factor: HOXB9; motif: GTCGTAAAAN; match class: 1	TF:M10769_1	0.0009614513519554632	RPS4Y1
TF	Factor: HOXB9; motif: GTCGTAAANY; match class: 1	TF:M10768_1	0.0009614513519554632	RPS4Y1
TF	Factor: hoxd9; motif: GTCGTAAANN; match class: 1	TF:M10775_1	0.0009614513519554632	RPS4Y1
TF	Factor: HOXC12; motif: NRTCGTAAAAN; match class: 1	TF:M10825_1	0.0009614513519554632	RPS4Y1
TF	Factor: hoxd9; motif: GTCGTAAAAN; match class: 1	TF:M10777_1	0.0009614513519554632	RPS4Y1
TF	Factor: Sox-4; motif: NNNNNAATTGTTNNNNN	TF:M02909	0.0009614513519554632	RPS4Y1,KDM5D,DDX3Y,ZFY,TRDN,NLGN4Y,NECAB1
TF	Factor: TEF-3:C/EBPbeta; motif: RTTGCGYAAYNNNNNGGAATGY	TF:M08626	0.0009614513519554632	RPS4Y1,KDM5D,UTY,TRDN,NLGN4Y,NECAB1,C17ORF97,SAA2,MUC20,PI16,PHGDH,C1ORF226
TF	Factor: Nkx2-2; motif: TTAAGTRSTT	TF:M00485	0.0009614513519554632	RPS4Y1,KDM5D,TTTY15,UTY
TF	Factor: arnt; motif: CACGYA	TF:M03812	0.0009614513519554632	KDM5D,DDX3Y,NECAB1,PHGDH,HMGN5,ZRSR2,AC073283.3,GOLIM4,TCEAL9,WDR60,NSRP1,PRPF38B
TF	Factor: MEL1; motif: GARGAT	TF:M08794	0.0009614513519554632	RPS4Y1,EIF1AY,DDX3Y,TRDN,PRKY,NLGN4Y,NECAB1,C17ORF97,MUC20,B4GALT6,MXRA5,PHGDH,C1ORF226,HMGN5,ZRSR2,AC073283.3
TF	Factor: TIF2; motif: ANANAGAWAAGN	TF:M09849	0.0009614513519554632	EIF1AY,TTTY15,UTY,DDX3Y,NECAB1,MUC20,HMGN5,GOLIM4,TCEAL9,WDR60,PRPF38B
TF	Factor: Smad2; motif: TGTCTGNCACCT	TF:M09656	0.0009817481244980182	EIF1AY,KDM5D,TTTY15,DDX3Y,TRDN,ROR2,C17ORF97,MUC20,PI16,PHGDH,ZRSR2,AC073283.3,GOLIM4
TF	Factor: GATA-3; motif: AGATAAGATCT	TF:M12193	0.0009857140760089736	RPS4Y1,KDM5D,TTTY15,UTY,DDX3Y,TRDN,NLGN4Y,NECAB1
TF	Factor: GKLF; motif: CCTCCYN	TF:M01835	0.000990308906191993	EIF1AY,KDM5D,DDX3Y,ZFY,TRDN,PRKY,NLGN4Y,NECAB1,ROR2,SFRP2,SAA2,MUC20,PI16,MXRA5,PHGDH,HMGN5,ZRSR2,AC073283.3,GOLIM4,IRS1,AC009163.5,TCEAL9,WDR60,PRPF38B
TF	Factor: Tbx1; motif: NNAGGTGTGAAN	TF:M12035	0.0009923845683054385	DDX3Y,TRDN,SAA2,MUC20,PI16,MXRA5,C1ORF226,ZRSR2,IRS1
TF	Factor: ATF2; motif: VGTGACGTMACN	TF:M00179	0.0010116266324549754	EIF1AY,UTY,DDX3Y,ZFY,PRKY,C17ORF97,PI16,B4GALT6,HMGN5,ZRSR2,AC073283.3,GOLIM4,TCEAL9,NSRP1
TF	Factor: SATB1; motif: NTTTAT; match class: 1	TF:M03564_1	0.0010245919271084439	EIF1AY,KDM5D,TTTY15,UTY,ZFY,TRDN,NLGN4Y,NECAB1,SFRP2,SAA2,MUC20,PI16,B4GALT6,PHGDH,C1ORF226,ZRSR2,GOLIM4,AC009163.5,TCEAL9,WDR60
TF	Factor: Erg; motif: MCAGGAAA	TF:M07284	0.0010351025555694175	RPS4Y1,EIF1AY,KDM5D,TTTY15,UTY,ZFY,TRDN,NLGN4Y,ROR2,MUC20,PI16,B4GALT6,PHGDH,C1ORF226,ZRSR2,GOLIM4,IRS1,AC009163.5,TCEAL9
TF	Factor: Oct-4; motif: ATTGWSWTGCWAAWN	TF:M01124	0.0010537622760770698	RPS4Y1,EIF1AY,KDM5D,TTTY15,UTY
TF	Factor: Tbx3; motif: NAGGTGTSAN	TF:M12024	0.0010560374858624576	RPS4Y1,EIF1AY,KDM5D,DDX3Y,TRDN,NLGN4Y,MUC20,PI16,C1ORF226,ZRSR2
TF	Factor: Zbtb44; motif: CKGTGA	TF:M05405	0.0010560374858624576	RPS4Y1,EIF1AY,KDM5D,TTTY15,UTY,DDX3Y,ZFY,TRDN,PRKY,NLGN4Y,SFRP2,C17ORF97,SAA2,PI16
TF	Factor: IRX2a; motif: ACRYGNNNNACRYGT	TF:M11022	0.0010733469395143916	EIF1AY,KDM5D,UTY,DDX3Y,ZFY,PRKY,NLGN4Y,NECAB1,C17ORF97,SAA2,B4GALT6,MXRA5,PHGDH,AC073283.3,GOLIM4,AC009163.5,NSRP1,PRPF38B
TF	Factor: DRRS; motif: GNNGGGWGGG	TF:M10056	0.0010738425998672444	RPS4Y1,ZFY,SFRP2,C17ORF97,SAA2,PI16,MXRA5,HMGN5,ZRSR2,GOLIM4,IRS1,TCEAL9
TF	Factor: CDP; motif: CCAATAATCGAT	TF:M00095	0.0010750023991495448	KDM5D,TTTY15,UTY,ZFY,TRDN,NLGN4Y,NECAB1,SFRP2,C17ORF97,MUC20,PI16,HMGN5,GOLIM4,IRS1,TCEAL9,WDR60,PRPF38B
TF	Factor: Barhl-1; motif: NTAAACGN	TF:M10578	0.0010750023991495448	RPS4Y1,EIF1AY,KDM5D,UTY,DDX3Y,ZFY,NLGN4Y,C17ORF97,PI16,B4GALT6
TF	Factor: MYB; motif: NAACNGNCN	TF:M00913	0.0011151341159614675	RPS4Y1,EIF1AY,ZFY,TRDN,PRKY,NLGN4Y,C17ORF97,MUC20,C1ORF226,HMGN5,IRS1,NSRP1,PRPF38B
TF	Factor: FOXJ2; motif: AYMATAATATTTKN; match class: 1	TF:M00423_1	0.0011151341159614675	RPS4Y1,EIF1AY,TTTY15,UTY
TF	Factor: POU3F1; motif: NTAATKWATGCNN	TF:M11929	0.0011198356736170504	RPS4Y1,TTTY15,UTY,ZFY,TRDN,NECAB1,MUC20,B4GALT6,MXRA5,PHGDH,HMGN5,ZRSR2
TF	Factor: RSRFC4; motif: ANKCTAWAAATAGMHYN	TF:M00407	0.0011309209144208148	KDM5D,TTTY15,UTY,TRDN,SAA2
TF	Factor: CREB1; motif: NRTGACGTCANN; match class: 1	TF:M11223_1	0.0011318905299688	UTY,DDX3Y,ZFY,PRKY,PI16,B4GALT6,HMGN5,AC073283.3
TF	Factor: Fli-1; motif: NACCGGAWWTCCGGTY; match class: 1	TF:M11399_1	0.0011442488696236854	RPS4Y1,EIF1AY,KDM5D,UTY,DDX3Y,ZFY,PRKY,ROR2,SFRP2,SAA2,MUC20,B4GALT6,MXRA5,C1ORF226,ZRSR2,GOLIM4,AC009163.5,WDR60,NSRP1,PRPF38B
TF	Factor: hoxd9; motif: GTCGTAAAAN; match class: 1	TF:M10774_1	0.0011607791007950694	RPS4Y1
TF	Factor: PRDM16; motif: KGGTCATRACCM	TF:M05946	0.0011617687755580892	EIF1AY,KDM5D,TTTY15,UTY,ZFY,NECAB1,SFRP2,SAA2,MUC20,PI16,MXRA5,C1ORF226
TF	Factor: isx; motif: NTCRTTAA; match class: 1	TF:M10956_1	0.0011700286099935349	RPS4Y1,KDM5D,DDX3Y,ZFY,NLGN4Y,NECAB1,SAA2
TF	Factor: CREM; motif: NNTGACGTCANN	TF:M11225	0.00118059168207663	RPS4Y1,UTY,DDX3Y,ZFY,PI16,B4GALT6,HMGN5,AC073283.3
TF	Factor: LHX3; motif: ATTAAW	TF:M02097	0.00118059168207663	RPS4Y1,EIF1AY,KDM5D,TTTY15,ZFY,TRDN,NLGN4Y,ROR2,C17ORF97,MUC20,PI16,B4GALT6,C1ORF226,HMGN5,ZRSR2,AC073283.3,IRS1,TCEAL9,WDR60,NSRP1
TF	Factor: Lhx2; motif: WATTAN	TF:M07047	0.00118059168207663	RPS4Y1,EIF1AY,TTTY15,ZFY,PRKY,NECAB1,MUC20,PI16,B4GALT6,MXRA5,PHGDH,HMGN5,ZRSR2,AC073283.3,IRS1,AC009163.5,TCEAL9,WDR60,NSRP1
TF	Factor: Elk-1:Pax-5; motif: ACCGGAACYACGCWTSANYG	TF:M08225	0.001198950413926188	RPS4Y1,KDM5D,UTY,DDX3Y,ZFY,PRKY,ROR2,SFRP2,C17ORF97,SAA2,PI16,B4GALT6,MXRA5,PHGDH,HMGN5,ZRSR2,AC073283.3,GOLIM4,IRS1,AC009163.5,TCEAL9,NSRP1
TF	Factor: CDP:SRF; motif: NCCWTAYAAGGTMNKRATCRATN	TF:M08520	0.0012647065722858686	KDM5D,TTTY15,UTY,ZFY,TRDN,PRKY,NLGN4Y,NECAB1,ROR2,SFRP2
TF	Factor: Egr-1; motif: GCGCATGCG	TF:M04869	0.0012655489179027395	RPS4Y1,KDM5D,UTY,DDX3Y,ZFY,PRKY,NECAB1,ROR2,SFRP2,C17ORF97,B4GALT6,MXRA5,PHGDH,ZRSR2,AC073283.3,IRS1,AC009163.5,TCEAL9,WDR60
TF	Factor: PU.1; motif: WGAGGAAG	TF:M00658	0.0012774135316054155	UTY,NLGN4Y,ROR2,SFRP2,PI16,B4GALT6,MXRA5,HMGN5,ZRSR2,AC073283.3
TF	Factor: E2F-1:HES-7; motif: GGCRCGTGSYNNWNGGCGCSM	TF:M08525	0.0012831919462960328	RPS4Y1,EIF1AY,KDM5D,UTY,DDX3Y,ZFY,PRKY,NLGN4Y,NECAB1,ROR2,SFRP2,C17ORF97,MUC20,PI16,B4GALT6,MXRA5,PHGDH,C1ORF226,AC073283.3,GOLIM4,IRS1,AC009163.5,WDR60,NSRP1,PRPF38B
TF	Factor: gsh-1; motif: NTMATNRN	TF:M10750	0.0012954382154111912	RPS4Y1,KDM5D,TTTY15,UTY,ZFY,TRDN,NECAB1,MUC20,MXRA5,C1ORF226,HMGN5,ZRSR2,GOLIM4,TCEAL9,WDR60,NSRP1
TF	Factor: GATA-6; motif: NNNAGATAAGAWAN; match class: 1	TF:M09624_1	0.0013107351505404262	UTY,DDX3Y,NECAB1
TF	Factor: E2F2; motif: AAAATGGCGCCATTTT	TF:M04517	0.0013149749952467201	RPS4Y1,EIF1AY,KDM5D,TTTY15,UTY,DDX3Y
TF	Factor: CREB1; motif: TKACGTCAYNN	TF:M09600	0.0013305121843921782	EIF1AY,UTY,DDX3Y,ZFY,PRKY,PI16,C1ORF226,HMGN5,ZRSR2,AC073283.3,TCEAL9,NSRP1,PRPF38B
TF	Factor: LRH-1; motif: TCAAGGTCRYGACCTTGR	TF:M11828	0.0013357822319709197	RPS4Y1,TTTY15,DDX3Y,TRDN,PRKY,NECAB1,ROR2,PI16,B4GALT6,MXRA5,PHGDH,C1ORF226,ZRSR2,AC073283.3,GOLIM4,IRS1,AC009163.5,NSRP1,PRPF38B
TF	Factor: HOXB2:PEA3; motif: ACCGGAAATGRN	TF:M08345	0.0013414072975013848	RPS4Y1,EIF1AY,KDM5D,DDX3Y,ZFY,PRKY,C17ORF97,SAA2,MXRA5,PHGDH,C1ORF226,ZRSR2,AC073283.3,IRS1,AC009163.5
TF	Factor: HOXD12:Elk-1; motif: NRNCGGAAGTCGTAAAN	TF:M08359	0.0013511370952987553	RPS4Y1,EIF1AY,KDM5D,DDX3Y,ROR2,C17ORF97,SAA2,MXRA5,PHGDH,HMGN5,AC073283.3,GOLIM4,TCEAL9,PRPF38B
TF	Factor: Nkx3A; motif: NNNNAAGTACTTAAANN; match class: 1	TF:M01383_1	0.0013525204079805132	RPS4Y1,KDM5D,TTTY15
TF	Factor: PLZF; motif: ACTKTANNTN	TF:M04625	0.0013553863191984265	RPS4Y1,EIF1AY,KDM5D,DDX3Y,ZFY,TRDN,NLGN4Y,SFRP2,PI16,ZRSR2,AC009163.5,TCEAL9,NSRP1,PRPF38B
TF	Factor: TFIIB; motif: YTNTMTGMSN	TF:M08904	0.0013553863191984265	KDM5D,TTTY15,DDX3Y,TRDN,SAA2,PI16,B4GALT6,MXRA5,PHGDH,HMGN5,ZRSR2,GOLIM4,AC009163.5,TCEAL9
TF	Factor: HOXC11; motif: NGTCGTAAAAN; match class: 1	TF:M04353_1	0.0013553863191984265	RPS4Y1
TF	Factor: Lyl-1; motif: NCAKCTGYTNYCNN	TF:M09977	0.0013553863191984265	EIF1AY,TTTY15,TRDN,PRKY,NLGN4Y,NECAB1,ROR2,SFRP2,C17ORF97,MUC20,PI16,B4GALT6,C1ORF226,HMGN5,ZRSR2,AC073283.3,GOLIM4,IRS1,AC009163.5,TCEAL9,WDR60,PRPF38B
TF	Factor: CREB1; motif: NRTGACGTCANN	TF:M11223	0.001455640633328617	UTY,DDX3Y,ZFY,PRKY,PI16,B4GALT6,HMGN5,AC073283.3
TF	Factor: NFATc2; motif: NTTTCCGCGGAAAN	TF:M11983	0.0014634561407547853	RPS4Y1,KDM5D,DDX3Y,PRKY,NLGN4Y,NECAB1,SFRP2,C17ORF97,PI16,MXRA5,PHGDH,HMGN5,ZRSR2
TF	Factor: Sp2; motif: TGGGCGCGCCCA	TF:M06948	0.0014634561407547853	ZFY,PRKY,NECAB1,ROR2,SFRP2,C17ORF97,MUC20,MXRA5,PHGDH,ZRSR2,AC073283.3,GOLIM4,IRS1,AC009163.5,TCEAL9,WDR60,PRPF38B
TF	Factor: ZF5; motif: GSGCGCGR	TF:M00716	0.0014640951697716704	RPS4Y1,EIF1AY,UTY,DDX3Y,ZFY,PRKY,NLGN4Y,NECAB1,ROR2,SFRP2,C17ORF97,MUC20,B4GALT6,MXRA5,PHGDH,ZRSR2,AC073283.3,GOLIM4,IRS1,AC009163.5,TCEAL9,WDR60,NSRP1,PRPF38B
TF	Factor: AP-2; motif: NNGCCTK	TF:M01859	0.0014767843897052417	EIF1AY,TTTY15,ZFY,TRDN,PRKY,NECAB1,C17ORF97,SAA2,MUC20,PHGDH,C1ORF226,ZRSR2,AC073283.3
TF	Factor: Fli-1; motif: NACCGGATATCCGGTN; match class: 1	TF:M11401_1	0.001486072161223108	RPS4Y1,EIF1AY,KDM5D,UTY,DDX3Y,ZFY,TRDN,PRKY,ROR2,SFRP2,SAA2,B4GALT6,MXRA5,C1ORF226,ZRSR2,GOLIM4,AC009163.5,WDR60,NSRP1,PRPF38B
TF	Factor: CREB1; motif: NRRTGACGTMA	TF:M09887	0.001505548213943613	EIF1AY,UTY,DDX3Y,ZFY,PRKY,PI16,C1ORF226,HMGN5,ZRSR2,AC073283.3,TCEAL9,NSRP1,PRPF38B
TF	Factor: E2F-3:Prrxl1; motif: SGCGCTAATTNN	TF:M08206	0.001526045210952812	RPS4Y1,EIF1AY,KDM5D,TTTY15,UTY,DDX3Y,ZFY,PRKY,NLGN4Y,MUC20,PI16,B4GALT6,PHGDH,C1ORF226,ZRSR2,AC073283.3,GOLIM4,TCEAL9,NSRP1,PRPF38B
TF	Factor: Elf5; motif: WNAAGGAARTW	TF:M01197	0.001547419431630675	UTY,TRDN,ROR2,C17ORF97,HMGN5,ZRSR2,AC073283.3
TF	Factor: isx; motif: NTCRTTAA	TF:M10956	0.001550225603812591	RPS4Y1,KDM5D,UTY,DDX3Y,ZFY,TRDN,NLGN4Y,NECAB1,C17ORF97,SAA2,PI16,B4GALT6
TF	Factor: Tbx5; motif: TNAGGTGTKV	TF:M01020	0.001550225603812591	EIF1AY,KDM5D,DDX3Y,TRDN,PRKY,NECAB1,ROR2,C17ORF97,SAA2,MUC20,PI16,B4GALT6,C1ORF226,ZRSR2,AC073283.3,IRS1,TCEAL9,WDR60,NSRP1
TF	Factor: HOXC11; motif: NRTCGTAAANN; match class: 1	TF:M10813_1	0.0015526344660255268	RPS4Y1
TF	Factor: IRF-4; motif: KRAAMNGAAANYN	TF:M07323	0.001553926948036402	RPS4Y1,KDM5D,TRDN,PI16,HMGN5
TF	Factor: POU2F1; motif: ATTTGCATN	TF:M07058	0.001553926948036402	KDM5D,ZFY,TRDN,NECAB1,ROR2,SFRP2,MUC20
TF	Factor: T3R-beta; motif: NRGGTCAAAGGTCRN	TF:M11814	0.0015760671882080316	EIF1AY,TTTY15,UTY,DDX3Y,NLGN4Y,NECAB1,SFRP2,SAA2,MUC20,PI16,B4GALT6,MXRA5,PHGDH,C1ORF226,ZRSR2,AC073283.3,GOLIM4,IRS1,AC009163.5,TCEAL9,WDR60,PRPF38B
TF	Factor: E2F-4; motif: SNGGGCGGGAANN	TF:M09894	0.0015760671882080316	RPS4Y1,EIF1AY,UTY,DDX3Y,ZFY,PRKY,NLGN4Y,NECAB1,ROR2,SFRP2,C17ORF97,B4GALT6,MXRA5,PHGDH,HMGN5,ZRSR2,AC073283.3,GOLIM4,IRS1,AC009163.5,TCEAL9,WDR60,NSRP1,PRPF38B
TF	Factor: ERG; motif: MNNSNGGAAG	TF:M08880	0.0015772109268523344	TTTY15,ROR2,C17ORF97,MXRA5,C1ORF226,ZRSR2,AC073283.3,WDR60,PRPF38B
TF	Factor: CREB; motif: NNGNTGACGTNN	TF:M00113	0.0015772109268523344	EIF1AY,UTY,ZFY,ROR2,C17ORF97,B4GALT6,C1ORF226,ZRSR2,AC073283.3,AC009163.5,TCEAL9,NSRP1
TF	Factor: NFATc1; motif: NATGGAAANWNANTTTYCMN	TF:M04051	0.00158403268239299	RPS4Y1,EIF1AY,DDX3Y,ZFY,TRDN,NECAB1,SAA2,HMGN5,ZRSR2,GOLIM4,IRS1,WDR60,NSRP1
TF	Factor: E2F2; motif: AAAAATGGCGCCAAAAWG	TF:M03958	0.0015860981829613722	RPS4Y1,KDM5D,TTTY15,UTY,DDX3Y,ZFY,NLGN4Y,ROR2,C17ORF97,MXRA5,PHGDH,C1ORF226,HMGN5,ZRSR2,AC073283.3,GOLIM4,TCEAL9,NSRP1,PRPF38B
TF	Factor: ZF5; motif: GGSGCGCGS	TF:M10438	0.0015903022181893525	RPS4Y1,EIF1AY,DDX3Y,ZFY,PRKY,NLGN4Y,NECAB1,ROR2,SFRP2,C17ORF97,MUC20,B4GALT6,MXRA5,PHGDH,C1ORF226,ZRSR2,AC073283.3,GOLIM4,IRS1,AC009163.5,TCEAL9,WDR60,NSRP1,PRPF38B
TF	Factor: HOXA7; motif: GYMATTAN	TF:M10690	0.0015969407335911863	EIF1AY,TTTY15,UTY,DDX3Y,ZFY,TRDN,NECAB1,ROR2,MUC20,PI16,MXRA5,PHGDH,C1ORF226,HMGN5,ZRSR2
TF	Factor: E2F-2; motif: GCGCGCGCNCS	TF:M11529	0.0015978390463826612	EIF1AY,KDM5D,DDX3Y,ZFY,PRKY,NLGN4Y,NECAB1,ROR2,SFRP2,C17ORF97,SAA2,PI16,B4GALT6,MXRA5,PHGDH,ZRSR2,AC073283.3,GOLIM4,IRS1,AC009163.5,TCEAL9,WDR60,NSRP1,PRPF38B
TF	Factor: pax-6; motif: NYACGCWTSANYGMNCN	TF:M11880	0.0015978390463826612	RPS4Y1,EIF1AY,KDM5D,UTY,DDX3Y,ZFY,PRKY,NECAB1,ROR2,SFRP2,C17ORF97,SAA2,B4GALT6,MXRA5,PHGDH,ZRSR2,AC073283.3
TF	Factor: IRF-7; motif: AAGWGAA	TF:M01884	0.0015978390463826612	RPS4Y1,TTTY15,UTY,DDX3Y,TRDN,PRKY,NLGN4Y,ROR2,SAA2,PI16,MXRA5,PHGDH,C1ORF226,ZRSR2,AC073283.3,AC009163.5,TCEAL9,NSRP1,PRPF38B
TF	Factor: CREM; motif: TGACGTCASYN	TF:M01820	0.0015978390463826612	EIF1AY,UTY,DDX3Y,ZFY,PRKY,ROR2,PI16,HMGN5,AC073283.3,GOLIM4,AC009163.5,TCEAL9,NSRP1,PRPF38B
TF	Factor: GATA-6; motif: AGATAAN; match class: 1	TF:M03216_1	0.0015978390463826612	UTY,DDX3Y,NECAB1
TF	Factor: ER71; motif: AANAACAGGAARNN; match class: 1	TF:M08879_1	0.0015978390463826612	EIF1AY,C1ORF226
TF	Factor: Oct3; motif: TKWNATGCAWATN	TF:M03837	0.0015978390463826612	TRDN,ROR2,SFRP2,MUC20,HMGN5,WDR60
TF	Factor: GATA-1; motif: NGATAAN; match class: 1	TF:M08765_1	0.0015978390463826612	UTY,DDX3Y,NECAB1
TF	Factor: Six-2; motif: NCGTATCRNN	TF:M11031	0.0015978390463826612	RPS4Y1,EIF1AY,KDM5D,TTTY15,UTY,TRDN,NECAB1,SFRP2,C17ORF97,MXRA5,PHGDH,C1ORF226,ZRSR2,AC073283.3,IRS1,TCEAL9,NSRP1
TF	Factor: c-Ets-2; motif: NACCGGAAGYRCTTCCGGTN; match class: 1	TF:M11417_1	0.0015978390463826612	RPS4Y1,EIF1AY,KDM5D,ZFY,PRKY,NECAB1,ROR2,C17ORF97,SAA2,B4GALT6,MXRA5,PHGDH,C1ORF226,HMGN5,ZRSR2,AC073283.3,GOLIM4,IRS1,AC009163.5,WDR60,NSRP1,PRPF38B
TF	Factor: GATA3; motif: AGATAAGA; match class: 1	TF:M07214_1	0.0015978390463826612	UTY,DDX3Y,NECAB1
TF	Factor: GATA; motif: WGATARN; match class: 1	TF:M00789_1	0.0015978390463826612	UTY,DDX3Y,NECAB1
TF	Factor: Fli-1; motif: NACCGGATATCCGGTN	TF:M11401	0.0016249795343479165	RPS4Y1,EIF1AY,KDM5D,UTY,DDX3Y,ZFY,TRDN,PRKY,ROR2,SFRP2,SAA2,B4GALT6,MXRA5,C1ORF226,ZRSR2,GOLIM4,AC009163.5,WDR60,NSRP1,PRPF38B
TF	Factor: CDP:HOXB13; motif: SYMRTAAANATYGATY	TF:M08202	0.0016249795343479165	RPS4Y1,KDM5D,TTTY15,TRDN,PRKY,NECAB1,C17ORF97
TF	Factor: GATA-1; motif: CCTTATCTS; match class: 1	TF:M04713_1	0.0016249795343479165	UTY,DDX3Y,NECAB1
TF	Factor: SALL2; motif: GGGTGGG	TF:M04595	0.001637675761241885	RPS4Y1,EIF1AY,KDM5D,DDX3Y,ZFY,PRKY,ROR2,SFRP2,C17ORF97,SAA2,PI16,MXRA5,PHGDH,HMGN5,ZRSR2,AC073283.3,GOLIM4,IRS1,AC009163.5,TCEAL9
TF	Factor: Smad2; motif: AGACAN	TF:M03580	0.0016481290025660744	EIF1AY,TTTY15,UTY,ZFY,TRDN,PRKY,NLGN4Y,NECAB1,ROR2,C17ORF97,SAA2,MUC20,PI16,B4GALT6,MXRA5,C1ORF226,HMGN5,ZRSR2
TF	Factor: hoxd9; motif: GTCGTAAANN; match class: 1	TF:M10771_1	0.001654563298219039	RPS4Y1
TF	Factor: Zic1; motif: KGGGTGGTC	TF:M00448	0.001654563298219039	TTTY15,UTY,DDX3Y,ZFY,TRDN,PRKY,NECAB1,ROR2,SFRP2,C17ORF97,PI16,MXRA5,PHGDH,C1ORF226,AC073283.3,GOLIM4,WDR60,NSRP1,PRPF38B
TF	Factor: HOXC10; motif: NGTCGTAAANN; match class: 1	TF:M10805_1	0.001654563298219039	RPS4Y1
TF	Factor: GATA-1; motif: NTGNNNNNNNSAGATAAGR; match class: 1	TF:M09621_1	0.0016579756296436722	UTY,DDX3Y,TRDN,NECAB1
TF	Factor: SHOX; motif: NTAATTRN	TF:M08004	0.0016661184406388154	TTTY15,DDX3Y,ZFY,ROR2,MUC20,MXRA5,ZRSR2
TF	Factor: GATA-1; motif: NTGNNNNNNNSAGATAAGR	TF:M09621	0.0016677986506021122	RPS4Y1,EIF1AY,TTTY15,UTY,DDX3Y
TF	Factor: NKX25; motif: NNANCCACTTRAAWTT; match class: 1	TF:M01414_1	0.001673635607745787	RPS4Y1,KDM5D,TTTY15,TRDN,NLGN4Y,MUC20,PI16
TF	Factor: PPARgamma:RXRalpha,; motif: AAGTAGGTCACNGTGACCYACTT	TF:M00515	0.001677041978783607	RPS4Y1,EIF1AY,TTTY15,UTY,ZFY,PRKY,NECAB1,ROR2,SFRP2,MUC20,B4GALT6
TF	Factor: c-Ets-2; motif: NNNRGGAARNRRR	TF:M09912	0.0016783491193574792	EIF1AY,TTTY15,TRDN,NLGN4Y,ROR2,C17ORF97,PI16,B4GALT6,MXRA5,PHGDH,HMGN5,ZRSR2,AC009163.5,TCEAL9,WDR60,PRPF38B
TF	Factor: TCF-1; motif: ACATCGRGRCGCTGW	TF:M11603	0.0017017324301002086	RPS4Y1,EIF1AY,KDM5D,UTY,ZFY,PRKY,NECAB1,ROR2,SFRP2,C17ORF97,PI16,B4GALT6,MXRA5,PHGDH,C1ORF226,HMGN5,ZRSR2,AC073283.3,GOLIM4,IRS1,AC009163.5,WDR60,NSRP1,PRPF38B
TF	Factor: SOX; motif: NNNNCWTTGTT	TF:M08899	0.0017017324301002086	RPS4Y1,DDX3Y,ROR2,PI16,HMGN5,AC073283.3,GOLIM4,PRPF38B
TF	Factor: IRF; motif: NNGAAANTGAAANN	TF:M08887	0.001703138819525356	RPS4Y1,KDM5D,DDX3Y,PRKY
TF	Factor: Sox-9; motif: AANGGNNNCWTTGTTY	TF:M10070	0.001703138819525356	RPS4Y1,KDM5D,UTY,DDX3Y
TF	Factor: POU2F3; motif: NTATGCWAATN	TF:M11901	0.001703138819525356	TRDN,ROR2,SFRP2,C1ORF226,HMGN5,WDR60
TF	Factor: ATF-3; motif: GGTSACGTGAN	TF:M09868	0.001703138819525356	RPS4Y1,EIF1AY,UTY,DDX3Y,ZFY,PRKY,PI16,B4GALT6,HMGN5,AC073283.3,IRS1,TCEAL9,NSRP1,PRPF38B
TF	Factor: Pit-1; motif: NTAATTTATKCGY	TF:M11949	0.0017164965175543185	EIF1AY,TTTY15,ZFY,TRDN,MUC20,PI16,PHGDH,HMGN5,ZRSR2,GOLIM4,TCEAL9,WDR60,PRPF38B
TF	Factor: Tbx5; motif: NNAGGTGTNANN	TF:M01019	0.0017164965175543185	RPS4Y1,EIF1AY,DDX3Y,TRDN,NECAB1,SAA2,MUC20,PI16,C1ORF226,ZRSR2,AC073283.3,IRS1,WDR60
TF	Factor: ZNF684; motif: MAAGGGGTGGACTGT	TF:M10550	0.0017190729427084479	RPS4Y1,EIF1AY,KDM5D,UTY,DDX3Y,ZFY,TRDN,NLGN4Y,NECAB1,ROR2,SAA2,PI16,B4GALT6,MXRA5,PHGDH,C1ORF226,ZRSR2,AC073283.3,GOLIM4,AC009163.5,TCEAL9,WDR60,PRPF38B
TF	Factor: LBP-1; motif: CAGCTGS	TF:M00644	0.0017225552965862451	EIF1AY,ZFY,PRKY,NECAB1,ROR2,SFRP2,C17ORF97,SAA2,B4GALT6,MXRA5,PHGDH,HMGN5,AC073283.3,GOLIM4,IRS1
TF	Factor: NF-1A; motif: NGCCARN	TF:M03554	0.0017225552965862451	KDM5D,DDX3Y,ROR2,C17ORF97,SAA2,PI16,AC073283.3,IRS1,AC009163.5,TCEAL9,WDR60,NSRP1
TF	Factor: POU3F2; motif: NTATGCWAATKAG	TF:M11909	0.0017225552965862451	KDM5D,ZFY,TRDN,NECAB1,ROR2,SFRP2,SAA2,MUC20,C1ORF226,HMGN5
TF	Factor: ZBRK1; motif: NGNNNGGTNAWAAAARRGCNG	TF:M10468	0.001727209872381585	RPS4Y1,KDM5D,UTY,ZFY,TRDN,NLGN4Y,NECAB1,SFRP2,MUC20,PI16,B4GALT6,MXRA5,PHGDH,HMGN5,ZRSR2
TF	Factor: E2F-1; motif: NTTTTGGCGCCAWWWN	TF:M11533	0.001727209872381585	RPS4Y1,EIF1AY,KDM5D,UTY,DDX3Y,ZFY,PRKY,ROR2,C17ORF97,MUC20,B4GALT6,MXRA5,PHGDH,ZRSR2,AC073283.3,GOLIM4,IRS1,AC009163.5,WDR60,NSRP1,PRPF38B
TF	Factor: myogenin; motif: CRSCTGTTBNNTTTGGCACGSNGCCARCH	TF:M00056	0.001727209872381585	KDM5D,UTY,DDX3Y,TRDN,PRKY,NECAB1,SFRP2,C17ORF97,SAA2,MUC20,PI16,B4GALT6,MXRA5,PHGDH,HMGN5,ZRSR2
TF	Factor: Zipro1; motif: NTGAAGGAGGM	TF:M05970	0.0017272169006086195	EIF1AY,ROR2,MXRA5,IRS1,AC009163.5
TF	Factor: Elk-1:FOXI1; motif: ACCGGAAGTRTMAACAN	TF:M08216	0.0017396776935257251	RPS4Y1,EIF1AY,KDM5D,TTTY15,UTY
TF	Factor: YY1; motif: NNNCGGCCATCTTGNCTSNW	TF:M00069	0.001740699781778314	RPS4Y1,TTTY15,UTY,ZFY,TRDN,PRKY,NLGN4Y,MUC20,PI16,MXRA5,PHGDH,C1ORF226,ZRSR2
TF	Factor: HOXD11; motif: RTCGTAAAAN; match class: 1	TF:M04359_1	0.001740699781778314	RPS4Y1
TF	Factor: HOXD10; motif: GTCGTAAAAN	TF:M10787	0.001740699781778314	RPS4Y1
TF	Factor: E2F; motif: TTTCGCGC	TF:M00425	0.001740699781778314	RPS4Y1,KDM5D,UTY,DDX3Y,ZFY,PRKY,ROR2,SFRP2,C17ORF97,B4GALT6,MXRA5,PHGDH,ZRSR2,AC073283.3,GOLIM4,IRS1,WDR60,NSRP1,PRPF38B
TF	Factor: GATA-5; motif: TTAMCAR	TF:M05445	0.001740699781778314	KDM5D,TTTY15,UTY,DDX3Y,TRDN,ROR2
TF	Factor: VDR; motif: NRRGTTCA	TF:M08979	0.001740699781778314	RPS4Y1,TTTY15,UTY,PRKY,NECAB1,SAA2,PI16,PHGDH,HMGN5,AC073283.3
TF	Factor: GATA-X; motif: NGATAAGNMNN	TF:M00203	0.001740699781778314	EIF1AY,TTTY15,UTY,DDX3Y,TRDN,NECAB1,SAA2
TF	Factor: ATF-2; motif: NRTGACGTMANN	TF:M11309	0.0017623882353250237	EIF1AY,UTY,DDX3Y,ZFY,PRKY,PI16,B4GALT6,HMGN5,ZRSR2,AC073283.3,GOLIM4,TCEAL9,NSRP1,PRPF38B
TF	Factor: MEF-2C; motif: NKCTATTTTTRGN	TF:M09638	0.0017623882353250237	RPS4Y1,KDM5D,PRKY,NECAB1
TF	Factor: GABPBETA; motif: YCACTTCCKGN	TF:M09843	0.0017623882353250237	RPS4Y1,EIF1AY,PRKY,ROR2,C17ORF97,PHGDH,ZRSR2,IRS1
TF	Factor: Pit-1; motif: NTAATGAKATGCRN	TF:M11950	0.0017623882353250237	RPS4Y1,EIF1AY,UTY,ZFY,NLGN4Y,SFRP2,SAA2,B4GALT6,PHGDH,C1ORF226,ZRSR2
TF	Factor: POU2F1; motif: ATGCAAATN	TF:M07059	0.0017623882353250237	TRDN,NECAB1,ROR2,SFRP2,MUC20,HMGN5,WDR60
TF	Factor: AP-1; motif: RSTGACTNANW	TF:M00173	0.0017623882353250237	EIF1AY,TTTY15,UTY,DDX3Y
TF	Factor: TEF-3:C/EBPdelta; motif: RGWATGYNRTTRCGYAAY	TF:M08413	0.0017623882353250237	EIF1AY,UTY,DDX3Y,ZFY,TRDN,NECAB1,ROR2,SAA2,PHGDH,C1ORF226,ZRSR2,GOLIM4
TF	Factor: NFATc3; motif: NTTTCCRYGGAAAN	TF:M11988	0.0017623882353250237	RPS4Y1,KDM5D,PRKY,NLGN4Y,NECAB1,SFRP2,C17ORF97,PI16,MXRA5,PHGDH,HMGN5,ZRSR2
TF	Factor: rax; motif: NNCRTTAN; match class: 1	TF:M10948_1	0.0017623882353250237	RPS4Y1,KDM5D,UTY,DDX3Y,ZFY,NLGN4Y,NECAB1
TF	Factor: TBX2; motif: AGGTGTGARM	TF:M03889	0.0017623882353250237	DDX3Y,TRDN,MUC20,PI16,C1ORF226,IRS1
TF	Factor: c-Maf; motif: NWNNNTGCTGACKNNNNNN	TF:M01070	0.0017623882353250237	EIF1AY,DDX3Y,ZFY,NECAB1,C17ORF97,SAA2,MUC20,PI16,MXRA5,C1ORF226,ZRSR2,GOLIM4,TCEAL9,NSRP1
TF	Factor: MEF-2D; motif: WAAATAR; match class: 1	TF:M02026_1	0.0017623882353250237	EIF1AY,KDM5D,TRDN,NECAB1,SAA2,MUC20
TF	Factor: FOX; motif: KWTTGTTTRTTTW	TF:M00809	0.0017718457659851449	TTTY15,UTY,TRDN,PRKY,NLGN4Y,ROR2,SAA2
TF	Factor: LBP-1; motif: NRCCGGTNNNNACCGGYN	TF:M11490	0.0017727617676169803	KDM5D,ZFY,PRKY,NLGN4Y,NECAB1,ROR2,SFRP2,SAA2,PI16,B4GALT6
TF	Factor: TBX2; motif: NNNGTGTSNN	TF:M12026	0.0017815043086898484	TTTY15,DDX3Y,ZFY,TRDN,NLGN4Y,NECAB1,C17ORF97,SAA2,MUC20,PI16
TF	Factor: ESRRA; motif: AAGGTCATNCAAGGTCA	TF:M04457	0.0017815043086898484	EIF1AY,TTTY15,ZFY,NLGN4Y,C17ORF97,SAA2,MUC20
TF	Factor: GATA-3; motif: AGATAA	TF:M01878	0.0017815043086898484	RPS4Y1,EIF1AY,KDM5D,TTTY15,UTY,DDX3Y
TF	Factor: CSX; motif: NKRAGWGS	TF:M10008	0.0017866103713779025	RPS4Y1,TTTY15,UTY,PRKY,ROR2,SFRP2,C17ORF97,SAA2,MUC20,B4GALT6,MXRA5,PHGDH,HMGN5,GOLIM4,IRS1,TCEAL9,WDR60,PRPF38B
TF	Factor: GATA-4; motif: NNAGATAAGA	TF:M09939	0.0017873073352964511	EIF1AY,UTY,DDX3Y
TF	Factor: E2F-3:T-bet; motif: AGGTGTNANGGCGCST	TF:M08529	0.0018230453718940994	DDX3Y,ZFY,TRDN,PRKY,ROR2,SFRP2,C17ORF97,MUC20,PI16,B4GALT6,MXRA5,PHGDH,ZRSR2,AC073283.3,IRS1,AC009163.5,TCEAL9,WDR60,NSRP1
TF	Factor: HOXC11; motif: NGTCGTAAANN; match class: 1	TF:M10817_1	0.0018394995103794044	RPS4Y1
TF	Factor: HMGIY; motif: NNKKNAWTTTNYTNN	TF:M01010	0.0018394995103794044	RPS4Y1,EIF1AY,KDM5D,UTY,ZFY,TRDN,MUC20,B4GALT6,PHGDH,HMGN5,ZRSR2,AC073283.3,IRS1,TCEAL9,WDR60,PRPF38B
TF	Factor: HOXD12; motif: NRTCGTAAAN; match class: 1	TF:M10829_1	0.0018394995103794044	RPS4Y1
TF	Factor: JunD; motif: NRTGACGCAYN	TF:M11271	0.0018394995103794044	RPS4Y1,EIF1AY,KDM5D,TTTY15,DDX3Y,C17ORF97,SAA2,B4GALT6,MXRA5,PHGDH,C1ORF226,AC073283.3
TF	Factor: c-Ets-2; motif: NACCGGAAGYRCTTCCGGTN	TF:M11417	0.0018565314679076593	RPS4Y1,EIF1AY,KDM5D,ZFY,PRKY,NECAB1,ROR2,C17ORF97,SAA2,B4GALT6,MXRA5,PHGDH,C1ORF226,HMGN5,ZRSR2,AC073283.3,GOLIM4,IRS1,AC009163.5,WDR60,NSRP1,PRPF38B
TF	Factor: Sox-4; motif: NAACAAAGRN	TF:M11638	0.0018640500067038717	RPS4Y1,DDX3Y,ZFY,TRDN,ROR2,HMGN5,AC073283.3,GOLIM4,PRPF38B
TF	Factor: PBX4:HOXA1; motif: NYNATMAATCA	TF:M08394	0.0018649944106837505	EIF1AY,KDM5D,TTTY15
TF	Factor: TBX15; motif: NAGGTGTGAN	TF:M12039	0.0018926098457794222	RPS4Y1,DDX3Y,TRDN,MUC20,PI16,C1ORF226,ZRSR2,IRS1
TF	Factor: GATA-2; motif: NNWGATAASA; match class: 1	TF:M00348_1	0.0019190758032846926	UTY,DDX3Y
TF	Factor: YY1; motif: CAANATGGCGGC	TF:M10436	0.0019239706219848916	RPS4Y1,EIF1AY,TTTY15,DDX3Y,ZFY,TRDN,PRKY,SAA2,MUC20,MXRA5,C1ORF226,ZRSR2,AC073283.3,GOLIM4
TF	Factor: Erg; motif: NRRSAGGAAGNGG; match class: 1	TF:M09907_1	0.00192700495189119	RPS4Y1,TTTY15,PRKY,ROR2,SFRP2,MUC20,PI16,MXRA5,C1ORF226,ZRSR2
TF	Factor: EHF; motif: BTTCCTGC	TF:M07251	0.001948921402337542	RPS4Y1,KDM5D,TTTY15,NLGN4Y,ROR2,C17ORF97,MUC20,PI16,MXRA5,HMGN5,ZRSR2
TF	Factor: GR; motif: NNNNNNCNNTNTGTNCTNN	TF:M00192	0.0019840238325701254	RPS4Y1,KDM5D,ZFY,PRKY,NECAB1,ROR2,C17ORF97,PI16,B4GALT6,PHGDH,C1ORF226,HMGN5
TF	Factor: NFATc1; motif: TTTTCCATGGAAAN	TF:M04053	0.0019947737548788886	RPS4Y1,KDM5D,TRDN,PRKY,NLGN4Y,SFRP2,C17ORF97,SAA2,PI16,MXRA5,PHGDH,HMGN5,ZRSR2
TF	Factor: Blimp-1; motif: NAGKGAAAGTGN	TF:M12242	0.0019947737548788886	KDM5D,C17ORF97,C1ORF226,ZRSR2,AC073283.3,IRS1
TF	Factor: IRF-2; motif: NGAAASYGAAAS	TF:M11664	0.0020679693947138742	RPS4Y1,DDX3Y,PRKY,PI16,HMGN5,ZRSR2
TF	Factor: MECP2; motif: CCGGNNTTWA	TF:M01299	0.002072783823425198	RPS4Y1,KDM5D,UTY,B4GALT6,MXRA5,PHGDH,HMGN5,ZRSR2,AC073283.3,GOLIM4,IRS1,WDR60
TF	Factor: Sox-4; motif: NYCTTTGTYYYN; match class: 1	TF:M10069_1	0.002072783823425198	ZFY,PRKY,ROR2,HMGN5,AC073283.3,GOLIM4,TCEAL9
TF	Factor: ELK1; motif: NACTTCCGSCGGAAGYN	TF:M03971	0.002075606887260242	RPS4Y1,EIF1AY,TTTY15,ZFY,PRKY,NLGN4Y,ROR2,C17ORF97,PI16,MXRA5,PHGDH,HMGN5,ZRSR2,AC073283.3,GOLIM4,IRS1,WDR60,NSRP1,PRPF38B
TF	Factor: FOXO1A:Net; motif: RWMAACAGGAAGTN	TF:M08302	0.002075606887260242	RPS4Y1,EIF1AY,KDM5D,TTTY15,DDX3Y,TRDN,PRKY,NLGN4Y,C17ORF97,PHGDH,C1ORF226,HMGN5,ZRSR2,GOLIM4,IRS1,TCEAL9,PRPF38B
TF	Factor: Tax/CREB; motif: RTGACGCATAYCCCC	TF:M00115	0.002083954670617165	RPS4Y1,EIF1AY,TTTY15,ZFY,TRDN,NLGN4Y,ROR2,SFRP2,SAA2,MXRA5,C1ORF226,AC073283.3,IRS1,AC009163.5,TCEAL9,NSRP1,PRPF38B
TF	Factor: NKX25; motif: NNANCCACTTRAAWTT	TF:M01414	0.0020919674445295995	RPS4Y1,KDM5D,TTTY15,UTY,ZFY,TRDN,NLGN4Y,C17ORF97,SAA2,MUC20,PI16,MXRA5,C1ORF226,AC073283.3,GOLIM4,TCEAL9,WDR60
TF	Factor: HOXA10; motif: NRTCGTAAANN; match class: 1	TF:M10801_1	0.0021014865761461226	RPS4Y1,DDX3Y,TRDN
TF	Factor: HESX1; motif: NNTAATTRNN	TF:M04330	0.0021014865761461226	TTTY15,DDX3Y
TF	Factor: POU2F1:ER81; motif: ACCGGATATGCAN	TF:M08401	0.002107490057499649	RPS4Y1,EIF1AY,KDM5D,UTY,ZFY,PRKY,NLGN4Y,SAA2,PI16,MXRA5,PHGDH,IRS1,AC009163.5,TCEAL9,PRPF38B
TF	Factor: BARHL2; motif: NNTAAAYGNN	TF:M04287	0.002109906213667515	RPS4Y1,EIF1AY,KDM5D,DDX3Y,ZFY,NLGN4Y,C17ORF97
TF	Factor: RUNX2; motif: WRACCGCANWAACCGCAN	TF:M04107	0.00214684351391883	RPS4Y1,EIF1AY,UTY,ZFY,NECAB1,ROR2,C17ORF97,SAA2,B4GALT6,MXRA5,PHGDH,C1ORF226,HMGN5,AC073283.3,GOLIM4,IRS1,AC009163.5,WDR60,NSRP1,PRPF38B
TF	Factor: HOXA9; motif: DTGATTTATKGY	TF:M07450	0.0021578759050365232	RPS4Y1,EIF1AY,KDM5D,TTTY15
TF	Factor: ipf1; motif: TGATTGATK; match class: 1	TF:M10031_1	0.00216814875330079	RPS4Y1,EIF1AY,TTTY15,UTY
TF	Factor: NFATc3; motif: NAYGGAAANW	TF:M11987	0.002179931382608077	EIF1AY,KDM5D,DDX3Y,ZFY,MXRA5,PHGDH,ZRSR2
TF	Factor: T-box; motif: NASGTGTNAN; match class: 1	TF:M12021_1	0.0021912383517900423	RPS4Y1,DDX3Y,TRDN
TF	Factor: HES-7; motif: GNCACGYGNN	TF:M11066	0.0021929504706365297	RPS4Y1,KDM5D,UTY,DDX3Y,ZFY,PRKY,NECAB1,SFRP2,C17ORF97,B4GALT6,PHGDH,C1ORF226,HMGN5,ZRSR2,AC073283.3,GOLIM4,IRS1
TF	Factor: HOXB2:PEA3; motif: ACCGGAAATGRN; match class: 1	TF:M08345_1	0.0021929504706365297	RPS4Y1,EIF1AY,KDM5D
TF	Factor: Tbx5; motif: NNAGGTGTNANN; match class: 1	TF:M01019_1	0.002199253883773287	DDX3Y,TRDN,NECAB1,MUC20,C1ORF226
TF	Factor: P53; motif: NNNNNACAWGCCYNNN	TF:M07054	0.002204403262373619	TTTY15,UTY,NECAB1,SFRP2,C17ORF97,B4GALT6,MXRA5
TF	Factor: ATF; motif: NTGACGTCANYS	TF:M00338	0.002206173849348159	UTY,DDX3Y,ZFY,PRKY,PI16,HMGN5,ZRSR2,AC073283.3,GOLIM4,TCEAL9
TF	Factor: hoxa9; motif: GYMATWANNN	TF:M10786	0.002206173849348159	EIF1AY,KDM5D,DDX3Y,ZFY,TRDN,NLGN4Y,NECAB1,SFRP2,C17ORF97
TF	Factor: E2F-2; motif: NTTTTGGCGCCAWWWN	TF:M11528	0.002206173849348159	RPS4Y1,KDM5D,UTY,DDX3Y,ZFY,TRDN,PRKY,ROR2,C17ORF97,MXRA5,ZRSR2,AC073283.3,GOLIM4,IRS1,AC009163.5,WDR60,NSRP1,PRPF38B
TF	Factor: NFATc2; motif: TTTTCCA	TF:M02265	0.002206173849348159	EIF1AY,TTTY15,UTY,ZFY,NECAB1,SFRP2,C17ORF97,PHGDH,C1ORF226,HMGN5,GOLIM4,IRS1,AC009163.5,TCEAL9,NSRP1
TF	Factor: LF-A1; motif: GGGSTCWR	TF:M00646	0.002206173849348159	RPS4Y1,TTTY15,UTY,DDX3Y,ZFY,TRDN,NECAB1,C17ORF97,SAA2,MUC20,PI16,B4GALT6,MXRA5,C1ORF226,HMGN5,ZRSR2
TF	Factor: FOXJ2; motif: NNNWAAAYAAAYANNNNN	TF:M00422	0.0022148902386967513	TTTY15,UTY,TRDN,PRKY,NLGN4Y
TF	Factor: TEL1; motif: CNCGGAANNN	TF:M02070	0.0022491916347410603	KDM5D,UTY,DDX3Y,ZFY,PRKY,NECAB1,C17ORF97,B4GALT6,MXRA5,PHGDH,C1ORF226,HMGN5,ZRSR2,AC073283.3,GOLIM4,IRS1,AC009163.5
TF	Factor: FOXM1; motif: NAGASTGATTA	TF:M04611	0.0022537330046171165	RPS4Y1,EIF1AY,KDM5D,TTTY15,DDX3Y,NLGN4Y,ROR2,SAA2,MUC20,B4GALT6,PHGDH,C1ORF226,HMGN5,TCEAL9,WDR60,NSRP1,PRPF38B
TF	Factor: E2F-3:Prrxl1; motif: SGCGCTAATTNN; match class: 1	TF:M08206_1	0.0022539212062878955	KDM5D,TTTY15,UTY,DDX3Y,ZFY,NLGN4Y,MUC20,PHGDH,ZRSR2,AC073283.3
TF	Factor: POU3F2; motif: NTAATTTATGCGY	TF:M11905	0.002261726937273683	EIF1AY,TTTY15,ZFY,TRDN,MUC20,B4GALT6,PHGDH,HMGN5,ZRSR2
TF	Factor: Ikaros; motif: TGGGAGN	TF:M07260	0.0022639993922153098	RPS4Y1,UTY,DDX3Y,ROR2,SFRP2,C17ORF97,SAA2,MUC20,PI16,B4GALT6,MXRA5,C1ORF226,HMGN5,ZRSR2,GOLIM4,IRS1,AC009163.5,TCEAL9,WDR60,NSRP1,PRPF38B
TF	Factor: Alx-4; motif: NNCRTTAN	TF:M10880	0.0022863578714309328	KDM5D,UTY,DDX3Y,ZFY,TRDN,NLGN4Y,NECAB1,C17ORF97,SAA2,PI16,B4GALT6
TF	Factor: GCMb:Prrxl1; motif: ATRCGGGTNATTAN	TF:M08326	0.0022863578714309328	KDM5D,ZFY,SAA2,C1ORF226
TF	Factor: POU3F2; motif: NTAATGAKATGCAN	TF:M11911	0.00232251144718614	RPS4Y1,EIF1AY,UTY,ZFY,NLGN4Y,SAA2,B4GALT6,ZRSR2
TF	Factor: FXR:RXR-ALPHA; motif: NAGKTCATTGACCYN; match class: 1	TF:M08954_1	0.00232251144718614	EIF1AY,ZFY,PRKY,SFRP2,SAA2,B4GALT6
TF	Factor: Rb:E2F-1:DP-1; motif: TTTSGCGC	TF:M00740	0.00232251144718614	RPS4Y1,EIF1AY,KDM5D,UTY,DDX3Y,ZFY,ROR2,C17ORF97,B4GALT6,MXRA5,PHGDH,HMGN5,AC073283.3,IRS1,TCEAL9,WDR60,NSRP1,PRPF38B
TF	Factor: GKLF; motif: NNNRGGNGNGGSN	TF:M07289	0.00232251144718614	TTTY15,DDX3Y,ZFY,TRDN,PRKY,NECAB1,ROR2,SFRP2,C17ORF97,B4GALT6,MXRA5,PHGDH,HMGN5,ZRSR2,AC073283.3,GOLIM4,IRS1,AC009163.5,TCEAL9,WDR60,NSRP1,PRPF38B
TF	Factor: PEA3; motif: ACWTCCK	TF:M00655	0.00232251144718614	RPS4Y1,TTTY15,DDX3Y,PRKY,NLGN4Y,NECAB1,C17ORF97,SAA2,PHGDH,C1ORF226,HMGN5,ZRSR2,AC073283.3,GOLIM4,IRS1,NSRP1,PRPF38B
TF	Factor: ATF4; motif: CVTGACGYMABG; match class: 1	TF:M00514_1	0.00232251144718614	RPS4Y1,EIF1AY,UTY
TF	Factor: ERF:FOXO1A; motif: RTMAACAGGAARNS	TF:M08241	0.00232251144718614	RPS4Y1,EIF1AY,KDM5D,TTTY15,UTY
TF	Factor: PAX-7; motif: NASCGTRACKAAT; match class: 1	TF:M08959_1	0.002331750193254125	RPS4Y1,EIF1AY,UTY,DDX3Y,ZFY
TF	Factor: Pax-4; motif: DTTTTCCACCN	TF:M04624	0.002369845800374421	RPS4Y1,EIF1AY,KDM5D,TTTY15,UTY,DDX3Y,ZFY,PRKY,NECAB1,C17ORF97,SAA2,MUC20,PI16,PHGDH,C1ORF226,ZRSR2,AC073283.3,GOLIM4,IRS1,AC009163.5,TCEAL9,WDR60,PRPF38B
TF	Factor: nerf; motif: YRNCAGGAAGYRGSTBDS	TF:M00531	0.002369845800374421	RPS4Y1,EIF1AY,TTTY15,PRKY,ROR2,C17ORF97,MXRA5,C1ORF226,HMGN5,ZRSR2,AC073283.3,IRS1,AC009163.5,WDR60,PRPF38B
TF	Factor: Crx; motif: YNNNTAATCYSMN	TF:M00623	0.0023757416070852447	RPS4Y1,ZFY,NLGN4Y,C17ORF97
TF	Factor: GATA4; motif: WGATAANN	TF:M03998	0.0023757416070852447	EIF1AY,UTY,DDX3Y
TF	Factor: GATA5; motif: WGATAANN	TF:M03999	0.0023757416070852447	EIF1AY,UTY,DDX3Y
TF	Factor: FKHL5; motif: ATGTTTAT	TF:M03573	0.0023820221548720827	EIF1AY,KDM5D,UTY,PRKY
TF	Factor: NF-1C; motif: TTGGCNN	TF:M07300	0.0023832613650069346	RPS4Y1,TTTY15,ZFY,TRDN,NLGN4Y,NECAB1,C17ORF97,MUC20,PHGDH,AC073283.3,GOLIM4,IRS1,WDR60
TF	Factor: GEMIN3; motif: NCWGGRARRGRGNGNG	TF:M09727	0.0023832613650069346	PRKY,NECAB1,ROR2,SFRP2,C17ORF97,SAA2,MUC20,PI16,MXRA5,ZRSR2,AC073283.3,GOLIM4,IRS1,AC009163.5,TCEAL9,PRPF38B
TF	Factor: GATA2; motif: NNNTTCTTATCTSN; match class: 1	TF:M07213_1	0.002399049816241466	UTY,DDX3Y,NECAB1
TF	Factor: Oct-1; motif: NNNNWTATGCAAATNTNNN	TF:M00135	0.002405628300665872	KDM5D,ZFY,TRDN,ROR2,SFRP2
TF	Factor: PEA3; motif: NNCAGGAARNN	TF:M09915	0.002430354437608061	RPS4Y1,EIF1AY,KDM5D,TTTY15,PRKY,NLGN4Y,ROR2,C17ORF97,MUC20,MXRA5,PHGDH,C1ORF226,HMGN5,ZRSR2,AC073283.3,GOLIM4,IRS1,AC009163.5,WDR60,PRPF38B
TF	Factor: ER81; motif: RCCGGAARYN	TF:M02065	0.002430354437608061	RPS4Y1,EIF1AY,KDM5D,UTY,DDX3Y,ZFY,PRKY,NLGN4Y,ROR2,C17ORF97,B4GALT6,MXRA5,PHGDH,HMGN5,ZRSR2,GOLIM4,AC009163.5,TCEAL9,NSRP1,PRPF38B
TF	Factor: Churchill; motif: CGGGNN	TF:M00986	0.002466620918638213	RPS4Y1,UTY,DDX3Y,ZFY,TRDN,PRKY,NECAB1,ROR2,SFRP2,C17ORF97,MUC20,PI16,B4GALT6,MXRA5,PHGDH,C1ORF226,AC073283.3,GOLIM4,IRS1
TF	Factor: E2F-3:FOXI1; motif: NGACACCGCGCCCAC	TF:M08208	0.002466620918638213	RPS4Y1,EIF1AY,UTY,DDX3Y,ZFY,PRKY,ROR2,SFRP2,MUC20,PI16,B4GALT6,MXRA5,PHGDH,ZRSR2,AC073283.3,IRS1,AC009163.5,WDR60,NSRP1,PRPF38B
TF	Factor: HMGIY; motif: NNKKNAWTTTNYTNN; match class: 1	TF:M01010_1	0.002466620918638213	RPS4Y1,EIF1AY,KDM5D,ZFY,TRDN
TF	Factor: Pit-1; motif: NTAATTTATGCRN	TF:M11952	0.002466620918638213	TTTY15,ZFY,TRDN,B4GALT6,PHGDH,HMGN5,ZRSR2,GOLIM4,WDR60,PRPF38B
TF	Factor: HOXA5; motif: ANGNTAATTANCNNAN	TF:M01452	0.002468740657351461	TTTY15,UTY,ZFY,TRDN,NECAB1,PI16,HMGN5,ZRSR2,GOLIM4,NSRP1
TF	Factor: Pax-3; motif: TCGTCACRCTTHM; match class: 1	TF:M00360_1	0.002484803489445584	KDM5D,TTTY15,UTY,DDX3Y,PRKY,NECAB1,MUC20,B4GALT6,MXRA5
TF	Factor: Smad4; motif: NTGTCTNNCACCT	TF:M09657	0.002484803489445584	TTTY15,DDX3Y,TRDN,ROR2,C17ORF97,ZRSR2,AC073283.3
TF	Factor: Six-2; motif: NCGTATCRYN	TF:M11033	0.002508863482168991	EIF1AY,KDM5D,UTY,DDX3Y,TRDN,NECAB1,C17ORF97,B4GALT6,PHGDH,C1ORF226,ZRSR2,AC073283.3,GOLIM4,IRS1,TCEAL9,PRPF38B
TF	Factor: HOXD12:Elk-1; motif: NRNCGGAAGTCGTAAAN; match class: 1	TF:M08359_1	0.002511067023349873	RPS4Y1,KDM5D,DDX3Y
TF	Factor: HOXD11; motif: RTCGTAAAAN	TF:M04359	0.002511067023349873	RPS4Y1,DDX3Y,ZRSR2,AC009163.5
TF	Factor: MEF-2A; motif: CKSTYTAAAAAWRMCY	TF:M00405	0.0025351429811714546	RPS4Y1,KDM5D,TTTY15
TF	Factor: Rev-ErbAaLPHA; motif: NYTGACCTANTTA	TF:M03884	0.0025455794432391724	EIF1AY,TTTY15
TF	Factor: GATA-3; motif: NNAGATAANAN	TF:M09938	0.002557617080726398	EIF1AY,KDM5D,UTY,DDX3Y
TF	Factor: Cdx; motif: NAYNRHNARAKTHATAAA	TF:M00991	0.002557617080726398	KDM5D,UTY,NLGN4Y,SFRP2,SAA2,MUC20,PI16
TF	Factor: myogenin; motif: CAGCTG; match class: 1	TF:M02101_1	0.002557617080726398	RPS4Y1,EIF1AY,ZFY,PRKY,NLGN4Y,NECAB1,ROR2,SFRP2,C17ORF97,SAA2,MUC20,B4GALT6,MXRA5,PHGDH,HMGN5,AC073283.3,GOLIM4,IRS1
TF	Factor: myogenin; motif: CAGCTG	TF:M02101	0.002557617080726398	RPS4Y1,EIF1AY,ZFY,PRKY,NLGN4Y,NECAB1,ROR2,SFRP2,C17ORF97,SAA2,MUC20,B4GALT6,MXRA5,PHGDH,HMGN5,AC073283.3,GOLIM4,IRS1
TF	Factor: Dlx-5; motif: NNRGYAATTRNYKNNN	TF:M01388	0.002585126776952686	EIF1AY,TTTY15,UTY,DDX3Y,ZFY,TRDN,NECAB1,MUC20,PI16,MXRA5,HMGN5,ZRSR2
TF	Factor: Sox-9; motif: RNACAAAGGVN	TF:M01284	0.0026142651037290186	RPS4Y1,UTY,DDX3Y,ZFY,PRKY,ROR2,PI16,PHGDH,HMGN5,AC073283.3,GOLIM4,TCEAL9,PRPF38B
TF	Factor: CXXC1; motif: KNRNAMCGMWAAMNN	TF:M07483	0.0026240984781531742	RPS4Y1,DDX3Y,SAA2,B4GALT6,ZRSR2,TCEAL9
TF	Factor: Sox-4; motif: NYCTTTGTYYYN	TF:M10069	0.0026493604915414494	RPS4Y1,UTY,DDX3Y,ZFY,TRDN,PRKY,NECAB1,ROR2
TF	Factor: ITF-2; motif: NNCACCTGNN	TF:M04191	0.0026889260204711555	RPS4Y1,DDX3Y,TRDN,SAA2,MUC20,PI16,MXRA5,PHGDH,C1ORF226,ZRSR2
TF	Factor: HNF-3gamma; motif: TGTTTRYT	TF:M02015	0.0026936829770999172	RPS4Y1,TRDN,ROR2,SFRP2,SAA2,B4GALT6,C1ORF226,IRS1
TF	Factor: Erg; motif: NACCGGAWWTCCGGTN	TF:M11395	0.0027367364054807857	EIF1AY,KDM5D,DDX3Y,ZFY,PRKY,ROR2,SFRP2,SAA2,MXRA5,C1ORF226,ZRSR2,GOLIM4,AC009163.5,WDR60,NSRP1,PRPF38B
TF	Factor: Cdx-2; motif: TTTNATTGCNNT	TF:M09879	0.0027367364054807857	RPS4Y1,KDM5D,ZFY,TRDN,NLGN4Y,C17ORF97
TF	Factor: TBX15; motif: AGGTGTGA	TF:M04122	0.0027367364054807857	DDX3Y,TRDN,MUC20,PI16,C1ORF226,ZRSR2,IRS1
TF	Factor: PPARALPHA:RXR-ALPHA; motif: AWNTRGGTNAAAGGTCAN	TF:M08960	0.0027367364054807857	RPS4Y1,KDM5D,TTTY15,UTY,ZFY,TRDN,PRKY,NLGN4Y,SAA2,MXRA5,C1ORF226,HMGN5,ZRSR2,AC073283.3,GOLIM4,IRS1,TCEAL9,WDR60,PRPF38B
TF	Factor: MGA; motif: AGGTGTGA	TF:M04117	0.0027367364054807857	DDX3Y,TRDN,MUC20,PI16,C1ORF226,ZRSR2,IRS1
TF	Factor: Freac-4; motif: CTWAWGTAAACANWGN	TF:M00292	0.0027367364054807857	RPS4Y1,TTTY15,UTY,ZFY,NLGN4Y
TF	Factor: TBX4; motif: AGGTGTGA	TF:M04135	0.0027367364054807857	DDX3Y,TRDN,MUC20,PI16,C1ORF226,ZRSR2,IRS1
TF	Factor: NF-E2; motif: TGCTGAGTCAY; match class: 1	TF:M00037_1	0.0027367364054807857	RPS4Y1,EIF1AY,DDX3Y,TRDN
TF	Factor: Tbx5; motif: AGGTGTKA	TF:M04137	0.0027367364054807857	DDX3Y,TRDN,MUC20,PI16,C1ORF226,ZRSR2,IRS1
TF	Factor: HOXD12:PEA3; motif: RCCGGAAGTAATAAAM	TF:M08369	0.0027367364054807857	RPS4Y1,EIF1AY,TTTY15,DDX3Y,NLGN4Y,C17ORF97,B4GALT6,PHGDH,AC073283.3,GOLIM4
TF	Factor: GATA-X; motif: NGATAAGNMNN; match class: 1	TF:M00203_1	0.0027367364054807857	UTY,DDX3Y,NECAB1
TF	Factor: TBX1; motif: AGGTGTGA	TF:M04126	0.0027367364054807857	DDX3Y,TRDN,MUC20,PI16,C1ORF226,ZRSR2,IRS1
TF	Factor: YY1; motif: GCCGCCATNTTGNNNNNGGNCN	TF:M04696	0.0027417648166140397	EIF1AY,KDM5D,TTTY15,UTY,DDX3Y,ZFY,TRDN
TF	Factor: DMRT4; motif: AATGTADCAAWTT	TF:M01149	0.002758614082456766	EIF1AY,KDM5D,TTTY15
TF	Factor: Egr-1; motif: GCGCATGCG; match class: 1	TF:M04869_1	0.002762864322624608	RPS4Y1,KDM5D,DDX3Y,ZFY,PRKY,NECAB1,ROR2,SFRP2,C17ORF97,B4GALT6,MXRA5,ZRSR2,AC073283.3,IRS1,AC009163.5,TCEAL9,WDR60
TF	Factor: HOXA10; motif: NRTCRTAAAANN; match class: 1	TF:M04339_1	0.002762864322624608	RPS4Y1
TF	Factor: LUMAN; motif: CYCAGCYYCY	TF:M09729	0.0027817813789027166	EIF1AY,DDX3Y,ZFY,TRDN,PRKY,NECAB1,ROR2,C17ORF97,SAA2,MUC20,B4GALT6,PHGDH,ZRSR2,AC073283.3,GOLIM4,IRS1,WDR60,PRPF38B
TF	Factor: E2F-4; motif: NNTTCCCGCCNN	TF:M04823	0.0028261457903316117	RPS4Y1,EIF1AY,DDX3Y,ZFY,PRKY,NECAB1,ROR2,SFRP2,C17ORF97,B4GALT6,MXRA5,PHGDH,AC073283.3,GOLIM4,IRS1,AC009163.5,TCEAL9,WDR60,NSRP1,PRPF38B
TF	Factor: Fra-1; motif: ACTCATG	TF:M04897	0.0028643483425482125	KDM5D,TTTY15,SFRP2,C1ORF226,HMGN5,ZRSR2,AC073283.3,TCEAL9
TF	Factor: MafB; motif: GNTGAC	TF:M01227	0.0028681564846174254	RPS4Y1,EIF1AY,UTY,ZFY,PRKY,NECAB1,ROR2,C17ORF97,SAA2,MUC20,PI16,MXRA5,PHGDH,AC073283.3,GOLIM4,TCEAL9,WDR60,NSRP1,PRPF38B
TF	Factor: PRRX1; motif: NYAATTAN	TF:M04431	0.0028715990739252967	TTTY15,DDX3Y,ZFY,ROR2,MUC20,PI16,MXRA5,ZRSR2
TF	Factor: Sox-18; motif: NACAAYGS	TF:M11623	0.0028754706156794213	TTTY15,PRKY,NLGN4Y,C17ORF97,PI16,B4GALT6,PHGDH,C1ORF226,HMGN5,ZRSR2
TF	Factor: Erg; motif: NACCGGATATCCGGTN; match class: 1	TF:M11397_1	0.0028754706156794213	RPS4Y1,EIF1AY,KDM5D,UTY,DDX3Y,ZFY,PRKY,ROR2,SFRP2,SAA2,B4GALT6,MXRA5,C1ORF226,ZRSR2,GOLIM4,AC009163.5,WDR60,NSRP1,PRPF38B
TF	Factor: HOXD12; motif: NGTCGTWAAN; match class: 1	TF:M10830_1	0.0028790977696804853	RPS4Y1
TF	Factor: NF-1B; motif: CTGGCASGV	TF:M07051	0.002894175282682795	RPS4Y1,KDM5D,SFRP2,SAA2,MUC20,B4GALT6,MXRA5,ZRSR2,TCEAL9,WDR60
TF	Factor: Hey1; motif: NGCRCGYGYN	TF:M11058	0.0029064934898962343	RPS4Y1,KDM5D,UTY,DDX3Y,ZFY,PRKY,NECAB1,SFRP2,C17ORF97,B4GALT6,MXRA5,PHGDH,C1ORF226,HMGN5,ZRSR2,AC073283.3,GOLIM4,IRS1
TF	Factor: E2F-3:HES-7; motif: NNNSGCGCSNNNNNCRCGYGNN; match class: 1	TF:M08526_1	0.002916448148995309	KDM5D,UTY,DDX3Y,ZFY,PRKY,NECAB1,ROR2,SFRP2,C17ORF97,SAA2,B4GALT6,MXRA5,PHGDH,C1ORF226,ZRSR2,AC073283.3,GOLIM4,IRS1,AC009163.5,WDR60,NSRP1,PRPF38B
TF	Factor: CREB; motif: NSTGACGTMANN	TF:M00178	0.002916448148995309	EIF1AY,UTY,DDX3Y,ZFY,PRKY,PI16,HMGN5,AC073283.3,GOLIM4,TCEAL9,NSRP1,PRPF38B
TF	Factor: six4; motif: NCGTATCRTN	TF:M11024	0.0029555757832667113	EIF1AY,KDM5D,TTTY15,UTY,TRDN,SFRP2,PHGDH,C1ORF226,ZRSR2,IRS1,TCEAL9,NSRP1
TF	Factor: HOXA6; motif: NYMATTAN	TF:M08772	0.0029595699399931025	EIF1AY,KDM5D,TTTY15,DDX3Y,TRDN,NECAB1,ROR2,MUC20,PI16,C1ORF226,HMGN5,ZRSR2
TF	Factor: RSRFC4; motif: RNKCTATTTWTAGMWN	TF:M00026	0.002968309030075705	KDM5D,TTTY15,TRDN,SAA2
TF	Factor: LBP-1; motif: NRCCGGTNNNNACCGGYN; match class: 1	TF:M11490_1	0.0029794304766494	KDM5D,PRKY,NLGN4Y,NECAB1,ROR2,SFRP2,SAA2,PI16,B4GALT6
TF	Factor: Oct-2; motif: NTATGCWAATN	TF:M11896	0.002999959407248513	KDM5D,ZFY,TRDN,NECAB1,ROR2,SFRP2,MUC20,C1ORF226,HMGN5,AC073283.3
TF	Factor: NF-E2; motif: TGCTGAGTCAY	TF:M00037	0.0030085221982151114	RPS4Y1,EIF1AY,UTY,DDX3Y,TRDN,PRKY,NLGN4Y,MUC20,PI16
TF	Factor: Tax/CREB; motif: GGGGGTTGACGYANA	TF:M00114	0.0030119269101397846	RPS4Y1,UTY,DDX3Y,ZFY,PRKY,NECAB1,ROR2,C17ORF97
TF	Factor: Erm:FOXI1; motif: GTAAACAGGAWGN	TF:M08275	0.003025156764143642	EIF1AY,TTTY15
TF	Factor: T3R-beta; motif: RTGACCTYACRTGACCTYA	TF:M11819	0.003045845959450624	EIF1AY,UTY,PRKY,SFRP2,SAA2,MUC20,PI16,MXRA5,PHGDH,C1ORF226,HMGN5
TF	Factor: NFATc3; motif: NTTTCCRYGGAAAN; match class: 1	TF:M11988_1	0.003069983160838069	RPS4Y1,PRKY,NLGN4Y,NECAB1,SFRP2,C17ORF97,PI16,MXRA5,PHGDH,HMGN5,ZRSR2
TF	Factor: Myf-6; motif: NAACAGCTGWCN	TF:M11196	0.003069983160838069	TRDN,PRKY,C1ORF226
TF	Factor: HOXC-8; motif: NNNNNGTAATTANNNT	TF:M01321	0.003069983160838069	TTTY15,UTY,ZFY,TRDN,NECAB1,MUC20,PI16,MXRA5,HMGN5,ZRSR2,GOLIM4
TF	Factor: ZF5; motif: NRNGNGCGCGCWN	TF:M00333	0.0030920367219831562	RPS4Y1,EIF1AY,KDM5D,DDX3Y,ZFY,PRKY,NECAB1,ROR2,SFRP2,C17ORF97,MUC20,B4GALT6,MXRA5,PHGDH,C1ORF226,ZRSR2,AC073283.3,GOLIM4,IRS1,AC009163.5,WDR60,PRPF38B
TF	Factor: CREB; motif: CGTCAN	TF:M00801	0.0030920367219831562	KDM5D,DDX3Y,MUC20,PI16,PHGDH,C1ORF226,HMGN5,ZRSR2,AC073283.3
TF	Factor: DMRT5; motif: NNNNGWTACANT	TF:M11513	0.0030920367219831562	EIF1AY,KDM5D,UTY,TRDN,C17ORF97
TF	Factor: HoxA5; motif: NYMATTAN	TF:M10706	0.003093172193183156	TTTY15,ZFY,TRDN,NECAB1,MUC20,MXRA5,HMGN5,ZRSR2
TF	Factor: ATF; motif: CNSTGACGTNNNYC; match class: 1	TF:M00017_1	0.003093172193183156	KDM5D,UTY,DDX3Y,ZFY
TF	Factor: HoxA5; motif: GYMATTAS	TF:M10705	0.003093172193183156	TTTY15,ZFY,TRDN,NECAB1,MUC20,MXRA5,HMGN5,ZRSR2
TF	Factor: ZNF273; motif: GAGAGGAGCTAC	TF:M10460	0.003093172193183156	EIF1AY,KDM5D,TTTY15,UTY,ZFY,TRDN,NECAB1,C17ORF97,SAA2,MUC20,B4GALT6,MXRA5,PHGDH,C1ORF226,ZRSR2,AC073283.3
TF	Factor: beta-catenin; motif: CTTTGATN	TF:M07599	0.003093172193183156	RPS4Y1,KDM5D,TTTY15,UTY,DDX3Y,ZFY,TRDN
TF	Factor: MAZ; motif: GGGMGGGGSSGGGGGGGGGGGG	TF:M09636	0.003093172193183156	TTTY15,UTY,DDX3Y,ZFY,PRKY,NECAB1,ROR2,SFRP2,C17ORF97,SAA2,PI16,B4GALT6,MXRA5,PHGDH,HMGN5,ZRSR2,AC073283.3,GOLIM4,IRS1,AC009163.5,TCEAL9,WDR60,PRPF38B
TF	Factor: ER71:Pax-5; motif: ACCGGAACYACGCWTSANTG	TF:M08266	0.003093172193183156	RPS4Y1,KDM5D,UTY,DDX3Y,ZFY,PRKY,ROR2,SFRP2,C17ORF97,SAA2,B4GALT6,MXRA5,PHGDH,HMGN5,ZRSR2,AC073283.3,GOLIM4,IRS1,AC009163.5,TCEAL9,NSRP1
TF	Factor: HoxA5; motif: NYAATTAN	TF:M10703	0.003093172193183156	TTTY15,ZFY,TRDN,NECAB1,MUC20,MXRA5,HMGN5,ZRSR2
TF	Factor: NURR1:RXR-ALPHA; motif: NRGGTCRTTGACCYN	TF:M08957	0.003093172193183156	EIF1AY,UTY,DDX3Y,ZFY,PRKY,NECAB1,SFRP2,SAA2,MUC20,B4GALT6,MXRA5,ZRSR2,AC073283.3
TF	Factor: HoxA5; motif: GYMATTAS; match class: 1	TF:M10705_1	0.003093172193183156	TTTY15,ZFY,TRDN,NECAB1,MUC20,MXRA5,HMGN5,ZRSR2
TF	Factor: GATA-5; motif: TATCTN	TF:M02006	0.003137914459078686	RPS4Y1,EIF1AY,TTTY15,UTY,DDX3Y,ZFY,NLGN4Y,NECAB1,C17ORF97,MXRA5,PHGDH,C1ORF226,AC073283.3,TCEAL9,WDR60,NSRP1
TF	Factor: ZNF235; motif: NCYKTCGAGAGA	TF:M05721	0.003137914459078686	RPS4Y1,PI16
TF	Factor: Erg; motif: NACCGGAWWTCCGGTN; match class: 1	TF:M11395_1	0.003154402354874372	KDM5D,DDX3Y,ZFY,PRKY,ROR2,SFRP2,SAA2,MXRA5,C1ORF226,ZRSR2,GOLIM4,AC009163.5,WDR60,NSRP1,PRPF38B
TF	Factor: IRF-2; motif: NAANYGAAASYR; match class: 1	TF:M08775_1	0.0031595164682681467	TTTY15,DDX3Y,PRKY,PI16,PHGDH,C1ORF226,HMGN5
TF	Factor: AR; motif: NNNNNNRGNACRNNGTGTTCTNNNNNN	TF:M00956	0.0031595164682681467	EIF1AY,PRKY,NLGN4Y,ROR2,C17ORF97,PI16
TF	Factor: p53; motif: NGRCWTGYCY	TF:M00272	0.0031595164682681467	TTTY15,UTY,ZFY,NLGN4Y,NECAB1,ROR2,MXRA5,PHGDH
TF	Factor: SOX10; motif: NNAACAAAGNN	TF:M09819	0.0031595164682681467	RPS4Y1,TTTY15,UTY,DDX3Y,ZFY,TRDN,ROR2,PI16,HMGN5,AC073283.3,GOLIM4
TF	Factor: E2F-4; motif: TTTTGGCGCCAWWN	TF:M11535	0.0031714057299281674	RPS4Y1,KDM5D,DDX3Y,ZFY,ROR2,C17ORF97,PI16,B4GALT6,MXRA5,PHGDH,AC073283.3,GOLIM4,IRS1,AC009163.5,TCEAL9,WDR60,NSRP1,PRPF38B
TF	Factor: GATA-1; motif: NTGNNNNNNNNAGATAAGN	TF:M09936	0.003173619019181908	RPS4Y1,KDM5D,TTTY15,UTY,TRDN,NECAB1,SAA2
TF	Factor: POU3F4; motif: TATGCWAAT	TF:M04083	0.0032073330995561	TRDN,SFRP2,HMGN5,WDR60
TF	Factor: Meis1b:Hoxa9:Pbx1a; motif: RTGATTTATGNS	TF:M07453	0.003210281363223674	EIF1AY,KDM5D,TRDN
TF	Factor: FOXM1; motif: NAGASTGATTA; match class: 1	TF:M04611_1	0.0032130731576035564	RPS4Y1,KDM5D,TTTY15,DDX3Y
TF	Factor: MEL1; motif: GATAAGATAA; match class: 1	TF:M08792_1	0.00322074034001957	UTY,TRDN,PRPF38B
TF	Factor: PPARgamma:RXRalpha,; motif: AAGTAGGTCACNGTGACCYACTT; match class: 1	TF:M00515_1	0.0032304267267722207	RPS4Y1,EIF1AY,TTTY15,PRKY,NECAB1,ROR2,B4GALT6,HMGN5,IRS1,TCEAL9,NSRP1
TF	Factor: HOXC10; motif: GTCRTAAAAN; match class: 1	TF:M04352_1	0.003232549394609787	RPS4Y1
TF	Factor: FOXO3; motif: GTAAACATGTTTAC	TF:M04258	0.003232549394609787	EIF1AY,KDM5D,TTTY15,ZFY,NLGN4Y
TF	Factor: NFATc2; motif: NTTTCCRTNNAYGGAAAN; match class: 1	TF:M11984_1	0.003232997359204453	RPS4Y1,EIF1AY,TTTY15,UTY,DDX3Y,ZFY,TRDN,NLGN4Y,NECAB1
TF	Factor: HOXB5; motif: NNYMATTANN	TF:M04349	0.003308647045648162	TTTY15,UTY,ZFY,TRDN,NECAB1,MUC20,PI16,MXRA5,HMGN5,ZRSR2,GOLIM4
TF	Factor: Tbx3; motif: AGGTGTNR	TF:M08786	0.0033497417001552843	RPS4Y1,EIF1AY,DDX3Y,TRDN,MUC20,PI16,C1ORF226,ZRSR2,IRS1
TF	Factor: NFATc2; motif: NTTTCCRTNNAYGGAAAN	TF:M11984	0.003363151747856964	RPS4Y1,EIF1AY,TTTY15,UTY,DDX3Y,ZFY,TRDN,NLGN4Y,NECAB1
TF	Factor: E2F-4; motif: NTTTCSCGCC	TF:M07380	0.003375026219248265	RPS4Y1,EIF1AY,UTY,DDX3Y,ZFY,ROR2,SFRP2,C17ORF97,PI16,B4GALT6,MXRA5,PHGDH,AC073283.3,GOLIM4,IRS1,AC009163.5,TCEAL9,WDR60,NSRP1,PRPF38B
TF	Factor: ETF; motif: CCCCGCCCCYN	TF:M07039	0.003402617931129844	RPS4Y1,EIF1AY,TTTY15,UTY,DDX3Y,ZFY,PRKY,NECAB1,ROR2,SFRP2,C17ORF97,B4GALT6,MXRA5,PHGDH,HMGN5,ZRSR2,AC073283.3,GOLIM4,IRS1,AC009163.5,TCEAL9,NSRP1,PRPF38B
TF	Factor: PEA3; motif: NNCAGGAARNN; match class: 1	TF:M09915_1	0.003402617931129844	RPS4Y1,EIF1AY,TTTY15,PRKY,MUC20,MXRA5,C1ORF226,ZRSR2,GOLIM4,IRS1,AC009163.5,WDR60
TF	Factor: c-ets-2; motif: ACCGGAWRTN	TF:M02064	0.0034027165193808743	RPS4Y1,EIF1AY,KDM5D,DDX3Y,ZFY,PRKY,NLGN4Y,ROR2,C17ORF97,B4GALT6,PHGDH,C1ORF226,ZRSR2,AC073283.3,IRS1,AC009163.5,NSRP1,PRPF38B
TF	Factor: RUNX3; motif: WAACCRCAAA	TF:M04111	0.003408179234153202	RPS4Y1,KDM5D
TF	Factor: Dlx-5; motif: NNRGYAATTRNYKNNN; match class: 1	TF:M01388_1	0.003408179234153202	UTY,DDX3Y,ZFY,TRDN,NECAB1,MUC20,PI16,MXRA5,HMGN5,ZRSR2,GOLIM4
TF	Factor: Sox-4; motif: NAACAAAGRN	TF:M11639	0.003408179234153202	RPS4Y1,DDX3Y,ZFY,ROR2,PI16,HMGN5,AC073283.3,GOLIM4,PRPF38B
TF	Factor: GR; motif: CNNNNTGTYCTNN	TF:M01836	0.0034279304086233717	RPS4Y1,KDM5D,TRDN,PRKY,ROR2,SFRP2,C17ORF97,SAA2
TF	Factor: hoxa9; motif: NTGATTTATKR	TF:M09952	0.0034280516064957825	EIF1AY,KDM5D,TRDN
TF	Factor: DPRX; motif: AGATAATCCN; match class: 1	TF:M11017_1	0.0034348199677873906	RPS4Y1
TF	Factor: HES-5; motif: NCACACKY	TF:M11069	0.0034348199677873906	RPS4Y1,KDM5D,UTY,DDX3Y,NLGN4Y,SFRP2,C17ORF97,SAA2,MUC20,PI16,MXRA5,HMGN5,ZRSR2,AC073283.3,GOLIM4,AC009163.5,TCEAL9,PRPF38B
TF	Factor: NF1C; motif: WGCCARR	TF:M09763	0.0034362997063997723	RPS4Y1,EIF1AY,TTTY15,UTY,TRDN,PRKY,NLGN4Y,NECAB1,SFRP2,C17ORF97
TF	Factor: FOXM1; motif: TRTTTATNN	TF:M08883	0.003459609228449436	EIF1AY,KDM5D,TTTY15,UTY,ZFY,PRKY,NLGN4Y
TF	Factor: Erg; motif: NACCGGATATCCGGTN	TF:M11397	0.003459609228449436	RPS4Y1,EIF1AY,KDM5D,UTY,DDX3Y,ZFY,PRKY,ROR2,SFRP2,SAA2,B4GALT6,MXRA5,C1ORF226,ZRSR2,GOLIM4,AC009163.5,WDR60,NSRP1,PRPF38B
TF	Factor: E2F-1:HES-7; motif: GGCRCGTGSYNNWNGGCGCSM; match class: 1	TF:M08525_1	0.003459609228449436	RPS4Y1,EIF1AY,KDM5D,DDX3Y,ZFY,PRKY,NECAB1,ROR2,SFRP2,C17ORF97,MUC20,PI16,B4GALT6,MXRA5,PHGDH,AC073283.3,GOLIM4,IRS1,AC009163.5,WDR60,NSRP1,PRPF38B
TF	Factor: ELK1; motif: NACTTCCGSCGGAAGYN; match class: 1	TF:M03971_1	0.0034665945809611376	RPS4Y1,EIF1AY,ZFY,ROR2,C17ORF97,PI16,MXRA5,HMGN5,ZRSR2,AC073283.3,GOLIM4,IRS1,WDR60,PRPF38B
TF	Factor: IRF-4; motif: GAAARTA; match class: 1	TF:M01883_1	0.0034935273927910993	RPS4Y1,EIF1AY,ZFY,TRDN,NECAB1,MUC20
TF	Factor: NFATc1; motif: TTTTCCATGGAAAN; match class: 1	TF:M04053_1	0.0035049112427756163	RPS4Y1,TRDN,PRKY,NLGN4Y,SFRP2,C17ORF97,PI16,MXRA5,PHGDH,HMGN5
TF	Factor: SMAD4; motif: GKSRKKCAGMCANCY	TF:M00733	0.0035129757829610135	RPS4Y1,DDX3Y,NECAB1,C17ORF97,SAA2,MUC20,PI16,B4GALT6,MXRA5,PHGDH,C1ORF226,ZRSR2,GOLIM4,IRS1,TCEAL9
TF	Factor: FOXO1A; motif: TTGTTTWN	TF:M07286	0.00354329715705577	RPS4Y1,TTTY15,TRDN,NECAB1,ROR2,C17ORF97,PI16,B4GALT6,GOLIM4,IRS1,WDR60
TF	Factor: GABP; motif: VCCGGAAGNGCR	TF:M00341	0.00354329715705577	RPS4Y1,EIF1AY,PRKY,ROR2,SFRP2,C17ORF97,B4GALT6,MXRA5,PHGDH,ZRSR2,AC073283.3,GOLIM4,IRS1,AC009163.5
TF	Factor: HNF-3alpha; motif: NTRTTTACWYWNN	TF:M09618	0.00355759453916266	EIF1AY,KDM5D,TTTY15,ZFY
TF	Factor: XBP-1; motif: WNNGMCACGTC	TF:M01770	0.003565393348757191	RPS4Y1,TTTY15,UTY,ZFY,NLGN4Y,ROR2,SFRP2,C17ORF97,SAA2,MUC20,PI16,B4GALT6,ZRSR2,GOLIM4,IRS1,TCEAL9,NSRP1,PRPF38B
TF	Factor: FOXJ2; motif: NNTGTTGTAAAYAN	TF:M11584	0.0035704469286441517	KDM5D,TRDN,NLGN4Y,NECAB1,ROR2,SFRP2,B4GALT6,C1ORF226,HMGN5
TF	Factor: FOXO1A:ETV7; motif: NWMAACAGGAMNNNCTTCCNN	TF:M08304	0.0035978129439259107	EIF1AY,KDM5D,NLGN4Y,NECAB1,SFRP2,C17ORF97,SAA2,MUC20,PI16,B4GALT6,C1ORF226,HMGN5,ZRSR2,AC073283.3,GOLIM4,IRS1,AC009163.5,TCEAL9,WDR60,NSRP1,PRPF38B
TF	Factor: C/EBPgamma; motif: YTBATTTCARAAW	TF:M00622	0.003604478780174409	RPS4Y1,KDM5D,TTTY15,UTY,TRDN,NLGN4Y,SFRP2,PHGDH,C1ORF226,HMGN5,ZRSR2
TF	Factor: Cdx-1; motif: NGTCGTAAAWN	TF:M10852	0.003604478780174409	RPS4Y1,TTTY15,DDX3Y,NLGN4Y,C1ORF226,ZRSR2,AC009163.5
TF	Factor: Elk-1; motif: NNCCGGAAGTN	TF:M11435	0.0036173498440444413	RPS4Y1,EIF1AY,KDM5D,DDX3Y,ZFY,PRKY,NLGN4Y,ROR2,C17ORF97,SAA2,B4GALT6,PHGDH,HMGN5,ZRSR2,AC073283.3
TF	Factor: foxl2; motif: NNYGTAAACAN	TF:M11579	0.0036173498440444413	RPS4Y1,EIF1AY,KDM5D,TTTY15
TF	Factor: NFATc4; motif: NAYGGAAANW	TF:M11993	0.0036173498440444413	EIF1AY,DDX3Y,ZFY
TF	Factor: Six-1; motif: TGWAAYNTGAKMCN	TF:M10057	0.0036250120091047494	NLGN4Y,SAA2,HMGN5,GOLIM4
TF	Factor: HMX2; motif: SCACTTANC	TF:M10646	0.0036822239597317334	KDM5D,TTTY15,DDX3Y,TRDN,PRKY,ROR2,SAA2,MUC20,PI16,PHGDH,ZRSR2,TCEAL9,WDR60,PRPF38B
TF	Factor: MafG; motif: TGCTGACNTR	TF:M11354	0.0036822239597317334	EIF1AY,ZFY,NECAB1,C17ORF97,PI16
TF	Factor: Erg; motif: NACCGGATATCCGGTN; match class: 1	TF:M11391_1	0.00368292742317379	EIF1AY,KDM5D,TTTY15,DDX3Y,ZFY,PRKY,ROR2,SFRP2,SAA2,B4GALT6,MXRA5,ZRSR2,GOLIM4,AC009163.5,NSRP1,PRPF38B
TF	Factor: Ik-3; motif: TNYTGGGAATACC	TF:M00088	0.0037023202310546934	RPS4Y1,EIF1AY,TRDN,PRKY,NLGN4Y,NECAB1,SAA2,MXRA5,HMGN5,ZRSR2
TF	Factor: E2F-3; motif: GGCGGGN	TF:M02089	0.0037023202310546934	EIF1AY,UTY,DDX3Y,ZFY,PRKY,NLGN4Y,NECAB1,ROR2,C17ORF97,B4GALT6,MXRA5,PHGDH,HMGN5,ZRSR2,AC073283.3,GOLIM4,IRS1,AC009163.5,TCEAL9
TF	Factor: Fli-1; motif: RCAGGAAGTGR	TF:M07089	0.0037023202310546934	RPS4Y1,EIF1AY,TTTY15,PRKY,ROR2,C17ORF97,PHGDH,HMGN5,ZRSR2,IRS1,WDR60
TF	Factor: MEF-2A; motif: NNNNNNKCTAWAAATAGMNNNN	TF:M00231	0.0037215893910871795	KDM5D,TRDN,NECAB1,SAA2
TF	Factor: ATF; motif: CNSTGACGTNNNYC	TF:M00017	0.0037389150258808823	RPS4Y1,KDM5D,UTY,DDX3Y,ZFY,PRKY,PI16,HMGN5,ZRSR2,AC073283.3,GOLIM4,TCEAL9,NSRP1,PRPF38B
TF	Factor: Erg; motif: NACCGGATATCCGGTN	TF:M11391	0.0037523045320847002	EIF1AY,KDM5D,TTTY15,DDX3Y,ZFY,PRKY,ROR2,SFRP2,SAA2,B4GALT6,MXRA5,C1ORF226,ZRSR2,GOLIM4,AC009163.5,NSRP1,PRPF38B
TF	Factor: ZNF214; motif: NCMTTYYTRWGSMNNTTGATGA	TF:M10130	0.003786202529375977	ZFY,SAA2,MUC20,PHGDH
TF	Factor: PEBP2beta; motif: TGTGGTY; match class: 1	TF:M03841_1	0.0038010979239193375	RPS4Y1,NECAB1,SAA2,PI16,GOLIM4,AC009163.5,NSRP1
TF	Factor: ESX1L; motif: NYAATTAN	TF:M10965	0.003809867939264337	TTTY15,DDX3Y,ZFY,ROR2,MUC20,PI16,PHGDH
TF	Factor: BEN; motif: CAGCGRNV; match class: 1	TF:M01240_1	0.0038216209125814904	RPS4Y1,UTY,ZFY,PRKY,NECAB1,ROR2,SFRP2,C17ORF97,B4GALT6,MXRA5,PHGDH,HMGN5,ZRSR2,AC073283.3,GOLIM4,IRS1,AC009163.5,WDR60,NSRP1,PRPF38B
TF	Factor: YY1; motif: NNCGCCATTNN	TF:M03924	0.0038325460451875334	RPS4Y1,EIF1AY,DDX3Y,ZFY,PRKY,NLGN4Y,C17ORF97,SAA2,MUC20,MXRA5,C1ORF226,HMGN5,AC073283.3,AC009163.5,WDR60,NSRP1,PRPF38B
TF	Factor: Elk-1:FOXI1; motif: ACCGGAAGTRTMAACAN; match class: 1	TF:M08216_1	0.003857896227711309	RPS4Y1,KDM5D,UTY
TF	Factor: MAFA; motif: TCAGCAN	TF:M01709	0.003919288466948077	EIF1AY,TTTY15,ZFY,TRDN,NECAB1,SFRP2,C17ORF97,SAA2,MXRA5,GOLIM4,IRS1,TCEAL9,PRPF38B
TF	Factor: Pax-6; motif: NNNNTTCACGCWTGANTKNNN	TF:M00097	0.003923174027441626	EIF1AY,KDM5D,TTTY15,DDX3Y,TRDN,PRKY,NLGN4Y,NECAB1,C17ORF97,SAA2,B4GALT6,PHGDH,HMGN5,AC073283.3,GOLIM4,WDR60,NSRP1,PRPF38B
TF	Factor: TEF-1; motif: GRRATG	TF:M00704	0.003923174027441626	RPS4Y1,EIF1AY,KDM5D,TTTY15,UTY,ZFY,PRKY,NLGN4Y,C17ORF97,MUC20,PI16,B4GALT6,MXRA5
TF	Factor: FOXO3A; motif: TRTAAACAANWN	TF:M01137	0.003923174027441626	KDM5D,TTTY15,UTY,NLGN4Y,NECAB1,SFRP2
TF	Factor: E2F-1:Elk-1; motif: SGCGCSNNAMCGGAAGT; match class: 1	TF:M08205_1	0.003923174027441626	KDM5D,UTY,ZFY,PRKY,ROR2,SFRP2,C17ORF97,B4GALT6,MXRA5,PHGDH,ZRSR2,AC073283.3,GOLIM4,IRS1,AC009163.5,TCEAL9,NSRP1
TF	Factor: ATF-2; motif: NNTGACGTCAN	TF:M07312	0.003941861889686681	UTY,DDX3Y,ZFY,PRKY,PI16,HMGN5,AC073283.3,GOLIM4,TCEAL9
TF	Factor: GATA3; motif: NGATAANN; match class: 1	TF:M03997_1	0.003944950709172992	UTY,DDX3Y,NECAB1
TF	Factor: GATA-3; motif: WGATAASN; match class: 1	TF:M08918_1	0.003944950709172992	UTY,DDX3Y,NECAB1
TF	Factor: ERF:FOXI1; motif: RNAAACMGGAARTN	TF:M08239	0.003957578989390461	RPS4Y1,EIF1AY,TTTY15
TF	Factor: Brn-4; motif: DNATGCRCATMW; match class: 1	TF:M11922_1	0.003974049258024657	DDX3Y,NLGN4Y,C17ORF97
TF	Factor: meis1:Elf-1; motif: NTGCCGGAAGTN	TF:M08377	0.0040056683236447815	RPS4Y1,EIF1AY,KDM5D,DDX3Y,ZFY,PRKY,NLGN4Y,ROR2,C17ORF97,SAA2,B4GALT6,MXRA5,PHGDH
TF	Factor: ER-alpha; motif: NAGGTCACSGYGACCTN	TF:M11844	0.0040220272053341	EIF1AY,KDM5D,TTTY15,ZFY,NECAB1,SFRP2,C17ORF97,MXRA5,HMGN5,IRS1,AC009163.5
TF	Factor: six4; motif: NCGTATCRNN	TF:M11025	0.004028252947374404	RPS4Y1,EIF1AY,TTTY15,UTY,TRDN,SFRP2,PHGDH,C1ORF226,ZRSR2,AC073283.3,IRS1,TCEAL9,NSRP1
TF	Factor: Oct-2; motif: NNNATTTGCATRT	TF:M07120	0.004036380998662637	KDM5D,ZFY,TRDN,NECAB1,ROR2,SFRP2,MUC20,HMGN5,IRS1,WDR60,NSRP1
TF	Factor: XPA; motif: SCACCTCACAN	TF:M12247	0.004036380998662637	EIF1AY,UTY,DDX3Y
TF	Factor: ZF5; motif: GSGCGCGR; match class: 1	TF:M00716_1	0.004080328715643897	RPS4Y1,EIF1AY,UTY,DDX3Y,ZFY,PRKY,NECAB1,ROR2,SFRP2,C17ORF97,MUC20,B4GALT6,MXRA5,PHGDH,ZRSR2,AC073283.3,GOLIM4,IRS1,AC009163.5
TF	Factor: POU3F1; motif: WTGMATAAWTNA	TF:M04077	0.004081836465730309	TTTY15,ZFY,TRDN,SFRP2,PI16,C1ORF226,ZRSR2
TF	Factor: KR3; motif: YNAGGGACCNKN	TF:M10114	0.004081836465730309	ROR2,C17ORF97,MXRA5,ZRSR2,IRS1,AC009163.5,TCEAL9
TF	Factor: SRY; motif: AACAATNNNCATTGTT	TF:M04556	0.004090294487619334	RPS4Y1,TTTY15,DDX3Y,ZFY,TRDN,NLGN4Y,NECAB1,SFRP2,PI16,B4GALT6
TF	Factor: CREB; motif: CNNTGACGTMA	TF:M00917	0.004137669891328895	EIF1AY,UTY,DDX3Y,ZFY,PRKY,PI16,HMGN5,ZRSR2,AC073283.3,GOLIM4,TCEAL9,PRPF38B
TF	Factor: Pax-3; motif: NNNNNNCGTCACGSTYNNNNN	TF:M00327	0.004137669891328895	RPS4Y1,TTTY15,UTY,DDX3Y,ZFY,PRKY,NLGN4Y,SFRP2,MUC20,PI16,B4GALT6,MXRA5,PHGDH,C1ORF226,HMGN5,IRS1,AC009163.5,WDR60,NSRP1,PRPF38B
TF	Factor: Tst-1; motif: NNKGAATTAVAVTDN; match class: 1	TF:M00133_1	0.004148291465379087	TTTY15,UTY,NLGN4Y,HMGN5,ZRSR2
TF	Factor: AML3; motif: NNAACCGCAAWAACCGCAAN	TF:M12000	0.0041500168805436955	RPS4Y1,UTY,NLGN4Y,NECAB1,C17ORF97,SAA2,B4GALT6,MXRA5,C1ORF226,HMGN5,AC073283.3
TF	Factor: Oct-2; motif: WTATGCAAATK	TF:M11892	0.004162397218760833	ZFY,TRDN,NECAB1,SFRP2,HMGN5,WDR60
TF	Factor: TFII-I; motif: RGAGGKAGG; match class: 1	TF:M00706_1	0.004189873817624108	ZFY,NECAB1,PI16,MXRA5,IRS1,AC009163.5
TF	Factor: SOX10; motif: NNAACAAAGNN; match class: 1	TF:M09819_1	0.004189873817624108	RPS4Y1,TTTY15,PI16,HMGN5,GOLIM4
TF	Factor: ipf1; motif: TGATTGATK	TF:M10031	0.004189873817624108	RPS4Y1,EIF1AY,KDM5D,TTTY15,UTY
TF	Factor: Gscl; motif: NTAATCCN	TF:M10924	0.004189873817624108	RPS4Y1,KDM5D,ZFY,TRDN,NLGN4Y,NECAB1,C17ORF97,MUC20,PHGDH,C1ORF226,AC073283.3
TF	Factor: Msx-1; motif: WNGNAATTANV	TF:M08822	0.004191775295127805	EIF1AY,TTTY15,UTY,TRDN,NLGN4Y,NECAB1,MUC20,PI16,PHGDH,HMGN5,AC073283.3
TF	Factor: ERG; motif: ACCGGAARTN	TF:M03975	0.004191775295127805	RPS4Y1,EIF1AY,KDM5D,DDX3Y,ZFY,PRKY,NLGN4Y,ROR2,C17ORF97,B4GALT6,MXRA5,PHGDH,HMGN5
TF	Factor: MAZ; motif: GGGMGGGGS	TF:M10432	0.004191775295127805	TTTY15,DDX3Y,ZFY,NECAB1,SFRP2,C17ORF97,B4GALT6,MXRA5,PHGDH,AC073283.3,GOLIM4,IRS1,AC009163.5,TCEAL9,WDR60,PRPF38B
TF	Factor: PEA3; motif: NACCGGAAGTN	TF:M11427	0.004191775295127805	RPS4Y1,EIF1AY,KDM5D,DDX3Y,ZFY,PRKY,NLGN4Y,ROR2,C17ORF97,B4GALT6,PHGDH,HMGN5,ZRSR2,AC073283.3
TF	Factor: POU3F1; motif: NTAATGANATGCRN	TF:M11930	0.0041922553507817845	RPS4Y1,EIF1AY,KDM5D,ZFY,NLGN4Y
TF	Factor: VSX1; motif: NGCYAATTRNN	TF:M04450	0.004213389327400622	TTTY15,DDX3Y,ZFY,TRDN,NECAB1,ROR2,MUC20,PI16,MXRA5,PHGDH,ZRSR2
TF	Factor: P53; motif: NNACAWGCCYN	TF:M07053	0.004244937168777661	EIF1AY,NECAB1,SFRP2,C17ORF97,PI16,B4GALT6,MXRA5,C1ORF226
TF	Factor: TAFII250; motif: RARRWGGCGGMGGNGR	TF:M10086	0.004244937168777661	UTY,DDX3Y,ZFY,PRKY,SFRP2,PI16,B4GALT6,MXRA5,PHGDH,HMGN5,ZRSR2,GOLIM4,IRS1,TCEAL9,WDR60,PRPF38B
TF	Factor: HNF-3beta; motif: TGTTTACWYWG	TF:M09619	0.004256748094503168	RPS4Y1,KDM5D,TTTY15,ZFY,NLGN4Y
TF	Factor: ER81; motif: NRCMGGAWGNN	TF:M11418	0.004374143057872175	RPS4Y1,EIF1AY,TTTY15,DDX3Y
TF	Factor: SRY; motif: TCAATAMCATTGA; match class: 1	TF:M04557_1	0.004374143057872175	KDM5D,TTTY15,UTY,DDX3Y,NLGN4Y,ROR2,B4GALT6,C1ORF226,HMGN5
TF	Factor: pax-6; motif: NYACGCNTSRNYGCNYN	TF:M11883	0.00438670316177987	RPS4Y1,EIF1AY,KDM5D,UTY,ZFY,PRKY,NECAB1,ROR2,SFRP2,C17ORF97,PI16,B4GALT6,MXRA5,PHGDH,ZRSR2,AC073283.3
TF	Factor: ER71:OC-2; motif: RATCRATAMCGGAARYN	TF:M08264	0.004415133222564511	DDX3Y
TF	Factor: MTF-1; motif: NTTTTGCACACGGCNNN	TF:M12280	0.00441612717550931	RPS4Y1,UTY,ZFY,PRKY,ROR2,C17ORF97,MUC20,MXRA5,PHGDH,ZRSR2,AC073283.3
TF	Factor: SMAR1; motif: YAAMSTGCTGAK	TF:M07337	0.004454875749708259	EIF1AY,PI16
TF	Factor: CREB; motif: NSTGACGTAANN	TF:M00177	0.004454875749708259	EIF1AY,UTY,DDX3Y,ZFY,PRKY,C17ORF97,B4GALT6,HMGN5,AC073283.3,IRS1,TCEAL9
TF	Factor: MEOX2; motif: NSTAATTANN	TF:M04399	0.004466994584681437	TTTY15,ZFY,TRDN,NECAB1,MUC20,MXRA5,HMGN5,ZRSR2
TF	Factor: AP-2alpha; motif: NSCCNCRGGSN	TF:M07348	0.004515573743576716	RPS4Y1,TTTY15,ZFY,PRKY,NECAB1,ROR2,SFRP2,C17ORF97,PI16,B4GALT6
TF	Factor: C/EBPgamma; motif: NNTTGCGYAANN; match class: 1	TF:M11325_1	0.004550275022267094	KDM5D,DDX3Y
TF	Factor: GABP-alpha; motif: CTTCCK	TF:M01660	0.004550275022267094	RPS4Y1,EIF1AY,KDM5D,DDX3Y,ZFY,PRKY,NLGN4Y,ROR2,C17ORF97,SAA2,B4GALT6,PHGDH,HMGN5,ZRSR2
TF	Factor: FOXL2; motif: AGHCWAAAYAN	TF:M08811	0.004550275022267094	RPS4Y1,DDX3Y,ZFY,SFRP2,C17ORF97,HMGN5,AC073283.3,GOLIM4,IRS1,PRPF38B
TF	Factor: POU2F1; motif: NNATTTGCATNN	TF:M03561	0.004567068684871306	TRDN,NECAB1,ROR2,SFRP2,MUC20,HMGN5
TF	Factor: E2F-1; motif: NGGGCGGGARV	TF:M07206	0.004577683556476751	RPS4Y1,EIF1AY,KDM5D,DDX3Y,ZFY,PRKY,NECAB1,ROR2,SFRP2,C17ORF97,B4GALT6,MXRA5,PHGDH,AC073283.3,GOLIM4,IRS1,AC009163.5,TCEAL9,WDR60,NSRP1,PRPF38B
TF	Factor: Erm; motif: NRRSAGGAARNGRN	TF:M09916	0.004577683556476751	RPS4Y1,EIF1AY,TRDN,ROR2,C17ORF97,MUC20,PI16,HMGN5,ZRSR2,AC073283.3,TCEAL9,WDR60,NSRP1
TF	Factor: c-Ets-2; motif: CTTCCTG	TF:M01207	0.004610113346759243	RPS4Y1,EIF1AY,TTTY15,PRKY,ROR2,C17ORF97,MUC20,MXRA5,PHGDH,C1ORF226,HMGN5,ZRSR2,AC073283.3,IRS1,AC009163.5,WDR60,PRPF38B
TF	Factor: Elk-1; motif: CTTCCKG	TF:M07252	0.004610113346759243	RPS4Y1,EIF1AY,TTTY15,PRKY,ROR2,C17ORF97,MUC20,MXRA5,PHGDH,C1ORF226,HMGN5,ZRSR2,AC073283.3,IRS1,AC009163.5,WDR60,PRPF38B
TF	Factor: ER71:C/EBPdelta; motif: NNCGGAWRTTRCGYAAN	TF:M08246	0.004769376652331663	KDM5D,DDX3Y,ZFY,PRKY,NLGN4Y,ROR2,PI16,PHGDH,HMGN5,ZRSR2,IRS1,TCEAL9,WDR60,NSRP1,PRPF38B
TF	Factor: RAX2; motif: NYAATTAN	TF:M04434	0.004772996259279443	TTTY15,DDX3Y,ZFY,ROR2,MUC20,MXRA5,ZRSR2
TF	Factor: ZNF534; motif: NTGTCAAGCTGC	TF:M06406	0.004793191507889546	PRKY
TF	Factor: PPARalpha:RXRalpha; motif: NNRGGTCATWGGGGTSANG	TF:M00518	0.004793191507889546	EIF1AY,KDM5D,TTTY15,UTY,DDX3Y,NLGN4Y,NECAB1,C17ORF97,SAA2,MUC20
TF	Factor: SRF; motif: TTNCCWTWTWTGGNCWNN	TF:M10076	0.004800000392568121	EIF1AY,TRDN
TF	Factor: E2F-1; motif: NNNNGGCGGGAARN	TF:M09892	0.004836865983160019	RPS4Y1,EIF1AY,DDX3Y,ZFY,PRKY,NECAB1,ROR2,SFRP2,C17ORF97,B4GALT6,MXRA5,PHGDH,AC073283.3,GOLIM4,IRS1,AC009163.5,TCEAL9,WDR60,NSRP1,PRPF38B
TF	Factor: Erg; motif: MCAGGAAA; match class: 1	TF:M07284_1	0.004836865983160019	EIF1AY,KDM5D,TTTY15,ZFY,TRDN,ROR2
TF	Factor: Elf5; motif: CSMGGAARNN	TF:M02057	0.004836865983160019	EIF1AY,DDX3Y,ZFY,TRDN,PRKY,NECAB1,SFRP2,C17ORF97,MXRA5,C1ORF226,HMGN5,ZRSR2,AC073283.3,IRS1,AC009163.5,WDR60,PRPF38B
TF	Factor: pax-6; motif: NYACGCNTSRNYGCNYN; match class: 1	TF:M11883_1	0.004884609071984391	RPS4Y1,EIF1AY,UTY,ZFY,PRKY,ROR2,SFRP2,C17ORF97,B4GALT6,MXRA5
TF	Factor: GATA-2; motif: ASAGATAANA	TF:M00349	0.004904125358691019	EIF1AY,KDM5D,UTY,DDX3Y
TF	Factor: Nkx3-2; motif: TRAGTG	TF:M01181	0.004946246075632969	RPS4Y1,TTTY15,UTY,TRDN,PRKY,NLGN4Y,ROR2,SAA2,MUC20,PI16,MXRA5,ZRSR2,AC073283.3
TF	Factor: c-Ets; motif: KRCAGGAARTRNKT; match class: 1	TF:M00340_1	0.00495146052877251	RPS4Y1,EIF1AY
TF	Factor: Sox-9; motif: RNACAAAGGVN; match class: 1	TF:M01284_1	0.00495146052877251	ZFY,PRKY,HMGN5,AC073283.3,GOLIM4
TF	Factor: CDP; motif: CACCRATANNTATBG	TF:M00105	0.00495146052877251	EIF1AY,KDM5D,ZFY,TRDN,NLGN4Y
TF	Factor: Mef-2a; motif: NKCTATTTTTRGM	TF:M09637	0.004954016023407175	KDM5D,TRDN,NECAB1,SAA2
TF	Factor: Pax-6; motif: CTGACCTGGAACTM	TF:M00979	0.0050502415182806714	RPS4Y1,KDM5D,UTY,DDX3Y,PRKY,C17ORF97,SAA2,MUC20,PI16,MXRA5,HMGN5,ZRSR2,AC073283.3,IRS1,TCEAL9,NSRP1
TF	Factor: ZNF501; motif: NNNCSACGCGAACAC	TF:M12085	0.0050502415182806714	EIF1AY,KDM5D,UTY,DDX3Y,PRKY,SFRP2,C17ORF97,MXRA5,ZRSR2,AC073283.3,IRS1,AC009163.5,TCEAL9,NSRP1,PRPF38B
TF	Factor: ZFP-37; motif: NTGTAAARGTSC	TF:M06758	0.0050502415182806714	WDR60
TF	Factor: AP-2alpha; motif: NTNSCCTGRGGSNAN	TF:M09590	0.0050502415182806714	PRKY,NECAB1,SFRP2,SAA2,PI16,B4GALT6,MXRA5,AC073283.3,AC009163.5,TCEAL9,WDR60
TF	Factor: Elk-1; motif: NNNNCCGGAARTNN	TF:M00025	0.005054071515366177	RPS4Y1,EIF1AY,KDM5D,DDX3Y,ZFY,PRKY,NLGN4Y,ROR2,C17ORF97,B4GALT6,MXRA5,PHGDH,HMGN5
TF	Factor: pax-2; motif: NCGTCACGCNYSRNYGCNYN	TF:M11877	0.005067749034189147	RPS4Y1,EIF1AY,UTY,ZFY,PRKY,ROR2,SFRP2,C17ORF97,SAA2,MUC20,B4GALT6,MXRA5,ZRSR2,AC073283.3,GOLIM4,IRS1
TF	Factor: Pet-1; motif: GCNGGAAGYG	TF:M09918	0.005070985576839748	RPS4Y1,EIF1AY,PRKY,ROR2,SFRP2,C17ORF97,SAA2,MUC20,PI16,B4GALT6,MXRA5,PHGDH,ZRSR2,AC073283.3,GOLIM4,IRS1,AC009163.5,WDR60,NSRP1,PRPF38B
TF	Factor: meis1; motif: NTGATTKATKNN	TF:M09988	0.005070985576839748	EIF1AY,KDM5D
TF	Factor: WT1; motif: CGCCCCCNCN	TF:M02036	0.005070985576839748	DDX3Y,ZFY,PRKY,NLGN4Y,NECAB1,ROR2,SFRP2,C17ORF97,B4GALT6,MXRA5,PHGDH,AC073283.3,GOLIM4,IRS1,AC009163.5
TF	Factor: ZNF324; motif: KNTCAAACCATCCTTNNCTKSCN	TF:M10109	0.005070985576839748	DDX3Y,ZFY,PRKY,NLGN4Y,PI16,HMGN5
TF	Factor: POU3F2; motif: NTAATGAKATGCGN	TF:M11906	0.005085894592627095	RPS4Y1,EIF1AY,ZFY,NLGN4Y,SFRP2,SAA2
TF	Factor: SREBP; motif: NNNNYCACNCCANNN	TF:M01168	0.005085894592627095	RPS4Y1,EIF1AY,ZFY,NECAB1,SFRP2,SAA2,PI16,B4GALT6,MXRA5,AC009163.5,WDR60,NSRP1,PRPF38B
TF	Factor: KLF17; motif: NGGGCGG	TF:M05386	0.005085894592627095	RPS4Y1,EIF1AY,KDM5D,UTY,PRKY,NECAB1,ROR2,SFRP2
TF	Factor: PEA3; motif: NACCGGAAGTN	TF:M11430	0.005085894592627095	RPS4Y1,EIF1AY,KDM5D,DDX3Y,ZFY,PRKY,NLGN4Y,ROR2,C17ORF97,B4GALT6,PHGDH,HMGN5,ZRSR2,AC073283.3
TF	Factor: LKLF; motif: NGGGCGG	TF:M05499	0.005085894592627095	RPS4Y1,EIF1AY,KDM5D,UTY,PRKY,NECAB1,ROR2,SFRP2
TF	Factor: HOXC12; motif: RGTCGTAAAAN	TF:M04356	0.005085894592627095	RPS4Y1
TF	Factor: ZBTB7A; motif: NGCGACCACCNN	TF:M03927	0.005085894592627095	TRDN,SFRP2,C17ORF97,AC073283.3,WDR60
TF	Factor: TIF2; motif: ANANAGAWAAGN; match class: 1	TF:M09849_1	0.005085894592627095	TTTY15,UTY,TCEAL9,PRPF38B
TF	Factor: POU3F2; motif: WTATGCWAATKA	TF:M04079	0.0050905674648204875	KDM5D,ZFY,TRDN,NECAB1,SFRP2,MUC20
TF	Factor: AP-4:Max; motif: NCAGCTGNNNNNNNCACGTGN	TF:M08674	0.0050905674648204875	RPS4Y1,EIF1AY,KDM5D,TRDN,NECAB1,ROR2,C17ORF97,SAA2,MUC20,PI16,MXRA5,PHGDH,C1ORF226,ZRSR2,GOLIM4,IRS1
TF	Factor: E2F-2; motif: GCGCGCGCGYW	TF:M11531	0.005120437730647903	RPS4Y1,EIF1AY,ZFY,PRKY,NECAB1,ROR2,SFRP2,C17ORF97,MUC20,B4GALT6,MXRA5,PHGDH,ZRSR2,AC073283.3,GOLIM4,IRS1,AC009163.5,TCEAL9,WDR60
TF	Factor: Sox-9; motif: NNNNAACAATRGNN	TF:M00410	0.005150280437373051	KDM5D,TTTY15,DDX3Y,ZFY,NLGN4Y,B4GALT6,PHGDH,HMGN5
TF	Factor: NFATc2; motif: NTTTCCGCGGAAAN; match class: 1	TF:M11983_1	0.005152649438096996	KDM5D,DDX3Y,PRKY,NLGN4Y,NECAB1,SFRP2,C17ORF97,MXRA5,PHGDH,HMGN5,ZRSR2
TF	Factor: NMYC; motif: CAYCTG	TF:M01808	0.005152649438096996	RPS4Y1,EIF1AY,KDM5D,TTTY15,UTY,NLGN4Y,NECAB1,ROR2,C17ORF97,SAA2,MUC20,PI16
TF	Factor: ATF6; motif: TGACGTGG; match class: 1	TF:M00483_1	0.005152649438096996	DDX3Y,ZFY
TF	Factor: CREB; motif: NSTGACGTAANN; match class: 1	TF:M00177_1	0.005160418293102207	DDX3Y,ZFY,PRKY,HMGN5,AC073283.3
TF	Factor: HOXA7; motif: GYMATTAN; match class: 1	TF:M10690_1	0.005160418293102207	TTTY15,DDX3Y,ZFY,TRDN,NECAB1,MUC20,MXRA5,C1ORF226,HMGN5,ZRSR2
TF	Factor: MYB; motif: NNCAACTGNN; match class: 1	TF:M09813_1	0.005160418293102207	UTY,TRDN,PRKY,ZRSR2,PRPF38B
TF	Factor: LBP9; motif: ACYRGTNNNNACYRGT	TF:M11492	0.005160418293102207	PRKY,NLGN4Y,NECAB1,SFRP2,SAA2,PI16,B4GALT6,PHGDH,HMGN5,AC073283.3,IRS1,AC009163.5,TCEAL9,PRPF38B
TF	Factor: HNF-3alpha; motif: NWRWGTMAAYAW; match class: 1	TF:M11566_1	0.005160418293102207	EIF1AY,TTTY15
TF	Factor: Fli-1:C/EBPbeta; motif: RNCGGAWRTTGCGCAAY	TF:M08281	0.005160418293102207	KDM5D,UTY,DDX3Y,NLGN4Y,ROR2,SFRP2,PI16,PHGDH,C1ORF226,ZRSR2,IRS1,WDR60,NSRP1,PRPF38B
TF	Factor: Elk-1; motif: NACMGGAAGTN	TF:M11432	0.005160418293102207	RPS4Y1,EIF1AY,TTTY15,DDX3Y,PRKY,NLGN4Y,B4GALT6,PHGDH,HMGN5,ZRSR2
TF	Factor: Six-2; motif: NNGTAWCRNN; match class: 1	TF:M11032_1	0.005160418293102207	EIF1AY,TTTY15,UTY,DDX3Y
TF	Factor: ETS1; motif: GCCGGAWGTACTTCCGGN	TF:M03978	0.005160418293102207	RPS4Y1,KDM5D,UTY,ZFY,PRKY,ROR2,SFRP2,SAA2,B4GALT6,MXRA5,PHGDH,HMGN5,ZRSR2,AC073283.3,GOLIM4,IRS1,AC009163.5
TF	Factor: IRF8; motif: NCGAAACCGAAACT; match class: 1	TF:M04020_1	0.005160418293102207	RPS4Y1
TF	Factor: RREB-1; motif: CCCCAAACMMCCCC	TF:M00257	0.005160418293102207	TRDN,PRKY,NECAB1,SFRP2,C17ORF97,MUC20,PI16,MXRA5,PHGDH,C1ORF226,HMGN5,GOLIM4,IRS1,TCEAL9,WDR60,NSRP1,PRPF38B
TF	Factor: Erg; motif: NACCGGATATCCGGTN; match class: 1	TF:M11393_1	0.005160418293102207	RPS4Y1,EIF1AY,KDM5D,UTY,DDX3Y,ZFY,TRDN,PRKY,ROR2,SFRP2,SAA2,B4GALT6,MXRA5,C1ORF226,ZRSR2,GOLIM4,AC009163.5,WDR60,NSRP1,PRPF38B
TF	Factor: E2F; motif: TTTSGCGS	TF:M00427	0.005168345385460467	RPS4Y1,KDM5D,DDX3Y,ZFY,PRKY,ROR2,C17ORF97,B4GALT6,PHGDH,AC073283.3,GOLIM4,IRS1,TCEAL9,WDR60,NSRP1,PRPF38B
TF	Factor: c-Ets-1(p54); motif: NNACMGGAWRTNN	TF:M00074	0.0051734617633920135	RPS4Y1,EIF1AY,KDM5D
TF	Factor: MyoD; motif: NAACAGCTGTYN; match class: 1	TF:M11186_1	0.005209170070943156	TRDN,PRKY
TF	Factor: Oct3; motif: CYWTTSWNATGCAAAT	TF:M10036	0.005220455275769131	TRDN,NLGN4Y,SFRP2,MUC20,PHGDH,HMGN5,ZRSR2,IRS1,WDR60,NSRP1
TF	Factor: HOXB2; motif: NNTMATTANN	TF:M04347	0.005249046874202951	TTTY15,UTY,ZFY,NECAB1,MUC20,MXRA5,ZRSR2,GOLIM4
TF	Factor: AR; motif: GGAACGGWACATGTTCT	TF:M08190	0.005249046874202951	RPS4Y1,EIF1AY,TRDN,PRKY,NECAB1,ROR2,SFRP2,SAA2,MUC20
TF	Factor: E2F-1:DP-2; motif: TTTSSCGC	TF:M00737	0.005249046874202951	RPS4Y1,EIF1AY,ZFY,PRKY,NECAB1,SFRP2,C17ORF97,B4GALT6,MXRA5,HMGN5,ZRSR2,AC073283.3,AC009163.5,TCEAL9,NSRP1
TF	Factor: slug; motif: NRCAGGTGN	TF:M03919	0.005262107310645723	TRDN,NECAB1,MXRA5,C1ORF226,ZRSR2
TF	Factor: TCF-1; motif: ACATCGRGRCGCTGW	TF:M11601	0.005335963519937186	RPS4Y1,KDM5D,UTY,ZFY,PRKY,NECAB1,ROR2,SFRP2,C17ORF97,B4GALT6,MXRA5,PHGDH,HMGN5,ZRSR2,AC073283.3,GOLIM4,IRS1,AC009163.5,WDR60,NSRP1,PRPF38B
TF	Factor: ID4; motif: NRCACCTGNN	TF:M04174	0.005335963519937186	TRDN,MXRA5,C1ORF226
TF	Factor: HOXD11; motif: NRTCGTAAANNKTWAN	TF:M10824	0.005335963519937186	DDX3Y,TRDN,AC009163.5
TF	Factor: HMX3; motif: NNCAMTTAANN	TF:M04335	0.005336239285028271	RPS4Y1,EIF1AY,TTTY15,DDX3Y,TRDN,ROR2,MUC20,PHGDH,C1ORF226
TF	Factor: MafG; motif: TGCTGACNNN	TF:M11352	0.005360849279696918	EIF1AY,NECAB1,C17ORF97,SAA2,MUC20
TF	Factor: ctcf; motif: CCNCNAGRKGGCRSTN	TF:M07249	0.005370719074138476	ZFY,PRKY,ROR2,SFRP2,SAA2,PI16,PHGDH,ZRSR2,AC073283.3,GOLIM4,IRS1,AC009163.5
TF	Factor: E2F-4; motif: NGGCGGGAARN	TF:M07084	0.0054121520580237125	RPS4Y1,EIF1AY,ZFY,PRKY,NECAB1,ROR2,SFRP2,C17ORF97,B4GALT6,MXRA5,PHGDH,AC073283.3,IRS1,AC009163.5,TCEAL9,WDR60,NSRP1
TF	Factor: c-Ets-2; motif: CTTCCTG; match class: 1	TF:M01207_1	0.005415544290386973	RPS4Y1,EIF1AY,TTTY15,PRKY,MXRA5,C1ORF226,ZRSR2,IRS1,WDR60
TF	Factor: Elk-1; motif: CTTCCKG; match class: 1	TF:M07252_1	0.005415544290386973	RPS4Y1,EIF1AY,TTTY15,PRKY,MXRA5,C1ORF226,ZRSR2,IRS1,WDR60
TF	Factor: GATA-1; motif: NNNNNWGATARNNNN	TF:M02004	0.0054638186011386905	TTTY15,DDX3Y,TRDN,NECAB1,SAA2
TF	Factor: ABL1; motif: AARAAAAACAAM; match class: 1	TF:M08187_1	0.005469055378728913	RPS4Y1
TF	Factor: DEC1; motif: NCNCACRTGNSC	TF:M08870	0.005489821374446758	UTY,DDX3Y,NLGN4Y,NECAB1,ROR2,SFRP2,C17ORF97,SAA2,PI16,MXRA5
TF	Factor: c-Krox; motif: NCGACCACCN	TF:M12233	0.005501750584771047	TRDN,SFRP2,C17ORF97
TF	Factor: ER71; motif: NNARRCAGGAARYRGN	TF:M09914	0.005516771102757246	EIF1AY,TTTY15
TF	Factor: GLI; motif: NGACCMCCCAN	TF:M07290	0.005517325438207116	DDX3Y,PRKY,NLGN4Y,NECAB1,ROR2,C17ORF97,PI16,PHGDH,C1ORF226,AC073283.3,GOLIM4,IRS1
TF	Factor: Fli-1:C/EBPdelta; motif: NNCGGAWATTGCGCAAT	TF:M08469	0.005523821640537882	UTY,DDX3Y,ZFY,NLGN4Y,ROR2,SFRP2,PHGDH,C1ORF226,HMGN5,ZRSR2,WDR60,NSRP1,PRPF38B
TF	Factor: GKLF; motif: NNRRGRRNGNSNNN	TF:M07040	0.005535634792485665	DDX3Y,ZFY,NLGN4Y,NECAB1,SFRP2,C17ORF97,SAA2,MUC20,PI16,B4GALT6,MXRA5,PHGDH,AC073283.3,GOLIM4,IRS1,AC009163.5,TCEAL9,WDR60,PRPF38B
TF	Factor: POU5F1B; motif: TATGCWAAT	TF:M04088	0.00554027782731426	ZFY,TRDN,SFRP2,HMGN5,WDR60
TF	Factor: ZNF184; motif: NKGGTAATCCGA	TF:M06641	0.005628923312683137	SFRP2
TF	Factor: IRF-4; motif: AAGTTTC	TF:M04855	0.005652213150317933	EIF1AY,TTTY15,DDX3Y,TRDN,NLGN4Y,NECAB1,SFRP2,SAA2,HMGN5,ZRSR2,TCEAL9,WDR60,NSRP1,PRPF38B
TF	Factor: NR1B1; motif: GGRNGRNSNRRAGKTCAAGG	TF:M10044	0.005652213150317933	RPS4Y1,EIF1AY,KDM5D
TF	Factor: PPARalpha; motif: NWSTRGGNSAAAGGTCA	TF:M10037	0.005652213150317933	UTY,ZFY,PRKY,NLGN4Y,NECAB1,SAA2,MUC20,MXRA5,ZRSR2,IRS1,TCEAL9,NSRP1
TF	Factor: NOTO; motif: NYMATTAN	TF:M10667	0.005695395472190489	TTTY15,DDX3Y,ZFY,NECAB1,ROR2,MUC20,MXRA5,PHGDH,ZRSR2
TF	Factor: HOXC11; motif: NRTCGTAAANN; match class: 1	TF:M10815_1	0.005696245697961342	RPS4Y1
TF	Factor: RARA; motif: ARGGTCAAAAGGTCA	TF:M04481	0.005696245697961342	RPS4Y1,EIF1AY,TTTY15,TRDN,MUC20,PI16
TF	Factor: HEN1; motif: NNGGGNCGCAGCTGCGNCCCNN	TF:M00058	0.005779469748912297	NECAB1,ROR2
TF	Factor: PPARGAMMA; motif: NWNTRGGTYANN; match class: 1	TF:M08961_1	0.005779469748912297	EIF1AY,TTTY15,PRKY
TF	Factor: TEF-3:Elk-1; motif: RMATWCCGGAWGT; match class: 1	TF:M08418_1	0.005795281688598604	RPS4Y1,EIF1AY,TTTY15,DDX3Y,ZFY
TF	Factor: Fli-1; motif: RCMGGAAGYGNNN	TF:M09613	0.005795281688598604	RPS4Y1,EIF1AY,TTTY15,PRKY,ROR2,C17ORF97,PHGDH,HMGN5,ZRSR2,IRS1
TF	Factor: GATA-1; motif: MNAGATAANR; match class: 1	TF:M00347_1	0.00580082754814106	UTY,DDX3Y,NECAB1
TF	Factor: Fli-1:Prrxl1; motif: ACCGGAAGTAATTAN	TF:M08282	0.005828926832291676	RPS4Y1,EIF1AY,UTY
TF	Factor: Nkx3A; motif: NNNNAAGTACTTAAANN	TF:M01383	0.005903933577024885	RPS4Y1,KDM5D,TTTY15
TF	Factor: NR1B1; motif: NRGGNCRTGACCTN	TF:M11796	0.005944176737024424	RPS4Y1,EIF1AY,TTTY15,ZFY,NLGN4Y,ROR2,SFRP2,C17ORF97,SAA2,B4GALT6,MXRA5,PHGDH,GOLIM4,AC009163.5,TCEAL9,NSRP1,PRPF38B
TF	Factor: GATA-2; motif: NTGNNNNNNNNAGATAAGN	TF:M09937	0.005953230038993548	RPS4Y1,UTY,TRDN,NECAB1,SAA2,AC073283.3,WDR60,PRPF38B
TF	Factor: HMGIY; motif: NGWWATTN	TF:M01653	0.00596022633804984	RPS4Y1,KDM5D,TTTY15,TRDN,PRKY,SAA2,HMGN5,ZRSR2,AC073283.3,AC009163.5,TCEAL9,NSRP1
TF	Factor: Max; motif: AACACGT	TF:M04844	0.00596022633804984	ZFY,PHGDH,ZRSR2,GOLIM4,IRS1,WDR60
TF	Factor: ERG; motif: ACCGGAWATCCGGT	TF:M03976	0.0059844268478156685	RPS4Y1,KDM5D,UTY,DDX3Y,ZFY,PRKY,ROR2,SFRP2,SAA2,MUC20,B4GALT6,MXRA5,C1ORF226,ZRSR2,GOLIM4,AC009163.5,WDR60,NSRP1,PRPF38B
TF	Factor: E2F-7; motif: GRGGCGGGAANNN	TF:M09896	0.005991460512789497	EIF1AY,ZFY,PRKY,NLGN4Y,ROR2,SFRP2,C17ORF97,B4GALT6,MXRA5,PHGDH,AC073283.3,GOLIM4,IRS1,AC009163.5,TCEAL9,NSRP1
TF	Factor: ASH-2; motif: ACACGACGCN	TF:M11179	0.005991460512789497	UTY,NECAB1,C17ORF97,PI16,ZRSR2,GOLIM4,PRPF38B
TF	Factor: E2F-1; motif: NNNSSCGCSAANN	TF:M07250	0.006039768849241146	RPS4Y1,DDX3Y,ZFY,PRKY,ROR2,SFRP2,MUC20,B4GALT6,MXRA5,PHGDH,AC073283.3,GOLIM4,IRS1,AC009163.5,WDR60,NSRP1,PRPF38B
TF	Factor: Cdx-2; motif: NRTCGTAANNNN; match class: 1	TF:M10849_1	0.006039768849241146	RPS4Y1,KDM5D,UTY,DDX3Y
TF	Factor: RAX; motif: NNYAATTANN	TF:M04435	0.006039768849241146	TTTY15,DDX3Y,ROR2,MUC20
TF	Factor: T3R-beta; motif: NRGGTCAAAGGTCAN	TF:M11816	0.006039768849241146	EIF1AY,TTTY15,UTY,DDX3Y,ZFY,PRKY,NECAB1,ROR2,MUC20,B4GALT6,MXRA5,C1ORF226,ZRSR2,AC073283.3,GOLIM4,TCEAL9,WDR60,PRPF38B
TF	Factor: ZF5; motif: NRNGNGCGCGCWN; match class: 1	TF:M00333_1	0.006043075432469667	RPS4Y1,DDX3Y,ZFY,PRKY,NECAB1,ROR2,SFRP2,C17ORF97,MUC20,B4GALT6,MXRA5,PHGDH,ZRSR2,AC073283.3,GOLIM4,IRS1,AC009163.5,WDR60
TF	Factor: POU3F1; motif: WTATGCWAATNN	TF:M04076	0.006043075432469667	TRDN,SFRP2,HMGN5,WDR60
TF	Factor: E2F; motif: GGCGSG	TF:M00803	0.00605790503254553	RPS4Y1,EIF1AY,ZFY,PRKY,NECAB1,ROR2,SFRP2,MUC20,PI16,B4GALT6,MXRA5,PHGDH,ZRSR2,AC073283.3,GOLIM4,IRS1,AC009163.5,WDR60,NSRP1
TF	Factor: E2F-4; motif: SNGGGCGGGAANN; match class: 1	TF:M09894_1	0.00605790503254553	EIF1AY,UTY,DDX3Y,ZFY,PRKY,NECAB1,ROR2,SFRP2,C17ORF97,B4GALT6,MXRA5,PHGDH,ZRSR2,AC073283.3,GOLIM4,IRS1,AC009163.5,TCEAL9,WDR60,PRPF38B
TF	Factor: GATA2; motif: NNCTTATCTNN	TF:M09807	0.0060855825802709216	EIF1AY,UTY,NECAB1,SAA2
TF	Factor: TEF-3:Max; motif: RCATWCCNNNNNNCACGTG	TF:M08647	0.006125917614046831	TTTY15,NLGN4Y,NECAB1
TF	Factor: six-4; motif: ANNNATGACACCNNNNN	TF:M01374	0.00612778153342179	RPS4Y1,EIF1AY,DDX3Y,PRKY,C17ORF97,MUC20,C1ORF226,ZRSR2,AC073283.3,GOLIM4,AC009163.5,TCEAL9
TF	Factor: HNF3beta; motif: KGNANTRTTTRYTTW	TF:M00131	0.006188169814726738	UTY,NLGN4Y,ROR2,PHGDH,C1ORF226,ZRSR2,IRS1
TF	Factor: TEF-3; motif: GNTATTTTT	TF:M07270	0.006197728849994193	RPS4Y1,EIF1AY,KDM5D,TTTY15,ZFY,TRDN,NECAB1,SAA2,MUC20,B4GALT6,C1ORF226,HMGN5,ZRSR2
TF	Factor: TBR2; motif: NAGGTGTGAN	TF:M12017	0.006223764891218631	DDX3Y,TRDN,C1ORF226,ZRSR2,IRS1
TF	Factor: c-ets-2; motif: ACCGGAWRTN; match class: 1	TF:M02064_1	0.006270341596830017	RPS4Y1,EIF1AY,KDM5D,DDX3Y
TF	Factor: POU3F1; motif: NTATGCWAATNNN	TF:M11928	0.006270341596830017	TRDN,ROR2,SFRP2,C1ORF226,HMGN5,WDR60
TF	Factor: GATA-1; motif: MNAGATAANR	TF:M00347	0.006270341596830017	EIF1AY,KDM5D,UTY,DDX3Y
TF	Factor: Homeobox; motif: NCAMTTANC	TF:M10644	0.006276836670912508	RPS4Y1,DDX3Y,TRDN,PRKY,ROR2,SAA2
TF	Factor: DMRT1; motif: TTGMTACAWTGTTKC; match class: 1	TF:M01146_1	0.006301917409528876	TTTY15,B4GALT6
TF	Factor: Oct-2; motif: NNNTATGCAAATNNNN	TF:M01368	0.006314833613910848	TRDN,NECAB1,ROR2,SFRP2,MUC20,HMGN5
TF	Factor: pax-2; motif: NCGTCACGCNYSRNYGCNYN; match class: 1	TF:M11877_1	0.006314833613910848	RPS4Y1,UTY,ZFY,PRKY,ROR2,SFRP2,MUC20,MXRA5
TF	Factor: PMX2A; motif: NYAATTAN	TF:M10891	0.006322133156245856	ZFY,NECAB1,MUC20,MXRA5,ZRSR2
TF	Factor: Cdx-2; motif: ANANTTTTATKRCC	TF:M00729	0.006355226824140753	KDM5D,UTY,NLGN4Y,C17ORF97,PHGDH,AC009163.5
TF	Factor: ESR2; motif: NNRGGTCANNNTGMCCTN	TF:M02377	0.006355226824140753	TTTY15,ZFY,PRKY,NLGN4Y,SFRP2,MUC20
TF	Factor: Six-1; motif: NNGTATCRNN	TF:M11026	0.006355226824140753	RPS4Y1,TTTY15,UTY,TRDN,C17ORF97,PHGDH,C1ORF226,ZRSR2,AC073283.3,IRS1,TCEAL9,NSRP1
TF	Factor: LRH-1; motif: TCAAGGTCRTGACCTTGA	TF:M11831	0.006355226824140753	TRDN,PRKY,NECAB1,B4GALT6,MXRA5,C1ORF226,AC073283.3,AC009163.5,PRPF38B
TF	Factor: hoxa9; motif: RTCGTWAANN	TF:M10783	0.006361871734870726	RPS4Y1,EIF1AY,DDX3Y
TF	Factor: CDP; motif: NNATYGATYN; match class: 1	TF:M11508_1	0.006361871734870726	KDM5D,NLGN4Y,C17ORF97,HMGN5,NSRP1,PRPF38B
TF	Factor: HOXD11; motif: NNYMATAAAA	TF:M04360	0.006376501500122006	KDM5D,NLGN4Y,NECAB1,ROR2,SFRP2,C17ORF97,MXRA5,PHGDH,GOLIM4,AC009163.5
TF	Factor: SOX; motif: CTCTTTGTTANGA; match class: 1	TF:M01014_1	0.006403987852732064	KDM5D,DDX3Y,PHGDH,HMGN5
TF	Factor: Elk-1; motif: NAAACMGGAAGTNCVH; match class: 1	TF:M00007_1	0.0064059536547262695	RPS4Y1,EIF1AY
TF	Factor: Sohlh2; motif: NNCACGTGNN	TF:M11075	0.0064059536547262695	RPS4Y1,KDM5D,UTY,DDX3Y,ZFY,NECAB1,C17ORF97,MUC20,MXRA5,PHGDH,C1ORF226,HMGN5,ZRSR2,AC073283.3,GOLIM4,IRS1
TF	Factor: Pax-5; motif: BCNNNRNGCANBGNTGNRTAGCSGCHNB	TF:M00143	0.0064059536547262695	RPS4Y1,UTY,DDX3Y,NECAB1,ROR2,SFRP2,C17ORF97,SAA2,MUC20,B4GALT6,MXRA5,PHGDH,ZRSR2,AC073283.3,GOLIM4,AC009163.5,WDR60
TF	Factor: NFATc1; motif: NWGGAAARWNWGANN; match class: 1	TF:M10000_1	0.0064059536547262695	PI16,HMGN5
TF	Factor: C/EBPgamma; motif: NRTKRSRMAAKN	TF:M01869	0.006455869977079552	RPS4Y1,KDM5D,PRKY,NECAB1,SAA2,PHGDH,ZRSR2
TF	Factor: ZNF80; motif: KGGGGCGACYGA	TF:M05694	0.006566023196394462	RPS4Y1
TF	Factor: LHX9; motif: NYAATTAN	TF:M04390	0.006609351629539041	TTTY15,DDX3Y,ROR2,MUC20
TF	Factor: SHOX2; motif: NYAATTAN	TF:M04439	0.006609351629539041	TTTY15,DDX3Y,ROR2,MUC20
TF	Factor: ZNF339; motif: NNWCCGTTANNNN	TF:M12270	0.0066520332624111205	DDX3Y,AC073283.3
TF	Factor: six4; motif: NCGTATCRTN; match class: 1	TF:M11024_1	0.00665422563826718	TTTY15,UTY,TRDN
TF	Factor: TR4; motif: CSTGACCTYTS	TF:M01725	0.00665422563826718	MUC20,MXRA5,AC073283.3,PRPF38B
TF	Factor: ERG; motif: ACCGGAARTN; match class: 1	TF:M03975_1	0.00665422563826718	RPS4Y1,KDM5D,DDX3Y,ZFY,PRKY
TF	Factor: T3R-beta; motif: NTGACCTNRNYNAGGTCAN	TF:M11820	0.00665422563826718	ZFY,NLGN4Y,NECAB1,SFRP2,C17ORF97,SAA2,PI16,PHGDH,ZRSR2
TF	Factor: Oct-2; motif: ATTTGCA	TF:M04715	0.00665422563826718	UTY,TRDN,NLGN4Y,NECAB1,ROR2,SFRP2,MUC20,PHGDH,HMGN5,GOLIM4,IRS1,WDR60
TF	Factor: RAR-gamma; motif: NAGGTCAAAAGGTCAN	TF:M11806	0.00665422563826718	EIF1AY,TTTY15,TRDN,MUC20,PI16
TF	Factor: Sox-30; motif: NAACAATN	TF:M11641	0.00665422563826718	TTTY15,DDX3Y,ZFY,B4GALT6,PHGDH,HMGN5
TF	Factor: E2F-1; motif: NGGGCGGGARV; match class: 1	TF:M07206_1	0.00665422563826718	EIF1AY,ZFY,PRKY,ROR2,SFRP2,C17ORF97,B4GALT6,MXRA5,PHGDH,AC073283.3,GOLIM4,IRS1,AC009163.5,TCEAL9,WDR60,NSRP1,PRPF38B
TF	Factor: ZNF563; motif: NGNNTCMTNNCNGGCAGCTGY	TF:M10158	0.00665422563826718	TTTY15,NLGN4Y,ROR2,SFRP2,SAA2,MUC20,PI16,B4GALT6,AC073283.3,GOLIM4,AC009163.5,PRPF38B
TF	Factor: MEF-2A; motif: NNTGTTACTAAAAATAGAAMNN	TF:M00233	0.0066718597176539385	TTTY15,SAA2,PI16,AC009163.5,NSRP1
TF	Factor: c-MAF; motif: NYGCTGACN	TF:M11356	0.006691902647297543	EIF1AY,ZFY,C17ORF97
TF	Factor: Dlx-5; motif: NTCRTTAN	TF:M10615	0.006695005667664999	KDM5D,TTTY15,UTY,ZFY,TRDN
TF	Factor: FOXI1; motif: NWANNGTAAACAA	TF:M11580	0.006730856022265379	RPS4Y1,TTTY15,ZFY
TF	Factor: T-box; motif: NASGTGTNAN	TF:M12021	0.006730856022265379	RPS4Y1,EIF1AY,DDX3Y,TRDN,MUC20,PI16,C1ORF226,ZRSR2,IRS1
TF	Factor: isx; motif: CTAATTAN	TF:M10952	0.006730856022265379	ZFY,MUC20,MXRA5
TF	Factor: PRX-2; motif: CTAATTAN	TF:M10888	0.006730856022265379	ZFY,MUC20,MXRA5
TF	Factor: OVOL; motif: ANRTAACGG	TF:M08894	0.006738550719105214	RPS4Y1,EIF1AY,KDM5D,DDX3Y,TRDN,NLGN4Y,PI16,B4GALT6,ZRSR2,AC073283.3,GOLIM4,IRS1,AC009163.5,NSRP1
TF	Factor: HOXD13; motif: WNNAATAAWAY; match class: 1	TF:M08817_1	0.006738550719105214	KDM5D,TTTY15,PI16,AC009163.5,WDR60,NSRP1
TF	Factor: GABP-alpha; motif: AACCGGAAR; match class: 1	TF:M04748_1	0.0067512241031234994	RPS4Y1,EIF1AY,KDM5D,DDX3Y,NECAB1,C17ORF97,PI16,B4GALT6,MXRA5,PHGDH,C1ORF226,HMGN5,ZRSR2
TF	Factor: ETV7; motif: NCCGGAANNN	TF:M02071	0.0067687940387248695	RPS4Y1,KDM5D,DDX3Y,ZFY,PRKY,NLGN4Y,ROR2,C17ORF97,B4GALT6,MXRA5,PHGDH,HMGN5,GOLIM4,IRS1,TCEAL9,NSRP1
TF	Factor: CREB; motif: TGACGTMA	TF:M00039	0.006825672530378352	UTY,DDX3Y,ZFY,PRKY,PI16,HMGN5,ZRSR2,AC073283.3,GOLIM4,TCEAL9,PRPF38B
TF	Factor: Gsc; motif: NTAATCCN	TF:M10922	0.006825672530378352	RPS4Y1,NLGN4Y,C17ORF97,AC073283.3,PRPF38B
TF	Factor: Crx; motif: NTAATCCN	TF:M10904	0.006825672530378352	RPS4Y1,NLGN4Y,C17ORF97,AC073283.3,PRPF38B
TF	Factor: Erg; motif: NACCGGATATCCGGTN	TF:M11393	0.006825672530378352	RPS4Y1,EIF1AY,KDM5D,UTY,DDX3Y,ZFY,TRDN,PRKY,ROR2,SFRP2,SAA2,B4GALT6,MXRA5,C1ORF226,ZRSR2,GOLIM4,AC009163.5,WDR60,NSRP1,PRPF38B
TF	Factor: E2F-4; motif: AATGGCGCCAAA	TF:M04518	0.006825672530378352	RPS4Y1,EIF1AY,TTTY15,DDX3Y,ZFY
TF	Factor: FOXP3; motif: RTAAACA	TF:M04267	0.006841820989585091	RPS4Y1,KDM5D,TTTY15,ZFY,NLGN4Y
TF	Factor: OTX1; motif: NTAATCCN	TF:M04419	0.006841820989585091	RPS4Y1,KDM5D,NECAB1,SFRP2
TF	Factor: FOXO1; motif: GTAAACAW	TF:M04255	0.006841820989585091	RPS4Y1,KDM5D,TTTY15,ZFY,NLGN4Y
TF	Factor: FOXI1; motif: GTAAACA	TF:M04244	0.006841820989585091	RPS4Y1,KDM5D,TTTY15,ZFY,NLGN4Y
TF	Factor: FOXL1; motif: RTAAACA	TF:M04253	0.006841820989585091	RPS4Y1,KDM5D,TTTY15,ZFY,NLGN4Y
TF	Factor: Pit-1; motif: NNWWATTCAT	TF:M03559	0.006841820989585091	EIF1AY,TTTY15,ZFY,TRDN,NLGN4Y,MUC20,PI16,PHGDH,ZRSR2
TF	Factor: FOXD2; motif: GTAAACA	TF:M04239	0.006841820989585091	RPS4Y1,KDM5D,TTTY15,ZFY,NLGN4Y
TF	Factor: ATF-1; motif: NRTGACGTMAN	TF:M09592	0.006841820989585091	EIF1AY,UTY,ZFY,PRKY,PI16,HMGN5,AC073283.3,TCEAL9,NSRP1,PRPF38B
TF	Factor: FOXO6; motif: GTAAACA	TF:M04265	0.006841820989585091	RPS4Y1,KDM5D,TTTY15,ZFY,NLGN4Y
TF	Factor: TBX15; motif: NAGGTGTGAN	TF:M12040	0.006856255353870929	DDX3Y,TRDN,MUC20,PI16,C1ORF226,ZRSR2,IRS1
TF	Factor: IRF-8; motif: AGTTTCW	TF:M01665	0.006859334744146439	EIF1AY,TTTY15,UTY,DDX3Y
TF	Factor: POU2F1:Gscl; motif: NNGATTANNTATKCANNNN	TF:M08404	0.006859334744146439	TTTY15,UTY,ZFY,TRDN,NLGN4Y,SAA2,MUC20,B4GALT6,PHGDH,ZRSR2
TF	Factor: LHX2; motif: NNYTAATTRNNN	TF:M09976	0.006894393401434973	UTY,ZFY,NECAB1,MUC20,MXRA5,ZRSR2
TF	Factor: POU2F3; motif: TATGCWAAT	TF:M04074	0.006894498442457893	TRDN,SFRP2,HMGN5,WDR60
TF	Factor: Sox-18; motif: CAAWGBB; match class: 1	TF:M03848_1	0.006918483277679327	RPS4Y1,EIF1AY,KDM5D,TTTY15,DDX3Y,TRDN,PRKY,NECAB1,C17ORF97,MUC20,PI16,PHGDH,C1ORF226,HMGN5,AC073283.3
TF	Factor: ZNF515; motif: WNSCCCCCWGCNG	TF:M08835	0.006918483277679327	PRKY,NLGN4Y,NECAB1,ROR2,SAA2,MXRA5,AC073283.3,IRS1
TF	Factor: ATF-1; motif: NNRTGACGYMA	TF:M09866	0.006919927169081334	EIF1AY,UTY,ZFY,PRKY,PI16,HMGN5,AC073283.3
TF	Factor: FOXO1A:PDEF; motif: WNCCGGATGTTDN; match class: 1	TF:M08486_1	0.0069200838064663265	RPS4Y1,KDM5D,TTTY15,NLGN4Y,SAA2,MXRA5,PHGDH,C1ORF226
TF	Factor: HOXA11; motif: NGTCGTAAAAN	TF:M10819	0.006972975766373618	RPS4Y1
TF	Factor: HOXA10; motif: NRTCGTAAANN; match class: 1	TF:M10799_1	0.006981948324903776	RPS4Y1,TTTY15,TRDN
TF	Factor: GSX1; motif: NNYMATTANN; match class: 1	TF:M04327_1	0.007022584447183073	TTTY15,UTY,ZFY,TRDN,NECAB1,MUC20,MXRA5,HMGN5,ZRSR2,GOLIM4
TF	Factor: DMRT1; motif: NNNNGCTACATN	TF:M11515	0.00703127926968629	KDM5D,TTTY15,UTY,NLGN4Y,PHGDH,AC073283.3,GOLIM4,AC009163.5,WDR60
TF	Factor: MTF-1; motif: TGCGCAC	TF:M01243	0.0070352654817554825	EIF1AY,ZFY,NLGN4Y,ROR2,C17ORF97
TF	Factor: Sox-4; motif: BCWTTGT	TF:M07268	0.0070352654817554825	KDM5D,UTY,DDX3Y,TRDN,ROR2,C17ORF97,MXRA5,C1ORF226,HMGN5
TF	Factor: HOXD10; motif: RGTCGTAAAAN	TF:M10793	0.0070352654817554825	RPS4Y1
TF	Factor: FOXJ2; motif: NNTGTTGTAAAYAN	TF:M11585	0.0070352654817554825	KDM5D,TTTY15,TRDN,NLGN4Y,NECAB1,ROR2,B4GALT6,C1ORF226,HMGN5
TF	Factor: Fli-1:Dlx-2; motif: RNCGGAARYAATTA; match class: 1	TF:M08470_1	0.0070352654817554825	RPS4Y1,EIF1AY
TF	Factor: TATA; motif: STATAAAWRNNNNNN	TF:M00252	0.007036560710344931	EIF1AY,TTTY15,TRDN,NLGN4Y,SAA2,MUC20,PHGDH,C1ORF226,TCEAL9,WDR60
TF	Factor: MafG; motif: AAAWNTGCTGACN	TF:M11348	0.007081825515871116	EIF1AY,PI16
TF	Factor: Sox-4; motif: NNNNNAATTGTTNNNNN; match class: 1	TF:M02909_1	0.0070929553293541375	KDM5D,DDX3Y,NLGN4Y
TF	Factor: ZNF669; motif: NCGATTTTAWTT	TF:M06602	0.007113765327830471	B4GALT6,HMGN5
TF	Factor: C/EBPgamma; motif: YTBATTTCARAAW; match class: 1	TF:M00622_1	0.00711742846206353	RPS4Y1,KDM5D,TRDN,NLGN4Y
TF	Factor: AML2; motif: NNYTGTGGTTW	TF:M09654	0.007144302789159672	RPS4Y1
TF	Factor: Blimp-1; motif: NAGKGAAAGTGN	TF:M12243	0.007153041936232078	KDM5D,C17ORF97,C1ORF226,ZRSR2,AC073283.3,IRS1
TF	Factor: HOXA10; motif: NGYMATAAANN	TF:M10800	0.007153041936232078	KDM5D,ZFY,NECAB1,C17ORF97,MUC20,PHGDH,C1ORF226
TF	Factor: FOXO1A:Elk-1; motif: RWMAACAGGAAGTN; match class: 1	TF:M08299_1	0.007167709734453867	EIF1AY,TRDN,PRKY,PHGDH,ZRSR2
TF	Factor: WT1; motif: NNGGGNGGGSGN	TF:M07436	0.007217977671420464	DDX3Y,ZFY,NECAB1,ROR2,SFRP2,B4GALT6,PHGDH,AC073283.3,GOLIM4,IRS1,TCEAL9,PRPF38B
TF	Factor: FOXJ2:Elf-1; motif: NNAAACMGGAAGTN	TF:M08290	0.007230158500180521	EIF1AY,TTTY15,PHGDH,C1ORF226,ZRSR2
TF	Factor: HELIOS; motif: RNARRRGGAASTGARAN	TF:M09745	0.007231832055654934	RPS4Y1,DDX3Y,PRKY,NECAB1,PI16,B4GALT6,HMGN5,IRS1
TF	Factor: PBX4:HOXA10; motif: NCATAAATCA	TF:M08395	0.007231832055654934	EIF1AY,KDM5D
TF	Factor: Erg; motif: NACAGGAARTN; match class: 1	TF:M11390_1	0.007231832055654934	EIF1AY,PRKY
TF	Factor: VBP; motif: GTTACRTMAT	TF:M00228	0.007240957841798793	KDM5D,TTTY15,UTY,TRDN
TF	Factor: HOXC10; motif: NGTCGTAAAAN	TF:M10809	0.007240957841798793	RPS4Y1
TF	Factor: ZABC1; motif: ATTCCNAC	TF:M01306	0.007240957841798793	RPS4Y1,KDM5D,UTY,PRKY,C17ORF97,SAA2,PI16,MXRA5,PHGDH,HMGN5,ZRSR2,IRS1,TCEAL9,WDR60,NSRP1
TF	Factor: Nkx2-8; motif: STCGTTGAN	TF:M10632	0.007240957841798793	RPS4Y1,KDM5D,UTY,DDX3Y
TF	Factor: BCL-6B; motif: NNGCTTTCKAGGAATN	TF:M12337	0.007316243804902531	AC009163.5
TF	Factor: GBX2; motif: NNYAATTANN	TF:M04324	0.007342958302670051	TTTY15,DDX3Y,TRDN,ROR2,MUC20,PI16
TF	Factor: Stra13; motif: NYSTCACGTGABNN; match class: 1	TF:M00985_1	0.007353344992443563	RPS4Y1,UTY
TF	Factor: Thap1; motif: SCGCCATSTTKGNTNMGGGCARNN	TF:M04723	0.0073759456433978065	RPS4Y1,KDM5D,UTY,DDX3Y,ZFY,TRDN,NLGN4Y,SFRP2,C17ORF97,MUC20,B4GALT6,PHGDH,C1ORF226,AC073283.3,GOLIM4,IRS1
TF	Factor: E2F-1; motif: NTTSGCGG	TF:M00430	0.0073759456433978065	RPS4Y1,KDM5D,ZFY,PRKY,MUC20,B4GALT6,MXRA5,PHGDH,ZRSR2,AC073283.3,GOLIM4,WDR60,NSRP1,PRPF38B
TF	Factor: POU2F3; motif: NYATGCGCATNN	TF:M11902	0.007414336135489476	DDX3Y,NLGN4Y,ROR2,SFRP2,C17ORF97
TF	Factor: TFEC; motif: RNCACRTGAY; match class: 1	TF:M04571_1	0.007498019889014782	RPS4Y1,UTY
TF	Factor: rfx3:SREBP-2; motif: ATGGYAACRTCACGTGAY	TF:M08412	0.007511986896583956	RPS4Y1,TTTY15,UTY,DDX3Y,ZFY,TRDN,NECAB1,SAA2,MUC20,PI16,B4GALT6
TF	Factor: GATA-2; motif: NNNGATRNNN	TF:M00076	0.007527872391921092	EIF1AY,TTTY15,DDX3Y,NECAB1,PHGDH,C1ORF226,GOLIM4,TCEAL9
TF	Factor: Sox-10; motif: CWTTGTN	TF:M01131	0.007529390268396	KDM5D,UTY,DDX3Y,ZFY,PRKY,NECAB1,ROR2,C17ORF97,SAA2
TF	Factor: CDP:HOXA13; motif: ATCGATYAYSYCRTAAA	TF:M08201	0.007529390268396	KDM5D,TTTY15,UTY,ZFY,TRDN,ROR2,PI16,B4GALT6,PHGDH,C1ORF226,ZRSR2,GOLIM4,WDR60,PRPF38B
TF	Factor: DRRS; motif: GNNGGGWGGG; match class: 1	TF:M10056_1	0.007534282884796702	RPS4Y1,C17ORF97,MXRA5,HMGN5
TF	Factor: beta-catenin; motif: CTTTGWTN	TF:M07376	0.007534282884796702	RPS4Y1,KDM5D,UTY,ZFY,TRDN
TF	Factor: TEF-3:C/EBPbeta; motif: RTTGCGYAAYNNNNNGGAATGY; match class: 1	TF:M08626_1	0.007534282884796702	TRDN,C17ORF97,SAA2,PHGDH,C1ORF226
TF	Factor: En-2; motif: NTCRTTARN	TF:M10858	0.007534282884796702	RPS4Y1,KDM5D,TTTY15,UTY,DDX3Y
TF	Factor: GKLF; motif: NNRRGRRNGNSNNN; match class: 1	TF:M07040_1	0.007534282884796702	DDX3Y,NECAB1,SFRP2,C17ORF97,MUC20,PI16,B4GALT6,MXRA5,PHGDH,AC073283.3,GOLIM4,IRS1,AC009163.5
TF	Factor: Oct-1; motif: NNNNNNNWATGCAAATNNNWNNA	TF:M00138	0.007534282884796702	KDM5D,TRDN,NECAB1,SFRP2,MUC20,HMGN5
TF	Factor: RELB; motif: NNATTCCCCNN	TF:M09784	0.007538079397982956	ZFY,PRKY,SAA2,B4GALT6,C1ORF226,GOLIM4,IRS1,TCEAL9,WDR60,NSRP1,PRPF38B
TF	Factor: IRF-8; motif: NCGAAACYGAAACYN	TF:M11685	0.0075527703515391375	RPS4Y1,DDX3Y,TRDN,HMGN5,ZRSR2
TF	Factor: HoxA5; motif: RTCATTAN	TF:M10704	0.00755883415320751	KDM5D,TTTY15,UTY,ZFY,TRDN,NECAB1,SAA2
TF	Factor: E2F-1; motif: NNNSSCGCSAANN; match class: 1	TF:M07250_1	0.007631974944777024	DDX3Y,ZFY,PRKY,SFRP2,B4GALT6,PHGDH,AC073283.3,GOLIM4,AC009163.5,WDR60,NSRP1
TF	Factor: Tax/CREB; motif: GGGGGTTGACGYANA; match class: 1	TF:M00114_1	0.007631974944777024	RPS4Y1,ZFY,PRKY,B4GALT6,AC073283.3
TF	Factor: Pet-1; motif: GCNGGAAGYG; match class: 1	TF:M09918_1	0.007652215360157307	RPS4Y1,EIF1AY,ROR2,SFRP2,C17ORF97,PI16,MXRA5,AC073283.3,GOLIM4,AC009163.5,WDR60,NSRP1,PRPF38B
TF	Factor: VBP; motif: GTTACRTMAT; match class: 1	TF:M00228_1	0.0076581256670064215	UTY,TRDN,HMGN5
TF	Factor: HOXC9; motif: GTCGTAAAAN	TF:M10781	0.0076581256670064215	RPS4Y1
TF	Factor: HOXA10; motif: NGYMATAAANN	TF:M10802	0.0076581256670064215	KDM5D,ZFY,NECAB1,C17ORF97,MUC20,PHGDH,C1ORF226
TF	Factor: HOXB13:OC-2; motif: NNNRTAAAWATYGATY	TF:M08494	0.0076581256670064215	RPS4Y1,TRDN,C17ORF97
TF	Factor: AP-2alpha; motif: NGCCTSAGGCN; match class: 1	TF:M11480_1	0.007715732477127151	ZFY,PRKY,NECAB1,ROR2,SFRP2,C17ORF97,PI16,B4GALT6
TF	Factor: Elk-1:HOXA3; motif: ACCGGWAATKRNNTNWCNNATTAN	TF:M08220	0.007729014267233384	RPS4Y1,EIF1AY,KDM5D,TTTY15,ZFY,TRDN,NLGN4Y,ROR2,MUC20,MXRA5,C1ORF226,HMGN5,AC073283.3,GOLIM4,TCEAL9,WDR60,NSRP1,PRPF38B
TF	Factor: Elk-1:TEF; motif: RCCGGAAGTTACGTAAN	TF:M08232	0.007739765595043653	KDM5D,DDX3Y,ZFY,PRKY,NLGN4Y,ROR2,C17ORF97
TF	Factor: ERF:pitx1; motif: NNCGGAWGNNNRGNTTA	TF:M08692	0.007759015281127641	EIF1AY,TTTY15,DDX3Y,ZFY,MXRA5,ZRSR2,GOLIM4,IRS1,TCEAL9,NSRP1,PRPF38B
TF	Factor: ESE-1; motif: NTGTGCGGATGCN; match class: 1	TF:M11385_1	0.007791610731014178	KDM5D,ZFY,PRKY,NLGN4Y,NECAB1,C17ORF97,MXRA5,C1ORF226,ZRSR2
TF	Factor: HNF-3alpha; motif: WRWGTAAAYA	TF:M08764	0.007791610731014178	RPS4Y1,KDM5D,TTTY15,ZFY,NLGN4Y
TF	Factor: VDR; motif: RRGGTCANNGRGKTCA	TF:M09671	0.007837636973559355	DDX3Y,PRKY,NECAB1,ROR2,SFRP2,C17ORF97,SAA2,PI16,C1ORF226,GOLIM4,IRS1,AC009163.5,NSRP1,PRPF38B
TF	Factor: E2F-3:T-bet; motif: AGGTGTNANGGCGCST; match class: 1	TF:M08529_1	0.007855339399071378	ZFY,ROR2,SFRP2,C17ORF97,MUC20,B4GALT6,MXRA5,AC073283.3,IRS1,WDR60
TF	Factor: Erg; motif: NNACCGGAARTSN	TF:M09608	0.007868334306566622	RPS4Y1,EIF1AY,KDM5D,DDX3Y,ZFY,PRKY,ROR2,C17ORF97
TF	Factor: PU.1; motif: NNNNYYYACTTCCTCTTTY	TF:M01172	0.007868334306566622	TTTY15,NLGN4Y,ROR2,SFRP2,PI16,B4GALT6,ZRSR2,AC073283.3
TF	Factor: c-Myb; motif: NNNNCMGTTNNN	TF:M07299	0.007891729535097276	ZFY,TRDN,PRKY,NLGN4Y,C17ORF97,MUC20
TF	Factor: FOXO1; motif: GTAAACATGTTTAC	TF:M04256	0.007891729535097276	EIF1AY,KDM5D,TTTY15,ZFY,NLGN4Y
TF	Factor: LBX2; motif: NNYAATTANN	TF:M04384	0.007891729535097276	TTTY15,DDX3Y,ROR2,MUC20,PI16,PHGDH,C1ORF226
TF	Factor: TEF-3:Fli-1; motif: ACCGGAAATGCC	TF:M08510	0.007893228714498773	RPS4Y1,EIF1AY,KDM5D,ZFY,PRKY,NLGN4Y,ROR2,SAA2,PHGDH,C1ORF226,GOLIM4,AC009163.5,NSRP1
TF	Factor: TEF-3:HOXB13; motif: CTYGTAAAATGCN	TF:M08429	0.007895880578401532	UTY,DDX3Y
TF	Factor: Erm:EVX1; motif: NNCGGAAATKR	TF:M08461	0.007919586623061881	EIF1AY,KDM5D,UTY,SAA2,B4GALT6,PHGDH,ZRSR2
TF	Factor: pax-6; motif: NYACGCWTSANYGMNCN; match class: 1	TF:M11880_1	0.007997217326386233	RPS4Y1,EIF1AY,UTY,ZFY,ROR2,SFRP2,C17ORF97,B4GALT6,MXRA5
TF	Factor: GR; motif: NNNNNNNGKACNNNNTGTTCTNNNNNN	TF:M00955	0.008049561982411088	EIF1AY,TRDN,PRKY,NLGN4Y,ROR2,C17ORF97,PI16
TF	Factor: Oct-1; motif: NNNRTAATNANNN	TF:M00137	0.008049561982411088	EIF1AY,TTTY15,UTY,ZFY,TRDN,NECAB1,SAA2,MUC20
TF	Factor: Fra-1; motif: GRTGACGTCATC; match class: 1	TF:M11285_1	0.008078362252067619	EIF1AY,UTY,ZFY,MUC20,PI16,HMGN5,ZRSR2,AC073283.3,NSRP1,PRPF38B
TF	Factor: E2F2; motif: NNTTTTGGCGCCAAAAWN	TF:M03959	0.008139167910033721	RPS4Y1,EIF1AY,KDM5D,TTTY15
TF	Factor: GSX1; motif: NNYMATTANN	TF:M04327	0.008139167910033721	TTTY15,UTY,ZFY,TRDN,NECAB1,MUC20,MXRA5,HMGN5,ZRSR2,GOLIM4
TF	Factor: Ik-1; motif: NHNTGGGAATRCC	TF:M00086	0.008169280821099906	RPS4Y1,EIF1AY,KDM5D
TF	Factor: E2F-1; motif: WWTGGCGCCAAA	TF:M04515	0.008179574572314283	RPS4Y1,UTY,DDX3Y,ZFY,PRKY,NLGN4Y,ROR2,C17ORF97,B4GALT6,MXRA5,PHGDH,ZRSR2,AC073283.3,GOLIM4,IRS1,AC009163.5,WDR60,NSRP1,PRPF38B
TF	Factor: ATF-1; motif: TNACGTCAN	TF:M01861	0.008179574572314283	EIF1AY,UTY,DDX3Y,ZFY,PRKY,PI16,HMGN5,ZRSR2,AC073283.3,GOLIM4,TCEAL9,PRPF38B
TF	Factor: POU3F1; motif: NTAATKWATGCNN; match class: 1	TF:M11929_1	0.008215888510132644	TTTY15,TRDN,B4GALT6,HMGN5,ZRSR2,WDR60
TF	Factor: BSX; motif: NYNATTAN	TF:M04292	0.008215888510132644	TTTY15,DDX3Y,ROR2,MUC20,PI16
TF	Factor: Msx-1; motif: NCAATTAN	TF:M10565	0.008215888510132644	TTTY15,DDX3Y,ROR2,MUC20,PI16
TF	Factor: AP-1; motif: NTGASTCAG	TF:M00199	0.008215888510132644	RPS4Y1,TTTY15,DDX3Y,TRDN,NLGN4Y,SFRP2
TF	Factor: Oct3; motif: NNWTATGYWAATKANN	TF:M11935	0.008275467738030564	KDM5D,ZFY,TRDN,NECAB1,SFRP2
TF	Factor: FXR; motif: NAGGTCAWNKN	TF:M08953	0.00828149004255374	EIF1AY,TTTY15,UTY,ZFY,NLGN4Y,SFRP2
TF	Factor: E2F-1; motif: NNNNGGCGGGAARN; match class: 1	TF:M09892_1	0.008331717944409785	EIF1AY,DDX3Y,ZFY,PRKY,ROR2,SFRP2,C17ORF97,B4GALT6,MXRA5,PHGDH,AC073283.3,GOLIM4,AC009163.5,TCEAL9,PRPF38B
TF	Factor: EN2; motif: NNYAATTANN	TF:M04318	0.008336931836724614	TTTY15,DDX3Y,TRDN,ROR2
TF	Factor: pax-6; motif: NYACGCNTSANYGCNYN	TF:M11881	0.008336931836724614	RPS4Y1,EIF1AY,UTY,ZFY,PRKY,ROR2,SFRP2,C17ORF97,SAA2,PI16,B4GALT6,MXRA5,PHGDH,ZRSR2,AC073283.3
TF	Factor: CREB1; motif: NNNNACGTCANN	TF:M03544	0.008336931836724614	UTY,DDX3Y,ZFY,PRKY,PI16,HMGN5,AC073283.3,GOLIM4,TCEAL9
TF	Factor: Tbx20; motif: SGAGGTGTGAGGSGR	TF:M07474	0.008336931836724614	DDX3Y,TRDN,MUC20,PI16,B4GALT6,C1ORF226,ZRSR2,IRS1
TF	Factor: FOXL2; motif: TWAKACWAMTTT; match class: 1	TF:M03548_1	0.008382871103569351	EIF1AY,TRDN,NLGN4Y
TF	Factor: SUHW1; motif: TCTCTCCAGTRTGAATTCTCTGAT	TF:M10541	0.008382871103569351	KDM5D,TTTY15,NLGN4Y,NECAB1,ROR2,SFRP2,C17ORF97,SAA2
TF	Factor: PITX3; motif: NNTAATCCN	TF:M04429	0.008416641709552924	KDM5D,NLGN4Y,NECAB1,C17ORF97
TF	Factor: HES-1; motif: GNCACGTGNC; match class: 1	TF:M08767_1	0.008427641594570965	RPS4Y1,UTY,DDX3Y,ZFY,PRKY,SFRP2,C17ORF97,B4GALT6,C1ORF226,ZRSR2,GOLIM4,IRS1
TF	Factor: pitx2; motif: YTAATCCC	TF:M10912	0.008427641594570965	KDM5D,NLGN4Y,NECAB1,C17ORF97
TF	Factor: Erm:E2A; motif: CASGTGNNNCGGAAGNN	TF:M08571	0.008427641594570965	UTY,DDX3Y,TRDN,NLGN4Y,NECAB1,MUC20,B4GALT6,PHGDH,HMGN5,AC073283.3,GOLIM4,IRS1,AC009163.5,TCEAL9,WDR60,NSRP1,PRPF38B
TF	Factor: HFH2; motif: NYWAYRTAAACA	TF:M11554	0.008427641594570965	EIF1AY,UTY,ZFY,TRDN,PRKY
TF	Factor: LHX9; motif: CYAATTAN	TF:M10979	0.008427641594570965	ZFY,MUC20,MXRA5,ZRSR2
TF	Factor: LHX9; motif: CYAATTAR	TF:M10975	0.008427641594570965	ZFY,MUC20,MXRA5,ZRSR2
TF	Factor: Hesx1; motif: CYAATTAN	TF:M10969	0.008427641594570965	ZFY,MUC20,MXRA5,ZRSR2
TF	Factor: LHX8; motif: CTAATTAN	TF:M10986	0.008427641594570965	ZFY,MUC20,MXRA5,ZRSR2
TF	Factor: Pax-6; motif: TTTCACGCWTGANTGMNYN	TF:M04065	0.008427641594570965	EIF1AY,KDM5D,UTY,ZFY,ROR2,SFRP2,C17ORF97,SAA2,MXRA5,PHGDH,ZRSR2,AC073283.3,IRS1,TCEAL9,NSRP1,PRPF38B
TF	Factor: isx; motif: CTAATTAR	TF:M10955	0.008427641594570965	ZFY,MUC20,MXRA5,ZRSR2
TF	Factor: PRX-2; motif: CTAATTAN	TF:M10890	0.008427641594570965	ZFY,MUC20,MXRA5,ZRSR2
TF	Factor: C/EBPdelta; motif: NRTTGCGYAAYN	TF:M11321	0.008427641594570965	RPS4Y1,KDM5D,DDX3Y,ZFY,SFRP2,SAA2,PHGDH,HMGN5,ZRSR2
TF	Factor: NKX6-2; motif: NYMATTAA	TF:M04416	0.008427641594570965	ZFY,MUC20,MXRA5,ZRSR2
TF	Factor: SHOX; motif: YYAATTAN	TF:M10905	0.008427641594570965	ZFY,MUC20,MXRA5,ZRSR2
TF	Factor: NKX2B; motif: NNNRCCACTTGARANNN	TF:M01372	0.008427641594570965	RPS4Y1,KDM5D,TTTY15
TF	Factor: ISX; motif: NYAATTAN	TF:M04381	0.008427641594570965	ZFY,MUC20,MXRA5,ZRSR2
TF	Factor: LBX1; motif: NTAATTAG	TF:M07994	0.008427641594570965	ZFY,MUC20,MXRA5,ZRSR2
TF	Factor: alx3; motif: CTAATTAN	TF:M10875	0.008427641594570965	ZFY,MUC20,MXRA5,ZRSR2
TF	Factor: alx3; motif: CYAATTAN	TF:M10878	0.008427641594570965	ZFY,MUC20,MXRA5,ZRSR2
TF	Factor: ATF-4:TEF; motif: GGMTGATGCAATM; match class: 1	TF:M08199_1	0.008444462456163168	PHGDH,HMGN5
TF	Factor: NHLH1; motif: CGCAGCTGCK; match class: 1	TF:M04184_1	0.008452811871514958	NECAB1,GOLIM4,IRS1
TF	Factor: SREBP-1; motif: NATCACGTGAY; match class: 1	TF:M00220_1	0.00847634457794843	RPS4Y1,UTY,MUC20,PI16
TF	Factor: Helios; motif: NNTWGGGANNN	TF:M01003	0.008476730470588377	KDM5D,UTY,DDX3Y,NECAB1,ROR2,PHGDH,C1ORF226
TF	Factor: E2F-4:DP-2; motif: TTTCSCGC	TF:M00739	0.008523111901444795	RPS4Y1,EIF1AY,DDX3Y,PRKY,SFRP2,B4GALT6,HMGN5,AC073283.3,AC009163.5,TCEAL9,NSRP1
TF	Factor: IRF; motif: RRAANTGAAASYGNV	TF:M00772	0.008558345545102871	DDX3Y,PRKY,PHGDH,HMGN5
TF	Factor: Nkx2-3; motif: GNCGTTRAG; match class: 1	TF:M10635_1	0.008571074962865488	DDX3Y,SFRP2,AC073283.3,WDR60
TF	Factor: BMAL1; motif: RTCAYGTGMN	TF:M11048	0.008577867822567664	RPS4Y1,UTY,DDX3Y
TF	Factor: YY1; motif: CAARATGGCNGC	TF:M07234	0.008588668397778453	EIF1AY,KDM5D,TTTY15,DDX3Y,ZFY
TF	Factor: BSX; motif: NNCGTTAN; match class: 1	TF:M10591_1	0.008614181298639804	RPS4Y1,KDM5D,DDX3Y
TF	Factor: Oct-2; motif: ATTTGCA; match class: 1	TF:M04715_1	0.008643676121480169	TRDN,NECAB1,MUC20,PHGDH,HMGN5
TF	Factor: HNF-3alpha; motif: TGTTTACWYWNN	TF:M09925	0.008664103477553796	KDM5D,TTTY15,ZFY,NLGN4Y
TF	Factor: YY1; motif: CAARATGGCGGC	TF:M10104	0.00870084653377176	EIF1AY,KDM5D,TTTY15,DDX3Y,ZFY
TF	Factor: Nkx2-3; motif: GNCGTTRAG	TF:M10635	0.008716584174940551	EIF1AY,KDM5D,DDX3Y,NLGN4Y,SFRP2,C17ORF97
TF	Factor: JUNB:C-JUN; motif: NATGACKCAT	TF:M08944	0.008795150071654372	RPS4Y1,EIF1AY,TTTY15,DDX3Y
TF	Factor: EN1; motif: TAATTRSNYAATTA	TF:M04317	0.00881961722070111	TTTY15,ZFY,TRDN,NLGN4Y,PI16,C1ORF226
TF	Factor: E2F-3; motif: NNTTTTGGCGCCAAAACT; match class: 1	TF:M03962_1	0.00883100998215259	RPS4Y1,EIF1AY,KDM5D,UTY
TF	Factor: HOXA10; motif: NGYMATAAAAN	TF:M04340	0.00883100998215259	KDM5D,C17ORF97,MUC20,PHGDH,C1ORF226,AC009163.5
TF	Factor: LBX2; motif: CTNRANSTAATTA	TF:M04383	0.008834844263835127	EIF1AY,DDX3Y,TRDN,NECAB1,ROR2,SAA2,PI16,PHGDH,C1ORF226,HMGN5,ZRSR2
TF	Factor: HMX2; motif: NCAMTTAAN	TF:M10645	0.008925445950060965	RPS4Y1,DDX3Y,TRDN,NLGN4Y,ROR2,SAA2
TF	Factor: PITX1; motif: GMMACTAATCY	TF:M01826	0.008925445950060965	KDM5D,UTY,TRDN,NLGN4Y
TF	Factor: DEC1; motif: GTCACGTGAC	TF:M11073	0.008925445950060965	RPS4Y1,UTY,ZFY,SAA2,MUC20,PI16,C1ORF226,HMGN5,ZRSR2,IRS1,TCEAL9,NSRP1
TF	Factor: NFAT; motif: NANWGGAAAANN	TF:M00302	0.008925445950060965	KDM5D,TTTY15
TF	Factor: NFATc1; motif: NTTTCCRTNNAYGGAAAN; match class: 1	TF:M11981_1	0.008925445950060965	EIF1AY,TTTY15,DDX3Y,TRDN,NLGN4Y,NECAB1
TF	Factor: HOXA11; motif: GGTCGTAAAAN	TF:M10821	0.008925445950060965	RPS4Y1
TF	Factor: E2F2; motif: AAAAATGGCGCCAAAAWG; match class: 1	TF:M03958_1	0.00893999870566907	RPS4Y1,DDX3Y,ZFY,NLGN4Y,PHGDH,C1ORF226,AC073283.3,GOLIM4,TCEAL9
TF	Factor: ER71; motif: AANAACAGGAARNN	TF:M08879	0.00893999870566907	EIF1AY,PRKY,C1ORF226,ZRSR2
TF	Factor: CP2/LBP-1c/LSF; motif: GCTGGNTNGNNCYNG	TF:M00947	0.008971741558954522	KDM5D,PRKY,NLGN4Y,NECAB1,SFRP2,MUC20,PI16,B4GALT6,MXRA5,PHGDH,AC073283.3,IRS1,AC009163.5
TF	Factor: AP-2alphaA; motif: ANMGCCTNAGGCKNT	TF:M01047	0.008971741558954522	TTTY15,DDX3Y,ZFY,PRKY,NECAB1,ROR2,SFRP2,C17ORF97,PI16,B4GALT6
TF	Factor: AP-2alphaA; motif: ANMGCCTNAGGCKNT; match class: 1	TF:M01047_1	0.008971741558954522	TTTY15,DDX3Y,ZFY,PRKY,NECAB1,ROR2,SFRP2,C17ORF97,PI16,B4GALT6
TF	Factor: Fli-1; motif: NNRGGMAGGAAGGRRRGR	TF:M09920	0.009015715889216042	RPS4Y1,EIF1AY,TTTY15,TRDN,ROR2,C17ORF97,SAA2,MUC20,PI16,ZRSR2,AC073283.3,AC009163.5,WDR60,NSRP1,PRPF38B
TF	Factor: HOXD13; motif: WNNAATAAWAY	TF:M08817	0.009020834347812836	KDM5D,TTTY15,TRDN,NLGN4Y,SFRP2,PI16,B4GALT6,GOLIM4,AC009163.5,WDR60,NSRP1
TF	Factor: aMEF-2; motif: CKGDYTAAAAATAACYMM	TF:M00403	0.009022303250677677	RPS4Y1,TRDN,NLGN4Y,SAA2
TF	Factor: PRX-2; motif: NNCRTTAN	TF:M10887	0.009024267664020194	KDM5D,DDX3Y,ZFY,NLGN4Y,NECAB1,C17ORF97,SAA2
TF	Factor: PRX-2; motif: NKCGTTAN	TF:M10885	0.009024267664020194	KDM5D,DDX3Y,ZFY,NLGN4Y,NECAB1,C17ORF97,SAA2
TF	Factor: MEL1; motif: GATGAG	TF:M08793	0.009031147973645579	RPS4Y1,UTY,DDX3Y,TRDN,NLGN4Y,NECAB1,C17ORF97,SAA2,MUC20,PI16,B4GALT6,PHGDH,ZRSR2,AC073283.3
TF	Factor: AP-2gamma:Max; motif: NNSCCYNRGGSNNNNCACGTGN	TF:M08664	0.00903872813647672	RPS4Y1,UTY,DDX3Y
TF	Factor: S8; motif: WNNANYYAATTANCNN	TF:M00099	0.009040448963849394	DDX3Y,MUC20
TF	Factor: alx3; motif: NYAATTAN	TF:M10873	0.009051177101441965	DDX3Y,ZFY,NECAB1,ROR2,MUC20,MXRA5,ZRSR2
TF	Factor: ZNF394; motif: NRARWRGAANNNAMWGNAAK	TF:M10147	0.00908544412426005	ZFY,TRDN,SAA2,MUC20,PI16,HMGN5,ZRSR2,AC009163.5,TCEAL9,WDR60,PRPF38B
TF	Factor: HES-1; motif: GNCACGTGNC	TF:M08767	0.00908544412426005	RPS4Y1,UTY,DDX3Y,ZFY,PRKY,SFRP2,C17ORF97,B4GALT6,C1ORF226,ZRSR2,GOLIM4,IRS1
TF	Factor: USF2; motif: GTCACGTGA; match class: 1	TF:M04679_1	0.00908544412426005	RPS4Y1,UTY
TF	Factor: TBP; motif: MTATAAAARS	TF:M10088	0.00908544412426005	EIF1AY,TTTY15,TRDN,NLGN4Y,SAA2,MUC20,PHGDH,C1ORF226,TCEAL9,WDR60
TF	Factor: AR; motif: AGAACANNNTGTTCT; match class: 1	TF:M08907_1	0.00908544412426005	UTY,TRDN,PI16,B4GALT6,MXRA5
TF	Factor: CREB1; motif: TKACGTCAYNN; match class: 1	TF:M09600_1	0.009095865010320699	UTY,DDX3Y,ZFY
TF	Factor: KLF4; motif: MCACACCCTNN	TF:M09808	0.009095865010320699	ZFY,NLGN4Y,SFRP2,C17ORF97,PI16,B4GALT6,C1ORF226
TF	Factor: ESE-1; motif: NWTRCGGAWGCN; match class: 1	TF:M11382_1	0.00909840063635208	EIF1AY,DDX3Y,ZFY,PRKY,C17ORF97,B4GALT6,PHGDH
TF	Factor: HNF-3alpha; motif: NWRWGTMAAYAW	TF:M11566	0.00910222465702928	EIF1AY,KDM5D,TTTY15
TF	Factor: NFATc2; motif: NTTTCCATNNATGGAAAN; match class: 1	TF:M11986_1	0.009111963413963914	EIF1AY,TTTY15,DDX3Y,TRDN,NLGN4Y,NECAB1
TF	Factor: E2F-2; motif: GCGCGCGCGYW; match class: 1	TF:M11531_1	0.009111963413963914	RPS4Y1,ZFY,PRKY,NECAB1,ROR2,SFRP2,C17ORF97,MUC20,B4GALT6,MXRA5,PHGDH,ZRSR2,AC073283.3,GOLIM4,IRS1,AC009163.5,TCEAL9
TF	Factor: MZF-1; motif: TGGGGAR	TF:M01733	0.009111963413963914	DDX3Y,ZFY,TRDN,PRKY,ROR2,SFRP2,C17ORF97,PI16,B4GALT6,MXRA5,PHGDH,C1ORF226,HMGN5,IRS1,TCEAL9,WDR60,PRPF38B
TF	Factor: Erg; motif: NACAGGAARTN	TF:M11390	0.009111963413963914	EIF1AY,TTTY15,PRKY,C1ORF226,ZRSR2,GOLIM4,AC009163.5
TF	Factor: ZNF339; motif: NNWCCGTTANNNN	TF:M12269	0.009111963413963914	DDX3Y,AC073283.3
TF	Factor: FOXK1; motif: NWYGTAAAYAR; match class: 1	TF:M11588_1	0.009111963413963914	EIF1AY,KDM5D
TF	Factor: MAZ; motif: GGGGAGGG	TF:M00649	0.009111963413963914	TTTY15,DDX3Y,TRDN,PRKY,SFRP2,C17ORF97,B4GALT6,MXRA5,PHGDH,ZRSR2,AC073283.3,IRS1,TCEAL9,NSRP1,PRPF38B
TF	Factor: FOXO1A:Elf-1; motif: NAGAAAACCGAANM; match class: 1	TF:M08295_1	0.009128723086752423	RPS4Y1,KDM5D,TTTY15,TRDN,NECAB1,SFRP2
TF	Factor: ZBTB2; motif: TCCKCCTSR	TF:M07437	0.009133840272686326	ZFY,NLGN4Y,NECAB1,C17ORF97,B4GALT6,PHGDH,GOLIM4,IRS1
TF	Factor: AP-1; motif: NNNTGAGTCAKCN	TF:M00517	0.009147891857173665	RPS4Y1,TTTY15,DDX3Y,TRDN,NLGN4Y,SFRP2
TF	Factor: Elk-1; motif: NRSCGGAAGNN	TF:M11434	0.009160403600133397	RPS4Y1,DDX3Y,ZFY,PRKY,NLGN4Y,ROR2,C17ORF97,B4GALT6,PHGDH,HMGN5,ZRSR2
TF	Factor: MEIS1B:HOXA9; motif: TGACASTTTWAYRR	TF:M00421	0.009160403600133397	RPS4Y1,UTY,DDX3Y,ZFY,NLGN4Y,MUC20,B4GALT6,PHGDH,C1ORF226,AC073283.3
TF	Factor: CREB1; motif: NRTGACGYN; match class: 1	TF:M11217_1	0.009160403600133397	ZFY,HMGN5,AC073283.3
TF	Factor: ATF-4; motif: NNTKRCRTCANS	TF:M07246	0.009160403600133397	EIF1AY,TTTY15,UTY
TF	Factor: IRF4; motif: MNNRAAANGAAA	TF:M08886	0.009160403600133397	KDM5D,ZFY,NLGN4Y,PI16,PHGDH,HMGN5,ZRSR2,AC009163.5,WDR60
TF	Factor: FKHL14; motif: NWNNGTMAACAN	TF:M11558	0.009160403600133397	RPS4Y1,KDM5D,TTTY15,ZFY,NLGN4Y
TF	Factor: ER71:SREBP-2; motif: NTSACGTGACGGAARY; match class: 1	TF:M08457_1	0.009160403600133397	RPS4Y1,EIF1AY,ZFY,PRKY,B4GALT6,ZRSR2,AC073283.3,GOLIM4,TCEAL9,NSRP1,PRPF38B
TF	Factor: MEF-2C; motif: NKCTATTTTTRGN	TF:M09986	0.009173999146884848	RPS4Y1,KDM5D
TF	Factor: FOXI1; motif: NNNNNGTAAACAN	TF:M11581	0.009181875457128027	RPS4Y1,TTTY15,ZFY
TF	Factor: HOXB7; motif: NGYAATTANN	TF:M10685	0.009181875457128027	TTTY15,ZFY,TRDN,NECAB1,C1ORF226,HMGN5,ZRSR2
TF	Factor: FXR:RXR; motif: RGGTCANTGACCTN	TF:M07256	0.009203754555803629	UTY,ZFY,PRKY,SAA2
TF	Factor: PMX2A; motif: SYAATTAN	TF:M10892	0.009203754555803629	ZFY,NECAB1,MUC20,MXRA5,ZRSR2
TF	Factor: Alx-4; motif: NYAATTAN	TF:M10881	0.009203754555803629	ZFY,NECAB1,MUC20,MXRA5,ZRSR2
TF	Factor: SHOX; motif: NYAATTAN	TF:M10907	0.009203754555803629	ZFY,NECAB1,MUC20,MXRA5,ZRSR2
TF	Factor: YY1; motif: GGCSGCCATTTTGN	TF:M12273	0.009203754555803629	EIF1AY,KDM5D,TTTY15,DDX3Y,ZFY
TF	Factor: GATA-3; motif: MGATAASATCT	TF:M12195	0.009203754555803629	RPS4Y1,UTY,DDX3Y,TRDN,NECAB1
TF	Factor: TFE3; motif: NNCACGTGAY; match class: 1	TF:M04193_1	0.009203754555803629	RPS4Y1,UTY
TF	Factor: BCL-6B; motif: NTGCTTTCTAGGAATN	TF:M12335	0.00926006021685188	AC009163.5
TF	Factor: NFATc1; motif: TTTCCAYWRTGGAAA	TF:M04052	0.009292213538680356	RPS4Y1,KDM5D,UTY,DDX3Y,TRDN,NLGN4Y,SAA2,C1ORF226,AC073283.3,IRS1,TCEAL9,NSRP1
TF	Factor: CREB; motif: CNNTGACGTMA; match class: 1	TF:M00917_1	0.00937221319932663	UTY,DDX3Y,ZFY
TF	Factor: HLF; motif: GTTACRYAAT	TF:M00260	0.00937221319932663	KDM5D,DDX3Y,TRDN,NECAB1,SAA2
TF	Factor: Freac-3; motif: NNNNNGTAAATAAACA; match class: 1	TF:M00291_1	0.00937221319932663	EIF1AY,KDM5D
TF	Factor: NFATc1; motif: TTTCCWN	TF:M01718	0.00937221319932663	EIF1AY,KDM5D,TTTY15,TRDN,C17ORF97,SAA2,PI16,PHGDH,HMGN5
TF	Factor: HOXD8; motif: GYMATTAN; match class: 1	TF:M10724_1	0.009388783618323838	DDX3Y,TRDN
TF	Factor: ATF-1; motif: NNNTGACGTNNN	TF:M07034	0.009388783618323838	UTY,DDX3Y,ZFY,PRKY,PI16,HMGN5,AC073283.3,GOLIM4,TCEAL9
TF	Factor: Pax-4; motif: NNNNNYCACCCB; match class: 1	TF:M00378_1	0.009388783618323838	RPS4Y1,DDX3Y,ZFY,PRKY,NECAB1,ROR2,SFRP2,C17ORF97,SAA2,MUC20,PI16,MXRA5,HMGN5,AC073283.3,GOLIM4,IRS1,AC009163.5,TCEAL9,WDR60,PRPF38B
TF	Factor: Isl2; motif: YTAAGTG	TF:M02082	0.009388783618323838	RPS4Y1,TTTY15,UTY,TRDN,PRKY,NLGN4Y,ROR2,SAA2
TF	Factor: ER-alpha; motif: AGGTCASMNTGACCY	TF:M09909	0.009428350069680534	RPS4Y1,TTTY15,UTY,PRKY,ROR2,PHGDH,AC073283.3,GOLIM4,IRS1,AC009163.5,TCEAL9,WDR60
TF	Factor: TTF-1; motif: NTKGAGTGSN	TF:M10007	0.009444108295590753	NECAB1,SFRP2,B4GALT6,MXRA5,PHGDH,C1ORF226,HMGN5,ZRSR2
TF	Factor: DLX2; motif: AMSMCTGACKG	TF:M08873	0.00946630601196107	TTTY15,UTY,PRKY,NECAB1,SFRP2,SAA2,PI16,C1ORF226,HMGN5,IRS1,TCEAL9,NSRP1,PRPF38B
TF	Factor: Pasx-5; motif: GTCACGSTT	TF:M04765	0.00947074633063425	RPS4Y1,UTY,DDX3Y,ZFY,PRKY,NECAB1,SFRP2,C17ORF97,SAA2,MUC20
TF	Factor: JUND:FRA-1; motif: RTGACGTMAY; match class: 1	TF:M08930_1	0.00949016301257816	UTY,DDX3Y,ZFY
TF	Factor: PSF; motif: KWATCCGN	TF:M07612	0.009497834385138995	RPS4Y1,EIF1AY,TRDN,PRKY,SFRP2,B4GALT6,PHGDH,C1ORF226,AC073283.3
TF	Factor: AP-2alpha; motif: NGCCTSAGGCN	TF:M11480	0.009549176606776833	ZFY,PRKY,NECAB1,ROR2,SFRP2,C17ORF97,PI16,B4GALT6
TF	Factor: CREB1; motif: NNTGACGTCANN; match class: 1	TF:M11220_1	0.00959235005464439	UTY,ZFY,PI16,HMGN5,AC073283.3
TF	Factor: Six-2; motif: NCGTATCRNN; match class: 1	TF:M11031_1	0.009594933832258087	EIF1AY,TTTY15,UTY,TRDN
TF	Factor: foxo4; motif: NNGTMAACAN	TF:M11546	0.009594933832258087	RPS4Y1,KDM5D,TTTY15,ZFY,NLGN4Y
TF	Factor: TBX2; motif: NNNGTGTSNN; match class: 1	TF:M12026_1	0.009594933832258087	NLGN4Y,NECAB1,MUC20,PI16,C1ORF226
TF	Factor: PBX2; motif: TGANTGACAGN	TF:M09736	0.009594933832258087	EIF1AY,UTY,C17ORF97,SAA2,PHGDH,C1ORF226,ZRSR2,AC073283.3,TCEAL9,WDR60
TF	Factor: ipf1; motif: CATTAR	TF:M01275	0.009594933832258087	RPS4Y1,KDM5D,UTY,DDX3Y,TRDN,ROR2,MUC20,PI16,B4GALT6,PHGDH,HMGN5,GOLIM4,TCEAL9,WDR60
TF	Factor: Sox-3; motif: SNNACAATRK; match class: 1	TF:M11617_1	0.009594933832258087	TTTY15,B4GALT6,ZRSR2
TF	Factor: CREB1; motif: NRRTGACGTMA; match class: 1	TF:M09887_1	0.009594933832258087	UTY,DDX3Y,ZFY
TF	Factor: HNF3; motif: NWRARYAAAYANN	TF:M00791	0.009594933832258087	TRDN,ROR2,SFRP2,SAA2,B4GALT6,HMGN5
TF	Factor: C/EBPepsilon; motif: MTTDCNNMAB	TF:M08801	0.009594933832258087	RPS4Y1,TTTY15
TF	Factor: Stra13; motif: NYSTCACGTGABNN	TF:M00985	0.009594933832258087	RPS4Y1,UTY
TF	Factor: HSF2; motif: NGAANNWTCK	TF:M00147	0.009594933832258087	EIF1AY,KDM5D,DDX3Y,TRDN,NECAB1,SFRP2,SAA2
TF	Factor: CREB1; motif: NNNNTGACGTNANNN	TF:M07248	0.009633632502169009	UTY,DDX3Y,ZFY,PRKY,PI16,HMGN5,AC073283.3,GOLIM4,TCEAL9
TF	Factor: Msx-2; motif: NCAATTAN	TF:M10561	0.009633632502169009	DDX3Y,ROR2,MUC20
TF	Factor: MSX2; motif: NCAATTAN	TF:M04407	0.009633632502169009	DDX3Y,ROR2,MUC20
TF	Factor: FLI1; motif: ACCGGAAATCCGGT	TF:M03989	0.009633632502169009	RPS4Y1,DDX3Y,ZFY,PRKY,ROR2,SFRP2,SAA2,B4GALT6,MXRA5,C1ORF226,ZRSR2,GOLIM4,AC009163.5,WDR60,NSRP1,PRPF38B
TF	Factor: YY1; motif: NGCCGCCATYTTGN	TF:M12275	0.009665899501786637	EIF1AY,KDM5D,TTTY15,DDX3Y,ZFY,PI16,PHGDH,C1ORF226,HMGN5,ZRSR2
TF	Factor: Sox-4; motif: AACAAWGR; match class: 1	TF:M01308_1	0.009674536084735766	HMGN5,GOLIM4
TF	Factor: MYB; motif: NNCAACTGNN	TF:M09813	0.009682248961963989	UTY,ZFY,TRDN,PRKY,NLGN4Y,C17ORF97,MUC20
TF	Factor: TFAP2B; motif: NGCCCNNRGGCA; match class: 1	TF:M04149_1	0.009686836696849487	MXRA5,AC073283.3,GOLIM4,IRS1,AC009163.5
TF	Factor: MOVO-B; motif: GNGGGGG	TF:M01104	0.009689343042501688	UTY,DDX3Y,ZFY,TRDN,PRKY,NECAB1,ROR2,C17ORF97,MUC20,B4GALT6,PHGDH,AC073283.3,GOLIM4,IRS1
TF	Factor: CREB1; motif: NNTGACGTCANN	TF:M11220	0.009689343042501688	UTY,ZFY,PI16,HMGN5,AC073283.3
TF	Factor: Six-1; motif: NNGTATCRNN; match class: 1	TF:M11026_1	0.009730207985363561	TTTY15,UTY,TRDN
TF	Factor: p53; motif: GGACATGYYCGGACATGYYC	TF:M01655	0.009733117833018109	TTTY15,UTY,PRKY,NECAB1,SFRP2
TF	Factor: PRRX1; motif: TAATYTAATTA	TF:M04432	0.009735953154760115	TTTY15,TRDN,MUC20
TF	Factor: CREB1; motif: TGACGTCA	TF:M02279	0.009797954361017703	UTY,ZFY,PI16,HMGN5,AC073283.3
TF	Factor: ZNF592; motif: NSARNATGGAGKN	TF:M09766	0.009799597103742088	EIF1AY,UTY,TRDN,NECAB1,SFRP2,MUC20,PI16,B4GALT6,PHGDH,ZRSR2
TF	Factor: Freac-3; motif: NNNNNGTAAATAAACA	TF:M00291	0.009799597103742088	EIF1AY,KDM5D,UTY,NLGN4Y,SFRP2,MUC20,PI16
TF	Factor: HOXA10; motif: RGTCGTAAAAN; match class: 1	TF:M10797_1	0.009799597103742088	RPS4Y1,TRDN,NLGN4Y
TF	Factor: HOXB5; motif: GTCATTAN	TF:M10701	0.009807537829474529	KDM5D,TTTY15,UTY,ZFY,TRDN,NECAB1
TF	Factor: GLI1; motif: GACCACCCAV	TF:M01042	0.009807537829474529	DDX3Y,PRKY,PI16,AC073283.3,GOLIM4,NSRP1
TF	Factor: MaFA; motif: TCTGCTGASCNN	TF:M07325	0.009857551141086147	DDX3Y,PRKY,SFRP2,SAA2,MXRA5,ZRSR2,GOLIM4,IRS1,PRPF38B
TF	Factor: BCL-6; motif: NYGCTTTCKAGGAANN	TF:M12341	0.009857551141086147	EIF1AY,TTTY15,TRDN,PRKY,NLGN4Y,NECAB1,MXRA5,C1ORF226,HMGN5
TF	Factor: LIM-1; motif: NYAATTAN; match class: 1	TF:M11000_1	0.009868027405744688	DDX3Y,ZFY,TRDN
TF	Factor: LIM-1; motif: NNCGTTAN	TF:M10999	0.009868027405744688	KDM5D,DDX3Y,ZFY,NLGN4Y,NECAB1,C17ORF97,SAA2
TF	Factor: AR; motif: AGAACANNNTGTTCT	TF:M08907	0.009884451030299812	UTY,TRDN,PI16,B4GALT6,MXRA5
TF	Factor: NRL; motif: AAWWNTGCTGACG	TF:M11373	0.009924066163569436	EIF1AY
TF	Factor: ZBRK1; motif: NGNNNGGTNAWAAAARRGCNG; match class: 1	TF:M10468_1	0.009924066163569436	RPS4Y1,KDM5D,NLGN4Y,NECAB1,SFRP2,MUC20,HMGN5,ZRSR2
TF	Factor: TEF5; motif: NNWGGWATKTTT	TF:M08903	0.009944911144765992	KDM5D,TTTY15,ZFY,C1ORF226,ZRSR2
TF	Factor: hoxa9; motif: RTCGTWAANN; match class: 1	TF:M10783_1	0.00998784974895157	RPS4Y1
TF	Factor: ZNF647; motif: NTAGGCCTAN; match class: 1	TF:M12285_1	0.010031726814677023	DDX3Y,ZFY
TF	Factor: pax-6; motif: NYACGCNYSANYGMNCN; match class: 1	TF:M11882_1	0.01005087491025923	RPS4Y1,EIF1AY,DDX3Y,ZFY,PRKY,NECAB1,ROR2,SFRP2,C17ORF97,B4GALT6,MXRA5,PHGDH
TF	Factor: pitx2; motif: NTAATCCN	TF:M10910	0.01005087491025923	KDM5D,NLGN4Y,NECAB1,C17ORF97,MUC20
TF	Factor: HOX; motif: TTWATKNN	TF:M07456	0.01005087491025923	EIF1AY,DDX3Y,TRDN,SFRP2
TF	Factor: Erg; motif: NACCGGAARYN	TF:M11392	0.01005087491025923	RPS4Y1,KDM5D,DDX3Y,ZFY,PRKY,NLGN4Y,C17ORF97,B4GALT6,MXRA5,PHGDH,HMGN5
TF	Factor: RUNX2; motif: WAACCGCAA	TF:M04108	0.01005087491025923	RPS4Y1,KDM5D
TF	Factor: AhR; motif: NTNGCGTGNNN	TF:M00778	0.01005087491025923	EIF1AY,DDX3Y,ZFY,PRKY,PI16,B4GALT6
TF	Factor: RHOXF1; motif: NTRATCCN	TF:M04437	0.01005087491025923	KDM5D,NLGN4Y,NECAB1,C17ORF97,MUC20
TF	Factor: HOXB2:Elk-1; motif: TAATKRCCGGAAGTN	TF:M08341	0.01005087491025923	DDX3Y,ZFY,TRDN,NLGN4Y,MXRA5,PHGDH,HMGN5,ZRSR2,AC073283.3,AC009163.5,TCEAL9
TF	Factor: NF-1; motif: TTGGCNN	TF:M07364	0.01005087491025923	DDX3Y,SFRP2,PI16,MXRA5,C1ORF226,HMGN5,GOLIM4,AC009163.5,TCEAL9,NSRP1
TF	Factor: MEF-2A; motif: CTCTAAAAATAACYCY	TF:M00006	0.010060449067020508	TRDN,NLGN4Y,SAA2,C1ORF226,HMGN5,TCEAL9
TF	Factor: GATA-3; motif: AGATAACGATCW	TF:M12192	0.010061874412743454	KDM5D,UTY,SAA2,PI16,MXRA5,PHGDH,HMGN5,AC073283.3,WDR60,PRPF38B
TF	Factor: CTCF; motif: CANNWRRTGGCAG; match class: 1	TF:M04745_1	0.010111527902054655	DDX3Y,ZFY,MUC20,C1ORF226,HMGN5,GOLIM4
TF	Factor: Nkx3-2; motif: NNCACTTANN	TF:M10624	0.010176923241466981	UTY,TRDN,PRKY,SAA2
TF	Factor: GATA-1; motif: NNNNNGATANKGGN	TF:M00126	0.010181727128020467	UTY,DDX3Y,TRDN,NECAB1,MXRA5,PHGDH,GOLIM4,IRS1
TF	Factor: DPRX; motif: NNGGATTANN	TF:M04306	0.010277386267483772	RPS4Y1,ZFY,NLGN4Y,NECAB1,SFRP2,C17ORF97
TF	Factor: FOXO1; motif: NWAAACAAN; match class: 1	TF:M01216_1	0.010280483203696407	RPS4Y1,TRDN,PI16
TF	Factor: ZNF597; motif: NGCCGCCATTTTGN; match class: 1	TF:M12310_1	0.01033151049603273	ZFY
TF	Factor: YB-1; motif: NNNNCCAATNN; match class: 1	TF:M03862_1	0.010344852203219384	RPS4Y1,UTY,TRDN,NLGN4Y,SAA2,AC073283.3,GOLIM4
TF	Factor: GKLF; motif: NNNRGGNGNGGSN; match class: 1	TF:M07289_1	0.01036050357970637	TTTY15,DDX3Y,ZFY,PRKY,NECAB1,ROR2,SFRP2,C17ORF97,B4GALT6,MXRA5,PHGDH,AC073283.3,GOLIM4,IRS1,TCEAL9,PRPF38B
TF	Factor: SAP-1; motif: NTCGTAAATGCN; match class: 1	TF:M11438_1	0.010369699285063212	RPS4Y1,KDM5D
TF	Factor: NFATc2; motif: NTTTCCATNNATGGAAAN	TF:M11986	0.010382991176129026	EIF1AY,TTTY15,DDX3Y,TRDN,NLGN4Y,NECAB1
TF	Factor: FOXO1A:Net; motif: RWMAACAGGAAGTN; match class: 1	TF:M08302_1	0.010388360435376137	EIF1AY,TTTY15,TRDN,PRKY
TF	Factor: POU2F3; motif: NYATGCGCATNN; match class: 1	TF:M11902_1	0.010389404989468954	NLGN4Y,ROR2,C17ORF97
TF	Factor: TEF-1; motif: NRCATWCCN	TF:M12042	0.010399672175963834	EIF1AY,KDM5D,UTY,NLGN4Y,MUC20,PI16,B4GALT6,C1ORF226,ZRSR2
TF	Factor: SAP-1; motif: NTCGTAAATGCN	TF:M11438	0.010399672175963834	RPS4Y1,KDM5D,UTY,NLGN4Y,PI16,B4GALT6,PHGDH,HMGN5,ZRSR2
TF	Factor: ER; motif: NNARGNCANNNTGACCYNN; match class: 1	TF:M00191_1	0.01043359069516181	NLGN4Y,SFRP2,MUC20
TF	Factor: MAZ; motif: GGGGGAGGGGGNGRGRRRGNRG	TF:M09984	0.01043969761468825	DDX3Y,ZFY,NECAB1,ROR2,SFRP2,C17ORF97,PI16,B4GALT6,MXRA5,PHGDH,AC073283.3,GOLIM4,IRS1,TCEAL9,PRPF38B
TF	Factor: GR; motif: NNNNNNCNNTNTGTNCTNN; match class: 1	TF:M00192_1	0.01044286133891674	KDM5D,PRKY,NECAB1,PHGDH,C1ORF226
TF	Factor: IRF-1; motif: STTTCACTTTCNNT	TF:M04788	0.010444084805686425	DDX3Y,PRKY,HMGN5
TF	Factor: TFII-I; motif: NAGGAAGTGN; match class: 1	TF:M04636_1	0.010444084805686425	RPS4Y1,DDX3Y,SFRP2,PI16,C1ORF226,ZRSR2,AC073283.3,GOLIM4,IRS1,TCEAL9,PRPF38B
TF	Factor: AP-1; motif: NTGACTCAN	TF:M00925	0.010444084805686425	RPS4Y1,TTTY15,DDX3Y
TF	Factor: POU3F1; motif: NTATGCWAATNNN; match class: 1	TF:M11928_1	0.010450740585904906	TRDN,HMGN5
TF	Factor: GIOT-1; motif: NGGTTGTAAAAA	TF:M06512	0.010455776937815102	B4GALT6
TF	Factor: TEF; motif: ATGTTWAYATAA	TF:M00672	0.010455776937815102	KDM5D,TTTY15,UTY,TRDN,NECAB1,MUC20,C1ORF226,HMGN5,ZRSR2
TF	Factor: ING4; motif: CCACCA; match class: 1	TF:M01743_1	0.010455776937815102	RPS4Y1,TTTY15,DDX3Y,TRDN,NLGN4Y,SFRP2,C17ORF97,SAA2,MUC20,PI16
TF	Factor: meis1:Elf-1; motif: NTGCCGGAAGTN; match class: 1	TF:M08377_1	0.010477888024480634	RPS4Y1,KDM5D,ZFY,ROR2,C17ORF97,B4GALT6,PHGDH,ZRSR2,GOLIM4
TF	Factor: RBPJK; motif: NSNSTGGGAAN	TF:M10085	0.010493769773307848	ZFY,TRDN,NECAB1,PI16,HMGN5,ZRSR2,GOLIM4,WDR60
TF	Factor: Isl2; motif: YTAAGTG	TF:M02080	0.010510549470244955	RPS4Y1,UTY,TRDN,PRKY,NLGN4Y,ROR2,SAA2,MXRA5
TF	Factor: YY2; motif: CCATTWN	TF:M01694	0.010510549470244955	KDM5D,TTTY15,DDX3Y
TF	Factor: ZNF511; motif: GGRRGRGGCWGNG	TF:M09738	0.010510549470244955	ZFY,PRKY,NECAB1,ROR2,SFRP2,MUC20,B4GALT6,MXRA5,PHGDH,HMGN5,ZRSR2,GOLIM4,IRS1,AC009163.5,WDR60,NSRP1
TF	Factor: IRF-1; motif: NNRAAANNGAAASN	TF:M07045	0.01051512951397939	RPS4Y1,PRKY,HMGN5
TF	Factor: NKX6-1; motif: NTMATTAA	TF:M04415	0.010528847278517958	TTTY15,ZFY,MUC20,MXRA5,ZRSR2
TF	Factor: ATF-3; motif: GGCGCSSNSNGRTSACGTSA; match class: 1	TF:M04744_1	0.010528847278517958	RPS4Y1,UTY,DDX3Y,ZFY,PRKY,PI16,AC073283.3,GOLIM4,WDR60,PRPF38B
TF	Factor: ESE-1; motif: NTGTGCGGATGCN	TF:M11385	0.010528847278517958	KDM5D,UTY,ZFY,PRKY,NLGN4Y,NECAB1,ROR2,SFRP2,C17ORF97,PI16,MXRA5,C1ORF226,ZRSR2,AC073283.3
TF	Factor: Sp6; motif: WGGGCGG	TF:M05361	0.010590110484426318	UTY,DDX3Y,ZFY,PRKY,ROR2,SFRP2,C17ORF97,B4GALT6,ZRSR2,GOLIM4,AC009163.5,WDR60,NSRP1,PRPF38B
TF	Factor: Sp2; motif: WGGGCGG	TF:M05332	0.010590110484426318	UTY,DDX3Y,ZFY,PRKY,ROR2,SFRP2,C17ORF97,B4GALT6,ZRSR2,GOLIM4,AC009163.5,WDR60,NSRP1,PRPF38B
TF	Factor: CPBP; motif: NGGGCGG	TF:M05444	0.010590110484426318	UTY,DDX3Y,ZFY,PRKY,ROR2,SFRP2,C17ORF97,B4GALT6,ZRSR2,GOLIM4,AC009163.5,WDR60,NSRP1,PRPF38B
TF	Factor: E2F-3; motif: NNTTTTGGCGCCAAAACT	TF:M03962	0.010590110484426318	RPS4Y1,EIF1AY,KDM5D,UTY,ZFY,TRDN,NECAB1,ROR2,C17ORF97
TF	Factor: LRF; motif: NRGGGKCKY	TF:M10115	0.010590110484426318	EIF1AY,DDX3Y,ZFY,NECAB1,SFRP2,C17ORF97,MUC20,B4GALT6,C1ORF226,IRS1,AC009163.5,WDR60,PRPF38B
TF	Factor: DMRT5; motif: NNTTGWTACANT	TF:M11514	0.010590110484426318	EIF1AY,UTY,TRDN
TF	Factor: USF2; motif: NNNGGTCACGTGRYNN; match class: 1	TF:M09820_1	0.010590110484426318	RPS4Y1,UTY
TF	Factor: RUNX2; motif: NRACCGCAAACCGCAN	TF:M04106	0.010606428037619962	RPS4Y1,UTY,DDX3Y,NLGN4Y,ROR2,SFRP2,C17ORF97,SAA2,MUC20,PI16,B4GALT6,MXRA5,PHGDH,ZRSR2,GOLIM4,IRS1,WDR60,NSRP1,PRPF38B
TF	Factor: DBP; motif: TTRCATAANN; match class: 1	TF:M07038_1	0.010630009856533269	RPS4Y1,UTY
TF	Factor: PRDM14; motif: NRGTTAGRGACCYN	TF:M09648	0.010684646950819655	DDX3Y,SFRP2,IRS1,TCEAL9
TF	Factor: AP-2gamma; motif: GCCYNNGGS; match class: 1	TF:M00470_1	0.010684646950819655	RPS4Y1,PRKY,ROR2,SFRP2,C17ORF97,MXRA5,AC073283.3,GOLIM4,IRS1,AC009163.5
TF	Factor: GR; motif: AGAACAN	TF:M07355	0.010712475191374627	RPS4Y1,EIF1AY,TTTY15,DDX3Y
TF	Factor: PPARGAMMA; motif: NWNTRGGTYANN	TF:M08961	0.010712475191374627	RPS4Y1,EIF1AY,TTTY15,PRKY,ROR2,SFRP2,PI16
TF	Factor: HOXC10; motif: GYMATWAAAN	TF:M04351	0.010712475191374627	KDM5D,SFRP2,C17ORF97,PHGDH,ZRSR2,AC009163.5
TF	Factor: POU3F2; motif: NTAATTTATGCRN; match class: 1	TF:M11910_1	0.010712475191374627	TRDN,HMGN5,ZRSR2,WDR60
TF	Factor: p300; motif: NNNGGGAGTNNNNS	TF:M00033	0.010712475191374627	EIF1AY,DDX3Y,ROR2,SFRP2,C17ORF97,SAA2,MUC20,MXRA5,C1ORF226,ZRSR2,GOLIM4,TCEAL9,NSRP1,PRPF38B
TF	Factor: HOXD12; motif: RGTCGTAAAAN	TF:M04362	0.010717021224501879	RPS4Y1
TF	Factor: SAP-1a; motif: CWTCCKGT	TF:M03844	0.010717021224501879	EIF1AY,TTTY15,PRKY,PHGDH,C1ORF226,ZRSR2
TF	Factor: ER71; motif: CWTCCTGT	TF:M07282	0.010717021224501879	EIF1AY,TTTY15,PRKY,PHGDH,C1ORF226,ZRSR2
TF	Factor: YY2; motif: NCCGCCATNTY	TF:M03925	0.010765125481403282	EIF1AY,KDM5D,DDX3Y,ZFY,SAA2,MXRA5,C1ORF226,AC073283.3
TF	Factor: ZNF692; motif: SYNGGSCCCASCCNC	TF:M09734	0.010773947136009284	TTTY15,ZFY,PRKY,NLGN4Y,ROR2,SFRP2,C17ORF97,PI16,B4GALT6,MXRA5,PHGDH,AC073283.3,GOLIM4,IRS1,AC009163.5,TCEAL9,PRPF38B
TF	Factor: HSF2; motif: NGAANNWTCK; match class: 1	TF:M00147_1	0.01077694735966596	EIF1AY,KDM5D,TRDN,NECAB1,SFRP2,SAA2
TF	Factor: HOXD10; motif: RTCGTAAANN	TF:M10789	0.010778071100877019	RPS4Y1
TF	Factor: Zbtb44; motif: CKGTGA; match class: 1	TF:M05405_1	0.010778071100877019	RPS4Y1,EIF1AY,KDM5D,UTY
TF	Factor: Cdx-1; motif: NGTCGTAAAWN; match class: 1	TF:M10852_1	0.010778071100877019	RPS4Y1
TF	Factor: FOXO1A:Elk-1; motif: RWMAACAGGAAGTN	TF:M08299	0.010778071100877019	EIF1AY,KDM5D,TTTY15,TRDN,PRKY,NLGN4Y,C17ORF97,PHGDH,C1ORF226,ZRSR2
TF	Factor: HOXC9; motif: GTCGTAAAAN	TF:M10779	0.010778071100877019	RPS4Y1
TF	Factor: C/EBPgamma:Elf-1; motif: TKRCGHAATWSCGGAAGT	TF:M08676	0.010781837827078181	RPS4Y1,KDM5D,TTTY15,DDX3Y,NLGN4Y,C17ORF97,SAA2,MUC20,B4GALT6,ZRSR2,GOLIM4,AC009163.5,NSRP1,PRPF38B
TF	Factor: c-Ets-1(p54); motif: NCMGGAWGYN	TF:M00032	0.010796488466583598	RPS4Y1,EIF1AY,TTTY15,DDX3Y,PRKY,NLGN4Y,ROR2
TF	Factor: AML1; motif: NNNNNACCACANNNN	TF:M08865	0.010796488466583598	UTY,SAA2,PI16,GOLIM4
TF	Factor: Sox-15; motif: ACAAWGGG	TF:M03847	0.010796488466583598	RPS4Y1,DDX3Y,PRKY,HMGN5,GOLIM4
TF	Factor: PRDM1; motif: TCACTTTCWC	TF:M09818	0.010821903487342117	KDM5D,C1ORF226,ZRSR2,AC073283.3
TF	Factor: POU1F1; motif: ATGAATAAWT	TF:M00744	0.01083332083941905	EIF1AY,KDM5D,TRDN,PI16,ZRSR2,TCEAL9,PRPF38B
TF	Factor: STAT1; motif: NTTCCNGGA	TF:M04721	0.010854319819825695	RPS4Y1,EIF1AY,TTTY15,DDX3Y,PRKY,NECAB1,SAA2,MXRA5,C1ORF226,ZRSR2,GOLIM4,WDR60,NSRP1
TF	Factor: CREB1; motif: NRTGACGYN	TF:M11217	0.010854319819825695	DDX3Y,ZFY,PRKY,B4GALT6,HMGN5,AC073283.3,TCEAL9
TF	Factor: TCF-3; motif: NNNCTTTGAWSTN	TF:M10095	0.010854319819825695	KDM5D,PRKY,HMGN5,AC009163.5,NSRP1,PRPF38B
TF	Factor: ERF:C/EBPdelta; motif: NNCGGAWRTTGCGCAAY	TF:M08233	0.010854319819825695	UTY,DDX3Y,ZFY,NLGN4Y,ROR2,PHGDH,HMGN5,ZRSR2,IRS1,NSRP1,PRPF38B
TF	Factor: Oct-2; motif: NTATGCGCATAN	TF:M11895	0.010898201866090288	DDX3Y,ZFY,TRDN,NLGN4Y,C17ORF97,PI16
TF	Factor: GCMa:FOXO1A; motif: GTMAATAMGGGTRN	TF:M08318	0.01093123051952283	RPS4Y1,EIF1AY,KDM5D,DDX3Y,ZFY,TRDN,NLGN4Y,C17ORF97,PI16,MXRA5,C1ORF226,HMGN5,AC073283.3,IRS1,TCEAL9,NSRP1,PRPF38B
TF	Factor: E2F-3; motif: GGCGGGN; match class: 1	TF:M02089_1	0.011014531689680383	EIF1AY,DDX3Y,ZFY,PRKY,C17ORF97,B4GALT6,MXRA5,PHGDH,ZRSR2,AC073283.3,GOLIM4,IRS1,AC009163.5,TCEAL9
TF	Factor: EMX1; motif: NNTAATTANN	TF:M04312	0.01105771424756851	TTTY15,ZFY,NECAB1,MUC20,MXRA5,ZRSR2
TF	Factor: T3R-beta; motif: NTGACCTNRNYNAGGTCAN; match class: 1	TF:M11820_1	0.011076597698961943	ZFY,NECAB1,SFRP2,C17ORF97,SAA2,PI16,PHGDH,ZRSR2
TF	Factor: DB1; motif: GGRRRRGRRGGAGGGGGNGRRR	TF:M10107	0.011077932141877566	DDX3Y,ZFY,NECAB1,C17ORF97,PI16,B4GALT6,MXRA5,PHGDH,IRS1,TCEAL9,PRPF38B
TF	Factor: ATF-4; motif: KACGTCAKS	TF:M01864	0.011085263141158026	TTTY15,UTY,DDX3Y,PRKY,NLGN4Y
TF	Factor: FOXK1; motif: NNNGTAAACAN	TF:M11589	0.011162314823905766	RPS4Y1,KDM5D,TTTY15,ZFY,NLGN4Y
TF	Factor: TCF-1; motif: ACATCGRGRCGCTGW; match class: 1	TF:M11601_1	0.011204316833596371	RPS4Y1,ZFY,PRKY,NECAB1,ROR2,SFRP2,C17ORF97,B4GALT6,MXRA5,PHGDH,ZRSR2,AC073283.3,GOLIM4,IRS1,AC009163.5
TF	Factor: HOXC12; motif: NRTCGTAAAAN	TF:M10825	0.011212295573228646	RPS4Y1
TF	Factor: Kaiso; motif: NTCCTGCNAN; match class: 1	TF:M01119_1	0.011236987440021884	MXRA5,HMGN5,ZRSR2
TF	Factor: IRF-4; motif: NCGAAACCGAAACYA; match class: 1	TF:M04015_1	0.01125275237045512	RPS4Y1
TF	Factor: E2F; motif: TTTSGCGS; match class: 1	TF:M00426_1	0.01125275237045512	KDM5D,DDX3Y,ZFY,ROR2,SFRP2,B4GALT6,PHGDH,AC073283.3,IRS1,NSRP1,PRPF38B
TF	Factor: MafA; motif: NAWWNTGCTGACN	TF:M11367	0.011371016497032267	EIF1AY
TF	Factor: BCL-11A; motif: NAAAGAGGAAGTGARAN	TF:M09595	0.011388950869157425	EIF1AY,TRDN,PRKY,SAA2,PI16,B4GALT6
TF	Factor: Elk-1:TBR2; motif: TNRCACCGGAAGN	TF:M08213	0.011479999330714818	RPS4Y1,KDM5D,DDX3Y,ZFY,NLGN4Y,C17ORF97,PHGDH,C1ORF226,HMGN5
TF	Factor: RORbeta; motif: TGACCYA	TF:M01722	0.01150371251488705	EIF1AY,TTTY15,UTY,PRKY,ROR2,SFRP2,SAA2
TF	Factor: TTF1; motif: ASTCAAGTRK	TF:M00432	0.01150371251488705	RPS4Y1,EIF1AY,DDX3Y,TRDN,NECAB1,SFRP2
TF	Factor: Miz-1; motif: NNRGGWGGGGGAGGGGMRR	TF:M10112	0.011519612583064795	TTTY15,DDX3Y,ZFY,PRKY,NECAB1,C17ORF97,B4GALT6,MXRA5,PHGDH,AC073283.3,IRS1,TCEAL9,NSRP1,PRPF38B
TF	Factor: MAF; motif: NGCTGAGTCAN	TF:M00983	0.011527790975406274	RPS4Y1,EIF1AY,TTTY15,DDX3Y
TF	Factor: NKX3A; motif: NTNAAGTGNTTN	TF:M10009	0.011629818994586255	RPS4Y1,UTY,ROR2,SAA2,MUC20,C1ORF226,AC073283.3
TF	Factor: ATF-2; motif: NNNTGACGTNAN	TF:M01862	0.011637912982045065	UTY,DDX3Y,ZFY,PI16,HMGN5,AC073283.3,GOLIM4
TF	Factor: Smad2; motif: TGTCTGNCWCCT	TF:M10059	0.011692155105865036	EIF1AY,DDX3Y,NLGN4Y,ROR2,C17ORF97,MUC20,PI16,HMGN5,ZRSR2,GOLIM4
TF	Factor: SP1:SP3; motif: CCSCCCCCYCC	TF:M01219	0.011793037710689748	DDX3Y,PRKY,ROR2,PI16,B4GALT6,MXRA5,PHGDH,AC073283.3,GOLIM4,IRS1,TCEAL9,PRPF38B
TF	Factor: ICSBP; motif: RAARTGAAACTG	TF:M00699	0.011793037710689748	TTTY15,DDX3Y,C1ORF226,HMGN5
TF	Factor: Pax-5; motif: RRNGRNGCAN	TF:M03577	0.011806029599335173	DDX3Y,TRDN,PRKY,NECAB1,ROR2,SFRP2,C17ORF97,B4GALT6,MXRA5,C1ORF226,GOLIM4,IRS1,AC009163.5
TF	Factor: HOXB9; motif: GTCGTAAANY	TF:M10768	0.011806029599335173	RPS4Y1
[truncated: 1,702 more rows]
