# Supplementary material for: RNA-seq Characterization of Sex-Differences in Adipose Tissue of Obesity Affected Patients: Computational Analysis of Differentially Expressed Coding and Non-Coding RNAs
Source: J Pers Med. 2021 Apr 28;11(5):352. doi: 10.3390/jpm11050352 (PMC8145808; doi:10.3390/jpm11050352)
Supplement: Supplementary file 1 [file jpm-11-00352-s001.zip › Rey et al_Supplementary/Supplementary_Table_S4.xlsx]

## Sheet: Foglio 1 - gProfiler_hsapiens_5
source	term_name	term_id	adjusted_p_value	intersections
GO:MF	Wnt-protein binding	GO:0017147	0.00038316790619822465	ROR2,SFRP2
GO:MF	UDP-galactose:glucosylceramide beta-1,4-galactosyltransferase activity	GO:0008489	0.010687865933174334	B4GALT6
GO:MF	endopeptidase activator activity	GO:0061133	0.010687865933174334	SFRP2
GO:MF	peptidase regulator activity	GO:0061134	0.010687865933174334	SFRP2,PI16
GO:MF	coreceptor activity involved in Wnt signaling pathway	GO:0071936	0.010687865933174334	ROR2
GO:MF	signaling receptor binding	GO:0005102	0.010687865933174334	TRDN,ROR2,SFRP2
GO:MF	coreceptor activity involved in Wnt signaling pathway, planar cell polarity pathway	GO:1904929	0.010687865933174334	ROR2
GO:MF	phosphoglycerate dehydrogenase activity	GO:0004617	0.010687865933174334	PHGDH
GO:MF	L-malate dehydrogenase activity	GO:0030060	0.011874720781356984	PHGDH
GO:MF	binding	GO:0005488	0.014379141332521399	TRDN,NECAB1,ROR2,SFRP2,SAA2,MUC20,PI16,B4GALT6,MXRA5,PHGDH,HMGN5,ZRSR2
GO:MF	mitogen-activated protein kinase kinase kinase binding	GO:0031435	0.015379354471765246	ROR2
GO:MF	malate dehydrogenase activity	GO:0016615	0.016434327788940172	PHGDH
GO:MF	pre-mRNA 3'-splice site binding	GO:0030628	0.016434327788940172	ZRSR2
GO:MF	fibronectin binding	GO:0001968	0.020596165993833657	SFRP2
GO:MF	frizzled binding	GO:0005109	0.02194975625967439	ROR2
GO:MF	peptidase activator activity	GO:0016504	0.022472388526199937	SFRP2
GO:MF	molecular_function	GO:0003674	0.022472388526199937	TRDN,NECAB1,ROR2,SFRP2,SAA2,MUC20,PI16,B4GALT6,MXRA5,PHGDH,HMGN5,ZRSR2
GO:MF	protein binding	GO:0005515	0.022472388526199937	TRDN,NECAB1,ROR2,SFRP2,SAA2,MUC20,PI16,MXRA5
GO:MF	coreceptor activity	GO:0015026	0.022472388526199937	ROR2
GO:MF	UDP-galactosyltransferase activity	GO:0035250	0.023108773920598635	B4GALT6
GO:MF	dynein light chain binding	GO:0045503	0.023108773920598635	WDR60
GO:MF	transmembrane receptor protein tyrosine kinase adaptor activity	GO:0005068	0.023108773920598635	IRS1
GO:MF	galactosyltransferase activity	GO:0008378	0.023108773920598635	B4GALT6
GO:MF	transmembrane receptor protein tyrosine kinase activity	GO:0004714	0.023108773920598635	ROR2
GO:MF	protein-macromolecule adaptor activity	GO:0030674	0.023108773920598635	TRDN,IRS1
GO:MF	insulin-like growth factor receptor binding	GO:0005159	0.025725639236950724	IRS1
GO:MF	transmembrane receptor protein kinase activity	GO:0019199	0.025725639236950724	ROR2
GO:MF	dynein heavy chain binding	GO:0045504	0.025725639236950724	WDR60
GO:MF	ion channel binding	GO:0044325	0.025725639236950724	TRDN
GO:MF	molecular adaptor activity	GO:0060090	0.026217075694103843	TRDN,IRS1
GO:MF	insulin receptor binding	GO:0005158	0.034330338305599846	IRS1
GO:MF	protein tyrosine kinase activity	GO:0004713	0.03755514298327486	ROR2
GO:MF	pre-mRNA binding	GO:0036002	0.03755514298327486	ZRSR2
GO:MF	nucleosomal DNA binding	GO:0031492	0.03755514298327486	HMGN5
GO:MF	phosphatidylinositol 3-kinase binding	GO:0043548	0.03922122046650934	IRS1
GO:MF	integrin binding	GO:0005178	0.040571604129395464	SFRP2
GO:MF	enzyme regulator activity	GO:0030234	0.040571604129395464	SFRP2,PI16
GO:MF	NAD binding	GO:0051287	0.040571604129395464	PHGDH
GO:MF	WW domain binding	GO:0050699	0.040571604129395464	TCEAL9
GO:MF	protein-containing complex binding	GO:0044877	0.040571604129395464	SFRP2,HMGN5,IRS1
GO:MF	SH2 domain binding	GO:0042169	0.043125198935922336	IRS1
GO:MF	phosphotyrosine residue binding	GO:0001784	0.04315828734504484	IRS1
GO:MF	signaling receptor complex adaptor activity	GO:0030159	0.04315828734504484	IRS1
GO:MF	RNA binding	GO:0003723	0.04425236342038696	HMGN5,ZRSR2,NSRP1,PRPF38B
GO:MF	endopeptidase regulator activity	GO:0061135	0.04455524202829126	SFRP2
GO:MF	nucleosome binding	GO:0031491	0.04628489611370694	HMGN5
GO:MF	identical protein binding	GO:0042802	0.04868268091400946	NECAB1,MUC20,ZRSR2
GO:MF	protein phosphorylated amino acid binding	GO:0045309	0.04868268091400946	IRS1
GO:MF	protein kinase C binding	GO:0005080	0.04946921029155224	IRS1
GO:BP	chordate embryonic development	GO:0043009	0.0005291167917597758	NECAB1,ROR2,SFRP2,PHGDH,WDR60,NSRP1
GO:BP	embryo development ending in birth or egg hatching	GO:0009792	0.0005291167917597758	NECAB1,ROR2,SFRP2,PHGDH,WDR60,NSRP1
GO:BP	glial cell development	GO:0021782	0.001481865740708373	ROR2,B4GALT6,PHGDH
GO:BP	embryonic digit morphogenesis	GO:0042733	0.003383139040607954	ROR2,SFRP2
GO:BP	regulation of establishment of planar polarity	GO:0090175	0.003383139040607954	ROR2,SFRP2
GO:BP	organonitrogen compound metabolic process	GO:1901564	0.003383139040607954	NECAB1,ROR2,SFRP2,C17ORF97,MUC20,PI16,B4GALT6,PHGDH
GO:BP	establishment of planar polarity	GO:0001736	0.003383139040607954	ROR2,SFRP2
GO:BP	gliogenesis	GO:0042063	0.003383139040607954	ROR2,B4GALT6,PHGDH
GO:BP	regulation of JUN kinase activity	GO:0043506	0.003383139040607954	ROR2,SFRP2
GO:BP	establishment of tissue polarity	GO:0007164	0.003383139040607954	ROR2,SFRP2
GO:BP	regulation of MAP kinase activity	GO:0043405	0.003383139040607954	ROR2,SFRP2,MUC20
GO:BP	limb morphogenesis	GO:0035108	0.003383139040607954	ROR2,SFRP2
GO:BP	regulation of protein serine/threonine kinase activity	GO:0071900	0.003383139040607954	ROR2,SFRP2,MUC20
GO:BP	morphogenesis of a polarized epithelium	GO:0001738	0.003383139040607954	ROR2,SFRP2
GO:BP	segmentation	GO:0035282	0.003383139040607954	ROR2,SFRP2
GO:BP	embryo development	GO:0009790	0.003383139040607954	NECAB1,ROR2,SFRP2,PHGDH,WDR60,NSRP1
GO:BP	glycoprotein biosynthetic process	GO:0009101	0.003383139040607954	NECAB1,MUC20,B4GALT6
GO:BP	positive regulation of canonical Wnt signaling pathway	GO:0090263	0.003383139040607954	ROR2,SFRP2
GO:BP	somitogenesis	GO:0001756	0.003383139040607954	ROR2,SFRP2
GO:BP	embryonic appendage morphogenesis	GO:0035113	0.003383139040607954	ROR2,SFRP2
GO:BP	appendage morphogenesis	GO:0035107	0.003383139040607954	ROR2,SFRP2
GO:BP	non-canonical Wnt signaling pathway	GO:0035567	0.003383139040607954	ROR2,SFRP2
GO:BP	glycoprotein metabolic process	GO:0009100	0.003383139040607954	NECAB1,MUC20,B4GALT6
GO:BP	Wnt signaling pathway, planar cell polarity pathway	GO:0060071	0.003383139040607954	ROR2,SFRP2
GO:BP	positive regulation of cell communication by electrical coupling involved in cardiac conduction	GO:1901846	0.003383139040607954	TRDN
GO:BP	positive regulation of cell communication by electrical coupling	GO:0010650	0.003383139040607954	TRDN
GO:BP	somite development	GO:0061053	0.003383139040607954	ROR2,SFRP2
GO:BP	negative regulation of dermatome development	GO:0061185	0.003383139040607954	SFRP2
GO:BP	neuron projection development	GO:0031175	0.003383139040607954	ROR2,SFRP2,B4GALT6,PHGDH
GO:BP	BMP signaling pathway	GO:0030509	0.003383139040607954	ROR2,SFRP2
GO:BP	protein metabolic process	GO:0019538	0.003383139040607954	NECAB1,ROR2,SFRP2,C17ORF97,MUC20,PI16,B4GALT6
GO:BP	glial cell differentiation	GO:0010001	0.003383139040607954	ROR2,B4GALT6,PHGDH
GO:BP	embryonic limb morphogenesis	GO:0030326	0.003383139040607954	ROR2,SFRP2
GO:BP	regulation of protein metabolic process	GO:0051246	0.003383139040607954	NECAB1,ROR2,SFRP2,MUC20,PI16
GO:BP	central nervous system development	GO:0007417	0.00342867107662221	ROR2,SFRP2,B4GALT6,PHGDH
GO:BP	positive regulation of signal transduction	GO:0009967	0.00342867107662221	TRDN,ROR2,SFRP2,MUC20
GO:BP	response to BMP	GO:0071772	0.00342867107662221	ROR2,SFRP2
GO:BP	cellular response to BMP stimulus	GO:0071773	0.00342867107662221	ROR2,SFRP2
GO:BP	male sex differentiation	GO:0046661	0.00342867107662221	ROR2,SFRP2
GO:BP	regulation of molecular function	GO:0065009	0.0035226838891281496	TRDN,ROR2,SFRP2,MUC20,PI16
GO:BP	regulation of morphogenesis of an epithelium	GO:1905330	0.003560126136828094	ROR2,SFRP2
GO:BP	positive regulation of Wnt signaling pathway	GO:0030177	0.003560126136828094	ROR2,SFRP2
GO:BP	appendage development	GO:0048736	0.003560126136828094	ROR2,SFRP2
GO:BP	limb development	GO:0060173	0.003560126136828094	ROR2,SFRP2
GO:BP	regulation of JNK cascade	GO:0046328	0.003560126136828094	ROR2,SFRP2
GO:BP	negative regulation of canonical Wnt signaling pathway	GO:0090090	0.003587154067874801	ROR2,SFRP2
GO:BP	positive regulation of molecular function	GO:0044093	0.003587154067874801	TRDN,ROR2,SFRP2,MUC20
GO:BP	cell development	GO:0048468	0.003587154067874801	ROR2,SFRP2,PI16,B4GALT6,PHGDH
GO:BP	positive regulation of cardiac conduction	GO:1903781	0.003587154067874801	TRDN
GO:BP	neuron development	GO:0048666	0.003660667223783389	ROR2,SFRP2,B4GALT6,PHGDH
GO:BP	cartilage development	GO:0051216	0.003670407196033392	ROR2,SFRP2
GO:BP	regulation of intracellular signal transduction	GO:1902531	0.0037495450238859275	TRDN,ROR2,SFRP2,MUC20
GO:BP	JNK cascade	GO:0007254	0.0037791643903664802	ROR2,SFRP2
GO:BP	negative regulation of planar cell polarity pathway involved in axis elongation	GO:2000041	0.0037791643903664802	SFRP2
GO:BP	positive regulation of cell communication	GO:0010647	0.0037791643903664802	TRDN,ROR2,SFRP2,MUC20
GO:BP	lactosylceramide metabolic process	GO:0046478	0.0037791643903664802	B4GALT6
GO:BP	regulation of planar cell polarity pathway involved in axis elongation	GO:2000040	0.0037791643903664802	SFRP2
GO:BP	positive regulation of signaling	GO:0023056	0.0037791643903664802	TRDN,ROR2,SFRP2,MUC20
GO:BP	anterior/posterior pattern specification	GO:0009952	0.0037791643903664802	ROR2,SFRP2
GO:BP	lactosylceramide biosynthetic process	GO:0001572	0.0037791643903664802	B4GALT6
GO:BP	negative regulation of Wnt signaling pathway	GO:0030178	0.0037791643903664802	ROR2,SFRP2
GO:BP	negative regulation of developmental growth	GO:0048640	0.003829548554467405	SFRP2,PI16
GO:BP	skeletal system morphogenesis	GO:0048705	0.00393830002063275	ROR2,SFRP2,WDR60
GO:BP	negative regulation of signal transduction	GO:0009968	0.003944445102657285	TRDN,ROR2,SFRP2
GO:BP	regulation of MAPK cascade	GO:0043408	0.003944445102657285	ROR2,SFRP2,MUC20
GO:BP	regulation of stress-activated MAPK cascade	GO:0032872	0.0040194832603164	ROR2,SFRP2
GO:BP	protein arginylation	GO:0016598	0.0040194832603164	C17ORF97
GO:BP	regulation of stress-activated protein kinase signaling cascade	GO:0070302	0.004059674303544684	ROR2,SFRP2
GO:BP	embryonic genitalia morphogenesis	GO:0030538	0.0041673600130638176	ROR2
GO:BP	negative regulation of mesodermal cell differentiation	GO:1905771	0.004259897728068798	SFRP2
GO:BP	connective tissue development	GO:0061448	0.004259897728068798	ROR2,SFRP2
GO:BP	regulation of animal organ morphogenesis	GO:2000027	0.004259897728068798	ROR2,SFRP2
GO:BP	negative regulation of cell communication	GO:0010648	0.004259897728068798	TRDN,ROR2,SFRP2
GO:BP	negative regulation of mesodermal cell fate specification	GO:0042662	0.004259897728068798	SFRP2
GO:BP	cellular protein metabolic process	GO:0044267	0.004259897728068798	ROR2,SFRP2,C17ORF97,MUC20,PI16,B4GALT6
GO:BP	negative regulation of signaling	GO:0023057	0.004259897728068798	TRDN,ROR2,SFRP2
GO:BP	regulation of protein kinase activity	GO:0045859	0.004259897728068798	ROR2,SFRP2,MUC20
GO:BP	negative regulation of mesoderm formation	GO:1905903	0.004259897728068798	SFRP2
GO:BP	carbohydrate derivative biosynthetic process	GO:1901137	0.004259897728068798	NECAB1,MUC20,B4GALT6
GO:BP	macromolecule metabolic process	GO:0043170	0.004259897728068798	NECAB1,ROR2,SFRP2,C17ORF97,MUC20,PI16,B4GALT6,PHGDH,HMGN5,ZRSR2
GO:BP	endoplasmic reticulum membrane organization	GO:0090158	0.004259897728068798	TRDN
GO:BP	sex differentiation	GO:0007548	0.0043702133465553595	ROR2,SFRP2
GO:BP	cell fate commitment	GO:0045165	0.0044741367470911885	ROR2,SFRP2
GO:BP	stress-activated MAPK cascade	GO:0051403	0.004642040716062975	ROR2,SFRP2
GO:BP	regulation of cardiac muscle cell membrane potential	GO:0086036	0.004707631016712492	TRDN
GO:BP	neuron differentiation	GO:0030182	0.004707631016712492	ROR2,SFRP2,B4GALT6,PHGDH
GO:BP	regulation of canonical Wnt signaling pathway	GO:0060828	0.00481928903606751	ROR2,SFRP2
GO:BP	nitrogen compound metabolic process	GO:0006807	0.00481928903606751	NECAB1,ROR2,SFRP2,C17ORF97,MUC20,PI16,B4GALT6,PHGDH,HMGN5,ZRSR2
GO:BP	stress-activated protein kinase signaling cascade	GO:0031098	0.00481928903606751	ROR2,SFRP2
GO:BP	positive regulation of ryanodine-sensitive calcium-release channel activity	GO:0060316	0.004842791139195845	TRDN
GO:BP	dermatome development	GO:0061054	0.004842791139195845	SFRP2
GO:BP	ganglioside biosynthetic process via lactosylceramide	GO:0010706	0.004842791139195845	B4GALT6
GO:BP	regulation of dermatome development	GO:0061183	0.004842791139195845	SFRP2
GO:BP	regulation of kinase activity	GO:0043549	0.004842791139195845	ROR2,SFRP2,MUC20
GO:BP	Wnt signaling pathway involved in somitogenesis	GO:0090244	0.004842791139195845	SFRP2
GO:BP	MAPK cascade	GO:0000165	0.005134626757272167	ROR2,SFRP2,MUC20
GO:BP	cellular macromolecule metabolic process	GO:0044260	0.005139298913935546	NECAB1,ROR2,SFRP2,C17ORF97,MUC20,PI16,B4GALT6
GO:BP	signal transduction by protein phosphorylation	GO:0023014	0.0051702433086293145	ROR2,SFRP2,MUC20
GO:BP	cellular component organization	GO:0016043	0.005175519555356096	TRDN,ROR2,SFRP2,PI16,B4GALT6,PHGDH,HMGN5,ZRSR2
GO:BP	regulation of cell communication by electrical coupling involved in cardiac conduction	GO:1901844	0.005175519555356096	TRDN
GO:BP	negative regulation of non-canonical Wnt signaling pathway	GO:2000051	0.005319559782403094	SFRP2
GO:BP	peptidyl-tyrosine phosphorylation	GO:0018108	0.005319559782403094	ROR2,SFRP2
GO:BP	peptidyl-tyrosine modification	GO:0018212	0.005319559782403094	ROR2,SFRP2
GO:BP	regulation of protein kinase C activity	GO:1900019	0.005319559782403094	ROR2
GO:BP	plasma membrane bounded cell projection organization	GO:0120036	0.005319559782403094	ROR2,SFRP2,B4GALT6,PHGDH
GO:BP	biological_process	GO:0008150	0.005319559782403094	TRDN,NECAB1,ROR2,SFRP2,C17ORF97,SAA2,MUC20,PI16,B4GALT6,MXRA5,PHGDH,HMGN5,ZRSR2
GO:BP	cell projection organization	GO:0030030	0.005319559782403094	ROR2,SFRP2,B4GALT6,PHGDH
GO:BP	regulation of Wnt signaling pathway	GO:0030111	0.005319559782403094	ROR2,SFRP2
GO:BP	regulation of mesodermal cell fate specification	GO:0042661	0.005319559782403094	SFRP2
GO:BP	negative regulation of gastrulation	GO:2000542	0.005319559782403094	SFRP2
GO:BP	positive regulation of intracellular signal transduction	GO:1902533	0.005319559782403094	TRDN,ROR2,MUC20
GO:BP	primary metabolic process	GO:0044238	0.005319559782403094	NECAB1,ROR2,SFRP2,C17ORF97,MUC20,PI16,B4GALT6,PHGDH,HMGN5,ZRSR2
GO:BP	negative regulation of cell fate specification	GO:0009996	0.005319559782403094	SFRP2
GO:BP	negative regulation of cell growth	GO:0030308	0.005319559782403094	SFRP2,PI16
GO:BP	regionalization	GO:0003002	0.005319559782403094	ROR2,SFRP2
GO:BP	planar cell polarity pathway involved in axis elongation	GO:0003402	0.005319559782403094	SFRP2
GO:BP	canonical Wnt signaling pathway	GO:0060070	0.005319559782403094	ROR2,SFRP2
GO:BP	transmembrane receptor protein serine/threonine kinase signaling pathway	GO:0007178	0.005319559782403094	ROR2,SFRP2
GO:BP	positive regulation of protein phosphorylation	GO:0001934	0.005319559782403094	ROR2,SFRP2,MUC20
GO:BP	positive regulation of protein kinase C activity	GO:1900020	0.005319559782403094	ROR2
GO:BP	regulation of midbrain dopaminergic neuron differentiation	GO:1904956	0.005319559782403094	SFRP2
GO:BP	positive regulation of multicellular organismal process	GO:0051240	0.005319559782403094	TRDN,ROR2,SFRP2
GO:BP	cellular component organization or biogenesis	GO:0071840	0.005319559782403094	TRDN,ROR2,SFRP2,PI16,B4GALT6,PHGDH,HMGN5,ZRSR2
GO:BP	sclerotome development	GO:0061056	0.005319559782403094	SFRP2
GO:BP	negative regulation of response to stimulus	GO:0048585	0.005319559782403094	TRDN,ROR2,SFRP2
GO:BP	response to growth factor	GO:0070848	0.005319559782403094	ROR2,SFRP2,MXRA5
GO:BP	regulation of transferase activity	GO:0051338	0.005319559782403094	ROR2,SFRP2,MUC20
GO:BP	negative regulation of ryanodine-sensitive calcium-release channel activity	GO:0060315	0.005319559782403094	TRDN
GO:BP	positive regulation of response to stimulus	GO:0048584	0.005319559782403094	TRDN,ROR2,SFRP2,MUC20
GO:BP	generation of neurons	GO:0048699	0.005319559782403094	ROR2,SFRP2,B4GALT6,PHGDH
GO:BP	regulation of response to stimulus	GO:0048583	0.005675791063728795	TRDN,ROR2,SFRP2,MUC20,PI16
GO:BP	regulation of catalytic activity	GO:0050790	0.005711242367184138	ROR2,SFRP2,MUC20,PI16
GO:BP	enzyme linked receptor protein signaling pathway	GO:0007167	0.005711242367184138	ROR2,SFRP2,MUC20
GO:BP	cellular metabolic process	GO:0044237	0.005750102889329989	NECAB1,ROR2,SFRP2,C17ORF97,MUC20,PI16,B4GALT6,PHGDH,HMGN5,ZRSR2
GO:BP	convergent extension involved in axis elongation	GO:0060028	0.005750102889329989	SFRP2
GO:BP	negative regulation of mesoderm development	GO:2000381	0.005750102889329989	SFRP2
GO:BP	neurogenesis	GO:0022008	0.005750102889329989	ROR2,SFRP2,B4GALT6,PHGDH
GO:BP	regulation of cell development	GO:0060284	0.005750102889329989	ROR2,SFRP2,PI16
GO:BP	positive regulation of phosphorylation	GO:0042327	0.005750102889329989	ROR2,SFRP2,MUC20
GO:BP	regulation of cell communication by electrical coupling	GO:0010649	0.005750102889329989	TRDN
GO:BP	ossification	GO:0001503	0.005758644056025195	ROR2,SFRP2
GO:BP	central nervous system neuron differentiation	GO:0021953	0.005839101949839979	SFRP2,B4GALT6
GO:BP	negative regulation of release of sequestered calcium ion into cytosol	GO:0051280	0.0060314769373243865	TRDN
GO:BP	neural tube development	GO:0021915	0.0061706993502624935	SFRP2,PHGDH
GO:BP	positive regulation of phosphate metabolic process	GO:0045937	0.006364239491926344	ROR2,SFRP2,MUC20
GO:BP	positive regulation of phosphorus metabolic process	GO:0010562	0.006364239491926344	ROR2,SFRP2,MUC20
GO:BP	reproductive structure development	GO:0048608	0.006364239491926344	ROR2,SFRP2
GO:BP	reproductive system development	GO:0061458	0.006378549254506117	ROR2,SFRP2
GO:BP	intracellular signal transduction	GO:0035556	0.00638923417299745	TRDN,ROR2,SFRP2,MUC20
GO:BP	positive regulation of sequestering of calcium ion	GO:0051284	0.006473549148882994	TRDN
GO:BP	pattern specification process	GO:0007389	0.006473549148882994	ROR2,SFRP2
GO:BP	positive regulation of MAP kinase activity	GO:0043406	0.006497235046257891	ROR2,MUC20
GO:BP	cellular protein modification process	GO:0006464	0.006681083326621372	ROR2,SFRP2,C17ORF97,MUC20,B4GALT6
GO:BP	RNA splicing, via transesterification reactions with bulged adenosine as nucleophile	GO:0000377	0.006681083326621372	ZRSR2,NSRP1,PRPF38B
GO:BP	organonitrogen compound biosynthetic process	GO:1901566	0.006681083326621372	NECAB1,MUC20,B4GALT6,PHGDH
GO:BP	mRNA splicing, via spliceosome	GO:0000398	0.006681083326621372	ZRSR2,NSRP1,PRPF38B
GO:BP	regulation of mesodermal cell differentiation	GO:1905770	0.006681083326621372	SFRP2
GO:BP	protein modification process	GO:0036211	0.006681083326621372	ROR2,SFRP2,C17ORF97,MUC20,B4GALT6
GO:BP	RNA splicing, via transesterification reactions	GO:0000375	0.006681083326621372	ZRSR2,NSRP1,PRPF38B
GO:BP	organic substance metabolic process	GO:0071704	0.006795697410065538	NECAB1,ROR2,SFRP2,C17ORF97,MUC20,PI16,B4GALT6,PHGDH,HMGN5,ZRSR2
GO:BP	negative regulation of growth	GO:0045926	0.006985205678984945	SFRP2,PI16
GO:BP	positive regulation of protein modification process	GO:0031401	0.0069945742833566905	ROR2,SFRP2,MUC20
GO:BP	regulation of dopaminergic neuron differentiation	GO:1904338	0.007011626403044298	SFRP2
GO:BP	negative regulation of calcium ion transport into cytosol	GO:0010523	0.007011626403044298	TRDN
GO:BP	Wnt signaling pathway	GO:0016055	0.007413874456265439	ROR2,SFRP2
GO:BP	macromolecule glycosylation	GO:0043413	0.007413874456265439	MUC20,B4GALT6
GO:BP	protein glycosylation	GO:0006486	0.007413874456265439	MUC20,B4GALT6
GO:BP	regulation of stem cell division	GO:2000035	0.007413874456265439	SFRP2
GO:BP	regulation of neuron projection development	GO:0010975	0.007413874456265439	ROR2,SFRP2
GO:BP	negative regulation of peptidase activity	GO:0010466	0.007413874456265439	SFRP2,PI16
GO:BP	cell-cell signaling by wnt	GO:0198738	0.007413874456265439	ROR2,SFRP2
GO:BP	regulation of cellular protein metabolic process	GO:0032268	0.007413874456265439	ROR2,SFRP2,MUC20,PI16
GO:BP	skeletal system development	GO:0001501	0.007413874456265439	ROR2,SFRP2
GO:BP	regulation of amyloid precursor protein biosynthetic process	GO:0042984	0.007413874456265439	NECAB1
GO:BP	amyloid precursor protein biosynthetic process	GO:0042983	0.007413874456265439	NECAB1
GO:BP	regulation of mesoderm formation	GO:1905902	0.007413874456265439	SFRP2
GO:BP	macromolecule modification	GO:0043412	0.00742503681580717	ROR2,SFRP2,C17ORF97,MUC20,B4GALT6
GO:BP	negative regulation of molecular function	GO:0044092	0.007456470040450307	TRDN,SFRP2,PI16
GO:BP	genitalia morphogenesis	GO:0035112	0.007493871163224662	ROR2
GO:BP	cellular response to X-ray	GO:0071481	0.00762262208195635	SFRP2
GO:BP	negative regulation of cell fate commitment	GO:0010454	0.00762262208195635	SFRP2
GO:BP	gamma-aminobutyric acid metabolic process	GO:0009448	0.007784021545094776	PHGDH
GO:BP	cell communication by electrical coupling involved in cardiac conduction	GO:0086064	0.007784021545094776	TRDN
GO:BP	glycosylation	GO:0070085	0.007784021545094776	MUC20,B4GALT6
GO:BP	threonine metabolic process	GO:0006566	0.007784021545094776	PHGDH
GO:BP	mesodermal cell fate specification	GO:0007501	0.007785056025006511	SFRP2
GO:BP	morphogenesis of an epithelium	GO:0002009	0.007785056025006511	ROR2,SFRP2
GO:BP	planar cell polarity pathway involved in neural tube closure	GO:0090179	0.007785056025006511	SFRP2
GO:BP	regulation of ryanodine-sensitive calcium-release channel activity	GO:0060314	0.007785056025006511	TRDN
GO:BP	negative regulation of intracellular signal transduction	GO:1902532	0.007785056025006511	TRDN,SFRP2
GO:BP	carbohydrate derivative metabolic process	GO:1901135	0.007785056025006511	NECAB1,MUC20,B4GALT6
GO:BP	cellular biosynthetic process	GO:0044249	0.007785056025006511	NECAB1,ROR2,SFRP2,MUC20,B4GALT6,PHGDH,HMGN5
GO:BP	positive regulation of macrophage differentiation	GO:0045651	0.00790170494433943	ROR2
GO:BP	regulation of signal transduction	GO:0009966	0.00790170494433943	TRDN,ROR2,SFRP2,MUC20
GO:BP	regulation of establishment of planar polarity involved in neural tube closure	GO:0090178	0.008170106185103073	SFRP2
GO:BP	cardiac left ventricle morphogenesis	GO:0003214	0.008170106185103073	SFRP2
GO:BP	regulation of cell fate specification	GO:0042659	0.008170106185103073	SFRP2
GO:BP	organic substance biosynthetic process	GO:1901576	0.008176374011564728	NECAB1,ROR2,SFRP2,MUC20,B4GALT6,PHGDH,HMGN5
GO:BP	metabolic process	GO:0008152	0.008211769917544213	NECAB1,ROR2,SFRP2,C17ORF97,MUC20,PI16,B4GALT6,PHGDH,HMGN5,ZRSR2
GO:BP	positive regulation of protein serine/threonine kinase activity	GO:0071902	0.00833606675744404	ROR2,MUC20
GO:BP	convergent extension	GO:0060026	0.008494605210730276	SFRP2
GO:BP	establishment of planar polarity involved in neural tube closure	GO:0090177	0.008494605210730276	SFRP2
GO:BP	regulation of Wnt signaling pathway, planar cell polarity pathway	GO:2000095	0.008494605210730276	SFRP2
GO:BP	embryonic morphogenesis	GO:0048598	0.008547965338665921	ROR2,SFRP2
GO:BP	biosynthetic process	GO:0009058	0.008564084558245996	NECAB1,ROR2,SFRP2,MUC20,B4GALT6,PHGDH,HMGN5
GO:BP	positive regulation of catalytic activity	GO:0043085	0.008564084558245996	ROR2,SFRP2,MUC20
GO:BP	tissue development	GO:0009888	0.008609429675698728	ROR2,SFRP2,PI16,PHGDH
GO:BP	multicellular organism development	GO:0007275	0.008609429675698728	NECAB1,ROR2,SFRP2,PI16,B4GALT6,PHGDH
GO:BP	negative regulation of JUN kinase activity	GO:0043508	0.00867682307252727	SFRP2
GO:BP	cell communication by electrical coupling	GO:0010644	0.00867682307252727	TRDN
GO:BP	regulation of release of sequestered calcium ion into cytosol by sarcoplasmic reticulum	GO:0010880	0.00867682307252727	TRDN
GO:BP	response to stimulus	GO:0050896	0.00867682307252727	TRDN,ROR2,SFRP2,SAA2,MUC20,PI16,MXRA5
GO:BP	cell surface receptor signaling pathway involved in cell-cell signaling	GO:1905114	0.008788133325066285	ROR2,SFRP2
GO:BP	regulation of protein phosphorylation	GO:0001932	0.008788133325066285	ROR2,SFRP2,MUC20
GO:BP	multicellular organismal process	GO:0032501	0.009011705670787185	TRDN,NECAB1,ROR2,SFRP2,PI16,B4GALT6,PHGDH
GO:BP	establishment of planar polarity of embryonic epithelium	GO:0042249	0.009011705670787185	SFRP2
GO:BP	midbrain dopaminergic neuron differentiation	GO:1904948	0.009011705670787185	SFRP2
GO:BP	regulation of response to stress	GO:0080134	0.009094685684914935	ROR2,SFRP2,MUC20
GO:BP	L-serine biosynthetic process	GO:0006564	0.009094685684914935	PHGDH
GO:BP	alkanesulfonate metabolic process	GO:0019694	0.009094685684914935	PHGDH
GO:BP	taurine metabolic process	GO:0019530	0.009094685684914935	PHGDH
GO:BP	negative regulation of calcium-mediated signaling	GO:0050849	0.009094685684914935	TRDN
GO:BP	release of sequestered calcium ion into cytosol by sarcoplasmic reticulum	GO:0014808	0.009156131464724118	TRDN
GO:BP	regulation of epithelial tube formation	GO:1905276	0.009156131464724118	SFRP2
GO:BP	mesodermal cell fate commitment	GO:0001710	0.009156131464724118	SFRP2
GO:BP	post-anal tail morphogenesis	GO:0036342	0.009156131464724118	SFRP2
GO:BP	negative regulation of calcium ion transmembrane transporter activity	GO:1901020	0.009166942991965788	TRDN
GO:BP	release of sequestered calcium ion into cytosol by endoplasmic reticulum	GO:1903514	0.009166942991965788	TRDN
GO:BP	tissue morphogenesis	GO:0048729	0.009166942991965788	ROR2,SFRP2
GO:BP	cellular macromolecule biosynthetic process	GO:0034645	0.009166942991965788	NECAB1,ROR2,SFRP2,MUC20,B4GALT6
GO:BP	cartilage condensation	GO:0001502	0.009166942991965788	ROR2
GO:BP	RNA splicing	GO:0008380	0.009166942991965788	ZRSR2,NSRP1,PRPF38B
GO:BP	regulation of developmental growth	GO:0048638	0.009262569781372194	SFRP2,PI16
GO:BP	phosphatidylinositol 3-kinase signaling	GO:0014065	0.00931250575018744	ROR2,IRS1
GO:BP	regulation of neuron differentiation	GO:0045664	0.009351465271791776	ROR2,SFRP2
GO:BP	male genitalia development	GO:0030539	0.009351465271791776	ROR2
GO:BP	regulation of plasma membrane bounded cell projection organization	GO:0120035	0.009422354850953142	ROR2,SFRP2
GO:BP	blastocyst hatching	GO:0001835	0.009422354850953142	NECAB1
GO:BP	organism emergence from protective structure	GO:0071684	0.009422354850953142	NECAB1
GO:BP	hatching	GO:0035188	0.009422354850953142	NECAB1
GO:BP	regulation of macrophage differentiation	GO:0045649	0.009422354850953142	ROR2
GO:BP	positive regulation of calcium ion transmembrane transporter activity	GO:1901021	0.009422354850953142	TRDN
GO:BP	positive regulation of release of sequestered calcium ion into cytosol	GO:0051281	0.009422354850953142	TRDN
GO:BP	negative regulation of proteolysis	GO:0045861	0.009422354850953142	SFRP2,PI16
GO:BP	regulation of localization	GO:0032879	0.00942603170653881	TRDN,ROR2,SFRP2
GO:BP	cell aggregation	GO:0098743	0.009577656476368959	ROR2
GO:BP	positive regulation of cell adhesion mediated by integrin	GO:0033630	0.009577656476368959	SFRP2
GO:BP	regulation of mesoderm development	GO:2000380	0.009577656476368959	SFRP2
GO:BP	macromolecule biosynthetic process	GO:0009059	0.009577656476368959	NECAB1,ROR2,SFRP2,MUC20,B4GALT6
GO:BP	regulation of cell communication	GO:0010646	0.009577656476368959	TRDN,ROR2,SFRP2,MUC20
GO:BP	positive regulation of kinase activity	GO:0033674	0.009577656476368959	ROR2,MUC20,IRS1
GO:BP	regulation of cell projection organization	GO:0031344	0.009577656476368959	ROR2,SFRP2
GO:BP	supramolecular fiber organization	GO:0097435	0.009586278049544882	TRDN,SFRP2
GO:BP	positive regulation of cellular protein metabolic process	GO:0032270	0.009610111940693935	ROR2,SFRP2,MUC20
GO:BP	cellular response to growth factor stimulus	GO:0071363	0.009614412571787335	ROR2,SFRP2
GO:BP	sarcoplasmic reticulum calcium ion transport	GO:0070296	0.009635933310534481	TRDN
GO:BP	regulation of macromolecule metabolic process	GO:0060255	0.009635933310534481	NECAB1,ROR2,SFRP2,MUC20,PI16,PHGDH,HMGN5
GO:BP	regulation of signaling	GO:0023051	0.009720144345324434	TRDN,ROR2,SFRP2,MUC20
GO:BP	positive regulation of calcium-mediated signaling	GO:0050850	0.009726127350748221	TRDN
GO:BP	negative regulation of calcium ion transmembrane transport	GO:1903170	0.009726127350748221	TRDN
GO:BP	regulation of phosphorylation	GO:0042325	0.009729063412778906	ROR2,SFRP2,MUC20
GO:BP	regulation of non-canonical Wnt signaling pathway	GO:2000050	0.01008860740008749	SFRP2
GO:BP	anatomical structure development	GO:0048856	0.010631352640688345	NECAB1,ROR2,SFRP2,PI16,B4GALT6,PHGDH
GO:BP	regulation of cellular response to stress	GO:0080135	0.010631352640688345	ROR2,SFRP2
GO:BP	negative regulation of cell population proliferation	GO:0008285	0.010702355769296757	ROR2,SFRP2
GO:BP	G1 to G0 transition	GO:0070314	0.010702355769296757	PHGDH
GO:BP	regulation of multicellular organismal process	GO:0051239	0.010702355769296757	TRDN,ROR2,SFRP2,PI16
GO:BP	positive regulation of protein metabolic process	GO:0051247	0.010702355769296757	ROR2,SFRP2,MUC20
GO:BP	hepatocyte growth factor receptor signaling pathway	GO:0048012	0.010702355769296757	MUC20
GO:BP	ganglioside biosynthetic process	GO:0001574	0.01086404595214721	B4GALT6
GO:BP	negative regulation of cell growth involved in cardiac muscle cell development	GO:0061052	0.01086404595214721	PI16
GO:BP	regulation of cell growth	GO:0001558	0.01086404595214721	SFRP2,PI16
GO:BP	positive regulation of synaptic transmission, glutamatergic	GO:0051968	0.01086404595214721	ROR2
GO:BP	hematopoietic stem cell proliferation	GO:0071425	0.01086404595214721	SFRP2
GO:BP	negative regulation of embryonic development	GO:0045992	0.01086404595214721	SFRP2
GO:BP	regulation of nitrogen compound metabolic process	GO:0051171	0.011048172940002035	NECAB1,ROR2,SFRP2,MUC20,PI16
GO:BP	nervous system development	GO:0007399	0.011121887755151364	ROR2,SFRP2,B4GALT6,PHGDH
GO:BP	positive regulation of calcium ion transport into cytosol	GO:0010524	0.011121887755151364	TRDN
GO:BP	negative regulation of cation channel activity	GO:2001258	0.011121887755151364	TRDN
GO:BP	L-serine metabolic process	GO:0006563	0.011284228978770499	PHGDH
GO:BP	mRNA processing	GO:0006397	0.011432711355270492	ZRSR2,NSRP1,PRPF38B
GO:BP	cell communication involved in cardiac conduction	GO:0086065	0.011432711355270492	TRDN
GO:BP	phosphatidylinositol-mediated signaling	GO:0048015	0.01160079892319139	ROR2,IRS1
GO:BP	positive regulation of transferase activity	GO:0051347	0.01194342685964933	ROR2,MUC20,IRS1
GO:BP	inositol lipid-mediated signaling	GO:0048017	0.011988939290526898	ROR2,IRS1
GO:BP	regulation of neurogenesis	GO:0050767	0.011988939290526898	ROR2,SFRP2
GO:BP	regulation of phosphate metabolic process	GO:0019220	0.012167585512028166	ROR2,SFRP2,MUC20
GO:BP	regulation of phosphorus metabolic process	GO:0051174	0.012167585512028166	ROR2,SFRP2,MUC20
GO:BP	regulation of primary metabolic process	GO:0080090	0.012167585512028166	NECAB1,ROR2,SFRP2,MUC20,PI16
GO:BP	chondrocyte development	GO:0002063	0.012196640443504285	SFRP2
GO:BP	axis elongation	GO:0003401	0.012196640443504285	SFRP2
GO:BP	negative regulation of intrinsic apoptotic signaling pathway in response to DNA damage	GO:1902230	0.012196640443504285	SFRP2
GO:BP	regulation of glycoprotein biosynthetic process	GO:0010559	0.012246199398746993	NECAB1
GO:BP	regulation of peptidase activity	GO:0052547	0.012246199398746993	SFRP2,PI16
GO:BP	cytoplasmic microtubule organization	GO:0031122	0.012269955183710542	TRDN
GO:BP	Wnt signaling pathway, calcium modulating pathway	GO:0007223	0.01229077205547718	ROR2
GO:BP	response to X-ray	GO:0010165	0.01237761572747262	SFRP2
GO:BP	cell differentiation	GO:0030154	0.012464398563853559	ROR2,SFRP2,PI16,B4GALT6,PHGDH
GO:BP	negative regulation of hydrolase activity	GO:0051346	0.012464398563853559	SFRP2,PI16
GO:BP	muscle system process	GO:0003012	0.012464398563853559	TRDN,PI16
GO:BP	regulation of protein modification process	GO:0031399	0.012567325777275328	ROR2,SFRP2,MUC20
GO:BP	regulation of metabolic process	GO:0019222	0.012834859374305178	NECAB1,ROR2,SFRP2,MUC20,PI16,PHGDH,HMGN5
GO:BP	cell fate commitment involved in formation of primary germ layer	GO:0060795	0.01288973328778342	SFRP2
GO:BP	negative regulation of calcium ion transport	GO:0051926	0.013001648597908493	TRDN
GO:BP	response to stress	GO:0006950	0.013001648597908493	ROR2,SFRP2,SAA2,MUC20
GO:BP	positive regulation of protein kinase activity	GO:0045860	0.01300586814267173	ROR2,MUC20
GO:BP	endoplasmic reticulum organization	GO:0007029	0.013072867348029777	TRDN
GO:BP	cellular developmental process	GO:0048869	0.013072867348029777	ROR2,SFRP2,PI16,B4GALT6,PHGDH
GO:BP	hemopoiesis	GO:0030097	0.013072867348029777	ROR2,SFRP2
GO:BP	mesodermal cell differentiation	GO:0048333	0.013072867348029777	SFRP2
GO:BP	cell growth	GO:0016049	0.013072867348029777	SFRP2,PI16
GO:BP	regulation of cellular metabolic process	GO:0031323	0.013072867348029777	NECAB1,ROR2,SFRP2,MUC20,PI16
GO:BP	regulation of cardiac conduction	GO:1903779	0.013088966174857681	TRDN
GO:BP	positive regulation of calcium ion transmembrane transport	GO:1904427	0.013088966174857681	TRDN
GO:BP	regulation of glycoprotein metabolic process	GO:1903018	0.013088966174857681	NECAB1
GO:BP	branching involved in blood vessel morphogenesis	GO:0001569	0.013088966174857681	SFRP2
GO:BP	positive regulation of transmembrane transport	GO:0034764	0.013169947490202399	TRDN,IRS1
GO:BP	positive regulation of MAPK cascade	GO:0043410	0.013339776846009305	ROR2,MUC20
GO:BP	astrocyte development	GO:0014002	0.013391439112315724	ROR2
GO:BP	negative regulation of cardiac muscle cell apoptotic process	GO:0010667	0.013391439112315724	SFRP2
GO:BP	developmental process	GO:0032502	0.013391439112315724	NECAB1,ROR2,SFRP2,PI16,B4GALT6,PHGDH
GO:BP	dopaminergic neuron differentiation	GO:0071542	0.013391439112315724	SFRP2
GO:BP	positive regulation of cation channel activity	GO:2001259	0.013391439112315724	TRDN
GO:BP	transmembrane receptor protein tyrosine kinase signaling pathway	GO:0007169	0.013391439112315724	ROR2,MUC20,IRS1
GO:BP	regulation of cell fate commitment	GO:0010453	0.013391439112315724	SFRP2
GO:BP	regulation of nervous system development	GO:0051960	0.013391439112315724	ROR2,SFRP2
GO:BP	proteolysis	GO:0006508	0.013450500871000201	SFRP2,C17ORF97,PI16
GO:BP	negative regulation of JNK cascade	GO:0046329	0.013450500871000201	SFRP2
GO:BP	sulfur compound metabolic process	GO:0006790	0.013450500871000201	B4GALT6,PHGDH
GO:BP	regulation of intrinsic apoptotic signaling pathway in response to DNA damage	GO:1902229	0.013450500871000201	SFRP2
GO:BP	regulation of cell migration	GO:0030334	0.013450500871000201	ROR2,SFRP2
GO:BP	hematopoietic or lymphoid organ development	GO:0048534	0.013450500871000201	ROR2,SFRP2
GO:BP	protein phosphorylation	GO:0006468	0.013450500871000201	ROR2,SFRP2,MUC20
GO:BP	genitalia development	GO:0048806	0.013468204214474682	ROR2
GO:BP	developmental process involved in reproduction	GO:0003006	0.013591604513456767	ROR2,SFRP2
GO:BP	macrophage differentiation	GO:0030225	0.01367243700070112	ROR2
GO:BP	negative regulation of ion transmembrane transporter activity	GO:0032413	0.013805448969421407	TRDN
GO:BP	negative regulation of extrinsic apoptotic signaling pathway via death domain receptors	GO:1902042	0.013856402691955044	SFRP2
GO:BP	negative regulation of epithelial to mesenchymal transition	GO:0010719	0.013856402691955044	SFRP2
GO:BP	epithelium development	GO:0060429	0.013856402691955044	ROR2,SFRP2,PHGDH
GO:BP	positive regulation of fatty acid beta-oxidation	GO:0032000	0.014030055441362311	IRS1
GO:BP	negative regulation of striated muscle cell apoptotic process	GO:0010664	0.01410222153645484	SFRP2
GO:BP	regulation of release of sequestered calcium ion into cytosol	GO:0051279	0.014191464852050362	TRDN
GO:BP	serine family amino acid biosynthetic process	GO:0009070	0.014191464852050362	PHGDH
GO:BP	immune system development	GO:0002520	0.014194246903247427	ROR2,SFRP2
GO:BP	regulation of gastrulation	GO:0010470	0.014270486984237564	SFRP2
GO:BP	regulation of cell motility	GO:2000145	0.014390995569365343	ROR2,SFRP2
GO:BP	positive regulation of cell differentiation	GO:0045597	0.014390995569365343	ROR2,SFRP2
GO:BP	ganglioside metabolic process	GO:0001573	0.0144330961583882	B4GALT6
GO:BP	negative regulation of cardiac muscle cell differentiation	GO:2000726	0.0144330961583882	PI16
GO:BP	glycine metabolic process	GO:0006544	0.014718096019966015	PHGDH
GO:BP	central nervous system myelination	GO:0022010	0.014799129574277502	B4GALT6
GO:BP	stem cell division	GO:0017145	0.014799129574277502	SFRP2
GO:BP	regulation of cell growth involved in cardiac muscle cell development	GO:0061050	0.014799129574277502	PI16
GO:BP	regulation of calcium ion transmembrane transporter activity	GO:1901019	0.014799129574277502	TRDN
GO:BP	negative regulation of transporter activity	GO:0032410	0.014799129574277502	TRDN
GO:BP	axon ensheathment in central nervous system	GO:0032291	0.014799129574277502	B4GALT6
GO:BP	macrophage migration	GO:1905517	0.014926892731216859	ROR2
GO:BP	amyloid precursor protein metabolic process	GO:0042982	0.014926892731216859	NECAB1
GO:BP	regulation of locomotion	GO:0040012	0.015001966530938188	ROR2,SFRP2
GO:BP	animal organ morphogenesis	GO:0009887	0.015001966530938188	ROR2,SFRP2
GO:BP	negative regulation of cation transmembrane transport	GO:1904063	0.015028375395548488	TRDN
GO:BP	regulation of cell differentiation	GO:0045595	0.015028375395548488	ROR2,SFRP2,PI16
GO:BP	regulation of cell adhesion mediated by integrin	GO:0033628	0.015138984133473006	SFRP2
GO:BP	response to endogenous stimulus	GO:0009719	0.015381503958820044	ROR2,SFRP2,MXRA5,IRS1
GO:BP	positive regulation of myeloid leukocyte differentiation	GO:0002763	0.01542258805784503	ROR2
GO:BP	regulation of cellular macromolecule biosynthetic process	GO:2000112	0.015595105454899954	NECAB1,ROR2,SFRP2
GO:BP	digestive tract morphogenesis	GO:0048546	0.015597077974724451	SFRP2
GO:BP	heart development	GO:0007507	0.015712346957481357	SFRP2,PI16
GO:BP	regulation of cellular component movement	GO:0051270	0.0158802441798515	ROR2,SFRP2
GO:BP	negative regulation of cardiocyte differentiation	GO:1905208	0.0158802441798515	PI16
GO:BP	negative regulation of stress-activated protein kinase signaling cascade	GO:0070303	0.01588093346314022	SFRP2
GO:BP	regulation of calcium-mediated signaling	GO:0050848	0.01588093346314022	TRDN
GO:BP	glycosphingolipid biosynthetic process	GO:0006688	0.01588093346314022	B4GALT6
GO:BP	negative regulation of BMP signaling pathway	GO:0030514	0.01588093346314022	SFRP2
GO:BP	negative regulation of stress-activated MAPK cascade	GO:0032873	0.01588093346314022	SFRP2
GO:BP	regulation of calcium ion transport into cytosol	GO:0010522	0.01614286846377327	TRDN
GO:BP	negative regulation of ion transmembrane transport	GO:0034766	0.016403397517326918	TRDN
GO:BP	regulation of macromolecule biosynthetic process	GO:0010556	0.016496495994449974	NECAB1,ROR2,SFRP2
GO:BP	positive regulation of ion transmembrane transporter activity	GO:0032414	0.016496495994449974	TRDN
GO:BP	regulation of system process	GO:0044057	0.016690332539155	TRDN,PI16
GO:BP	keratan sulfate biosynthetic process	GO:0018146	0.016780420695151937	B4GALT6
GO:BP	regulation of cardiac muscle cell apoptotic process	GO:0010665	0.016780420695151937	SFRP2
GO:BP	collagen fibril organization	GO:0030199	0.01699064269346579	SFRP2
GO:BP	negative regulation of peptidyl-tyrosine phosphorylation	GO:0050732	0.01699064269346579	SFRP2
GO:BP	regulation of cell population proliferation	GO:0042127	0.017209308393780594	ROR2,SFRP2,HMGN5,IRS1
GO:BP	regulation of anatomical structure morphogenesis	GO:0022603	0.017221936791799546	ROR2,SFRP2
GO:BP	positive regulation of transporter activity	GO:0032411	0.01730977659475888	TRDN
GO:BP	anatomical structure formation involved in morphogenesis	GO:0048646	0.01735313344014611	ROR2,SFRP2
GO:BP	regulation of striated muscle cell apoptotic process	GO:0010662	0.017359901788101616	SFRP2
GO:BP	cardiac muscle cell apoptotic process	GO:0010659	0.017520237065667747	SFRP2
GO:BP	negative regulation of muscle cell apoptotic process	GO:0010656	0.017520237065667747	SFRP2
GO:BP	regulation of synaptic transmission, glutamatergic	GO:0051966	0.017520237065667747	ROR2
GO:BP	regulation of extrinsic apoptotic signaling pathway via death domain receptors	GO:1902041	0.017683414277008407	SFRP2
GO:BP	positive regulation of calcium ion transport	GO:0051928	0.017683414277008407	TRDN
GO:BP	regulation of cellular biosynthetic process	GO:0031326	0.017683414277008407	NECAB1,ROR2,SFRP2
GO:BP	positive regulation of JUN kinase activity	GO:0043507	0.017824304125041365	ROR2
GO:BP	positive regulation of fatty acid oxidation	GO:0046321	0.017846946682662623	IRS1
GO:BP	negative regulation of sequestering of calcium ion	GO:0051283	0.017846946682662623	TRDN
GO:BP	glutamine metabolic process	GO:0006541	0.017846946682662623	PHGDH
GO:BP	release of sequestered calcium ion into cytosol	GO:0051209	0.017846946682662623	TRDN
GO:BP	system development	GO:0048731	0.017846946682662623	ROR2,SFRP2,PI16,B4GALT6,PHGDH
GO:BP	striated muscle cell apoptotic process	GO:0010658	0.017935922558724598	SFRP2
GO:BP	regulation of sequestering of calcium ion	GO:0051282	0.017997588737488492	TRDN
GO:BP	cellular process	GO:0009987	0.017997588737488492	TRDN,NECAB1,ROR2,SFRP2,C17ORF97,MUC20,PI16,B4GALT6
GO:BP	negative regulation of heart growth	GO:0061117	0.01808406330716153	PI16
GO:BP	negative regulation of cardiac muscle tissue growth	GO:0055022	0.01808406330716153	PI16
GO:BP	regulation of biosynthetic process	GO:0009889	0.01812911852631862	NECAB1,ROR2,SFRP2
GO:BP	sequestering of calcium ion	GO:0051208	0.018241651695188037	TRDN
GO:BP	SMAD protein signal transduction	GO:0060395	0.018332781798094337	ROR2
GO:BP	keratan sulfate metabolic process	GO:0042339	0.018332781798094337	B4GALT6
GO:BP	positive regulation of osteoblast differentiation	GO:0045669	0.018332781798094337	SFRP2
GO:BP	negative regulation of cell cycle arrest	GO:0071157	0.018332781798094337	HMGN5
GO:BP	developmental growth	GO:0048589	0.018505020619988162	SFRP2,PI16
GO:BP	negative regulation of transmembrane transport	GO:0034763	0.018529859848713668	TRDN
GO:BP	peptidyl-amino acid modification	GO:0018193	0.018540838149905883	ROR2,SFRP2
GO:BP	regulation of growth	GO:0040008	0.018816702629668256	SFRP2,PI16
GO:BP	phosphorylation	GO:0016310	0.018816702629668256	ROR2,SFRP2,MUC20
GO:BP	cellular response to ionizing radiation	GO:0071479	0.018889298184817292	SFRP2
GO:BP	regulation of multicellular organismal development	GO:2000026	0.018917236154269674	ROR2,SFRP2,PI16
GO:BP	negative regulation of cardiac muscle hypertrophy	GO:0010614	0.018976515213046278	PI16
GO:BP	astrocyte differentiation	GO:0048708	0.019028076905997265	ROR2
GO:BP	cell growth involved in cardiac muscle cell development	GO:0061049	0.019170301676978436	PI16
GO:BP	central nervous system neuron axonogenesis	GO:0021955	0.019170301676978436	B4GALT6
GO:BP	calcium ion transmembrane import into cytosol	GO:0097553	0.019170301676978436	TRDN
GO:BP	cell adhesion mediated by integrin	GO:0033627	0.019170301676978436	SFRP2
GO:BP	positive regulation of fat cell differentiation	GO:0045600	0.019170301676978436	SFRP2
GO:BP	positive regulation of glycogen biosynthetic process	GO:0045725	0.019170301676978436	IRS1
GO:BP	physiological cardiac muscle hypertrophy	GO:0003301	0.019170301676978436	PI16
GO:BP	physiological muscle hypertrophy	GO:0003298	0.019170301676978436	PI16
GO:BP	cardiac ventricle morphogenesis	GO:0003208	0.019170301676978436	SFRP2
GO:BP	negative regulation of muscle hypertrophy	GO:0014741	0.01943344598502211	PI16
GO:BP	cardiac conduction	GO:0061337	0.01943344598502211	TRDN
GO:BP	acute-phase response	GO:0006953	0.01943344598502211	SAA2
GO:BP	positive regulation of phosphatidylinositol 3-kinase signaling	GO:0014068	0.019554970214059088	ROR2
GO:BP	positive regulation of cation transmembrane transport	GO:1904064	0.019869364905811635	TRDN
GO:BP	positive regulation of cell population proliferation	GO:0008284	0.019942688787047913	SFRP2,HMGN5,IRS1
GO:BP	blastocyst development	GO:0001824	0.019942688787047913	NECAB1
GO:BP	outflow tract morphogenesis	GO:0003151	0.020326447887968065	SFRP2
GO:BP	mesoderm formation	GO:0001707	0.020326447887968065	SFRP2
GO:BP	positive regulation of macromolecule biosynthetic process	GO:0010557	0.02037577189276727	ROR2,SFRP2,HMGN5,IRS1
GO:BP	negative regulation of MAP kinase activity	GO:0043407	0.02043671198336677	SFRP2
GO:BP	positive regulation of glycogen metabolic process	GO:0070875	0.02043671198336677	IRS1
GO:BP	negative regulation of striated muscle cell differentiation	GO:0051154	0.02043671198336677	PI16
GO:BP	cellular response to endogenous stimulus	GO:0071495	0.02045024061772414	ROR2,SFRP2
GO:BP	regulation of calcium ion transmembrane transport	GO:1903169	0.02045024061772414	TRDN
GO:BP	mesoderm morphogenesis	GO:0048332	0.020519473307307218	SFRP2
GO:BP	negative regulation of organ growth	GO:0046621	0.02059237653802175	PI16
GO:BP	regulation of proteolysis	GO:0030162	0.02059237653802175	SFRP2,PI16
GO:BP	synaptic transmission, glutamatergic	GO:0035249	0.020596858405621258	ROR2
GO:BP	calcium ion transport into cytosol	GO:0060402	0.020730917948224858	TRDN
GO:BP	negative regulation of ion transport	GO:0043271	0.02081161157648764	TRDN
GO:BP	positive regulation of ion transmembrane transport	GO:0034767	0.020891944763384247	TRDN
GO:BP	negative regulation of response to DNA damage stimulus	GO:2001021	0.02095811678359809	SFRP2
GO:BP	regulation of fatty acid beta-oxidation	GO:0031998	0.02098809812490093	IRS1
GO:BP	negative regulation of cardiac muscle tissue development	GO:0055026	0.02119441921354408	PI16
GO:BP	negative regulation of cell differentiation	GO:0045596	0.021362650184994506	SFRP2,PI16
GO:BP	positive regulation of myeloid cell differentiation	GO:0045639	0.021484612497295472	ROR2
GO:BP	positive regulation of developmental process	GO:0051094	0.021528056187884028	ROR2,SFRP2
GO:BP	regulation of cellular component organization	GO:0051128	0.021538262734830234	ROR2,SFRP2,PI16
GO:BP	negative regulation of cysteine-type endopeptidase activity involved in apoptotic process	GO:0043154	0.021631005416358075	SFRP2
GO:BP	regulation of cellular process	GO:0050794	0.02166383926915008	TRDN,NECAB1,ROR2,SFRP2,MUC20,PI16
GO:BP	inner ear morphogenesis	GO:0042472	0.02166383926915008	ROR2
GO:BP	extrinsic apoptotic signaling pathway via death domain receptors	GO:0008625	0.02198338603858848	SFRP2
GO:BP	reproductive process	GO:0022414	0.02200018895043787	ROR2,SFRP2
GO:BP	reproduction	GO:0000003	0.022036866922401064	ROR2,SFRP2
GO:BP	regulation of cardiac muscle cell differentiation	GO:2000725	0.022039428502999295	PI16
GO:BP	cytosolic calcium ion transport	GO:0060401	0.022421737562220725	TRDN
GO:BP	neural tube closure	GO:0001843	0.022479353531650693	SFRP2
GO:BP	tube closure	GO:0060606	0.022626269998972586	SFRP2
GO:BP	midbrain development	GO:0030901	0.022626269998972586	SFRP2
GO:BP	regulation of cation channel activity	GO:2001257	0.022716161414810133	TRDN
GO:BP	positive regulation of cellular biosynthetic process	GO:0031328	0.022861199960810576	ROR2,SFRP2,HMGN5,IRS1
GO:BP	positive regulation of ossification	GO:0045778	0.022861199960810576	SFRP2
GO:BP	negative regulation of cysteine-type endopeptidase activity	GO:2000117	0.022861199960810576	SFRP2
GO:BP	regulation of BMP signaling pathway	GO:0030510	0.022861199960810576	SFRP2
GO:BP	regulation of muscle cell apoptotic process	GO:0010660	0.022861199960810576	SFRP2
GO:BP	oligodendrocyte development	GO:0014003	0.022955301269120917	B4GALT6
GO:BP	neuron maturation	GO:0042551	0.022955301269120917	B4GALT6
GO:BP	O-glycan processing	GO:0016266	0.023029387703470707	MUC20
GO:BP	bone mineralization	GO:0030282	0.023029387703470707	ROR2
GO:BP	positive regulation of transcription, DNA-templated	GO:0045893	0.023182098009728636	ROR2,SFRP2
GO:BP	cell population proliferation	GO:0008283	0.023225362452559583	ROR2,SFRP2,HMGN5,IRS1
GO:BP	negative regulation of catalytic activity	GO:0043086	0.02330579701244887	SFRP2,PI16
GO:BP	negative regulation of cellular process	GO:0048523	0.02330579701244887	TRDN,ROR2,SFRP2
GO:BP	muscle cell apoptotic process	GO:0010657	0.023331575694655805	SFRP2
GO:BP	positive regulation of insulin receptor signaling pathway	GO:0046628	0.023331575694655805	IRS1
GO:BP	negative regulation of intrinsic apoptotic signaling pathway	GO:2001243	0.023331575694655805	SFRP2
GO:BP	bone morphogenesis	GO:0060349	0.023331575694655805	SFRP2
GO:BP	primary neural tube formation	GO:0014020	0.023331575694655805	SFRP2
GO:BP	regulation of epithelial to mesenchymal transition	GO:0010717	0.023331575694655805	SFRP2
GO:BP	positive regulation of biosynthetic process	GO:0009891	0.02348723361599176	ROR2,SFRP2,HMGN5,IRS1
GO:BP	embryonic organ morphogenesis	GO:0048562	0.023579835915860516	ROR2,WDR60
GO:BP	cell fate specification	GO:0001708	0.023651732991278623	SFRP2
GO:BP	multicellular organismal signaling	GO:0035637	0.02385399216040496	TRDN
GO:BP	ear morphogenesis	GO:0042471	0.02386683556755229	ROR2
GO:BP	regulation of myeloid leukocyte differentiation	GO:0002761	0.024010108679906734	ROR2
GO:BP	cell migration	GO:0016477	0.024089739119718005	ROR2,SFRP2
GO:BP	serine family amino acid metabolic process	GO:0009069	0.024089739119718005	PHGDH
GO:BP	intrinsic apoptotic signaling pathway in response to DNA damage	GO:0008630	0.024280295711681346	SFRP2
GO:BP	neural tube formation	GO:0001841	0.024410701664251164	SFRP2
GO:BP	negative regulation of extrinsic apoptotic signaling pathway	GO:2001237	0.024410701664251164	SFRP2
GO:BP	positive regulation of nucleic acid-templated transcription	GO:1903508	0.024660593209439086	ROR2,SFRP2
GO:BP	positive regulation of RNA biosynthetic process	GO:1902680	0.024660593209439086	ROR2,SFRP2
GO:BP	regulation of phosphatidylinositol 3-kinase signaling	GO:0014066	0.024660593209439086	ROR2
GO:BP	mRNA metabolic process	GO:0016071	0.024783599756202233	ZRSR2,NSRP1,PRPF38B
GO:BP	chondrocyte differentiation	GO:0002062	0.024844553925921855	SFRP2
GO:BP	positive regulation of peptidyl-serine phosphorylation	GO:0033138	0.025020030576570824	SFRP2
GO:BP	positive regulation of cellular process	GO:0048522	0.02504958355547895	TRDN,ROR2,SFRP2,MUC20
GO:BP	negative regulation of striated muscle tissue development	GO:0045843	0.02504958355547895	PI16
GO:BP	maintenance of location in cell	GO:0051651	0.02504958355547895	TRDN
GO:BP	positive regulation of lipid catabolic process	GO:0050996	0.025083154216629513	IRS1
GO:BP	calcium-mediated signaling	GO:0019722	0.025083154216629513	TRDN
GO:BP	positive regulation of cellular response to insulin stimulus	GO:1900078	0.025083154216629513	IRS1
GO:BP	response to external stimulus	GO:0009605	0.025112812505565983	TRDN,SFRP2,MUC20
GO:BP	negative regulation of muscle organ development	GO:0048635	0.02521144690436782	PI16
GO:BP	regulation of biological process	GO:0050789	0.025280087029323595	TRDN,NECAB1,ROR2,SFRP2,MUC20,PI16
GO:BP	animal organ development	GO:0048513	0.0253607290274748	ROR2,SFRP2,PI16,PHGDH
GO:BP	negative regulation of muscle tissue development	GO:1901862	0.025467902754552445	PI16
GO:BP	positive regulation of JNK cascade	GO:0046330	0.025506526947608046	ROR2
GO:BP	regulation of cardiocyte differentiation	GO:1905207	0.02617122450574892	PI16
GO:BP	positive regulation of RNA metabolic process	GO:0051254	0.0264024253786739	ROR2,SFRP2
GO:BP	aspartate family amino acid metabolic process	GO:0009066	0.026793352014013262	PHGDH
GO:BP	smoothened signaling pathway	GO:0007224	0.027123863180699842	ROR2
GO:BP	interleukin-7-mediated signaling pathway	GO:0038111	0.02717885720202047	IRS1
GO:BP	cell-cell signaling	GO:0007267	0.02717885720202047	ROR2,SFRP2
GO:BP	oxoacid metabolic process	GO:0043436	0.027368182329888486	B4GALT6,PHGDH,IRS1
GO:BP	negative regulation of muscle cell differentiation	GO:0051148	0.027378854830257912	PI16
GO:BP	positive regulation of cellular metabolic process	GO:0031325	0.027378854830257912	ROR2,SFRP2,MUC20,HMGN5,IRS1
GO:BP	cell motility	GO:0048870	0.027378854830257912	ROR2,SFRP2
GO:BP	localization of cell	GO:0051674	0.027378854830257912	ROR2,SFRP2
GO:BP	cardiac chamber morphogenesis	GO:0003206	0.02740203113400905	SFRP2
GO:BP	formation of primary germ layer	GO:0001704	0.02740203113400905	SFRP2
GO:BP	regulation of glycogen biosynthetic process	GO:0005979	0.02740203113400905	IRS1
GO:BP	embryonic epithelial tube formation	GO:0001838	0.02740203113400905	SFRP2
GO:BP	regulation of heart contraction	GO:0008016	0.02740203113400905	TRDN
GO:BP	regulation of glucan biosynthetic process	GO:0010962	0.02740203113400905	IRS1
GO:BP	glycosphingolipid metabolic process	GO:0006687	0.02740203113400905	B4GALT6
GO:BP	regulation of developmental process	GO:0050793	0.02740203113400905	ROR2,SFRP2,PI16
GO:BP	regulation of osteoblast differentiation	GO:0045667	0.027493777366597534	SFRP2
GO:BP	cardiac ventricle development	GO:0003231	0.027493777366597534	SFRP2
GO:BP	stem cell proliferation	GO:0072089	0.027653010998975568	SFRP2
GO:BP	organic acid metabolic process	GO:0006082	0.027658829596663936	B4GALT6,PHGDH,IRS1
GO:BP	glycolipid biosynthetic process	GO:0009247	0.027658829596663936	B4GALT6
GO:BP	negative regulation of transmembrane receptor protein serine/threonine kinase signaling pathway	GO:0090101	0.027658829596663936	SFRP2
GO:BP	regulation of calcium ion transport	GO:0051924	0.027658829596663936	TRDN
GO:BP	positive regulation of leukocyte differentiation	GO:1902107	0.027891481414375256	ROR2
GO:BP	regulation of ion transmembrane transporter activity	GO:0032412	0.027952243714759243	TRDN
GO:BP	ceramide biosynthetic process	GO:0046513	0.027952243714759243	B4GALT6
GO:BP	mesoderm development	GO:0007498	0.02807823911693351	SFRP2
GO:BP	epithelial tube formation	GO:0072175	0.02813161462521392	SFRP2
GO:BP	digestive tract development	GO:0048565	0.02813161462521392	SFRP2
GO:BP	biomineral tissue development	GO:0031214	0.02813161462521392	ROR2
GO:BP	negative regulation of biological process	GO:0048519	0.028171994924764177	TRDN,ROR2,SFRP2
GO:BP	regulation of fatty acid oxidation	GO:0046320	0.028171994924764177	IRS1
GO:BP	positive regulation of phosphatidylinositol 3-kinase activity	GO:0043552	0.028171994924764177	IRS1
GO:BP	regulation of cardiac muscle hypertrophy	GO:0010611	0.028171994924764177	PI16
GO:BP	biomineralization	GO:0110148	0.028171994924764177	ROR2
GO:BP	growth	GO:0040007	0.02837957744734514	SFRP2,PI16
GO:BP	regulation of embryonic development	GO:0045995	0.02838925104017237	SFRP2
GO:BP	regulation of transmembrane transporter activity	GO:0022898	0.028424003932373043	TRDN
GO:BP	positive regulation of immune system process	GO:0002684	0.028424003932373043	ROR2,MUC20
GO:BP	male gonad development	GO:0008584	0.028439954424467524	SFRP2
GO:BP	development of primary male sexual characteristics	GO:0046546	0.02859113244197096	SFRP2
GO:BP	cell surface receptor signaling pathway	GO:0007166	0.028598267228032968	ROR2,SFRP2,MUC20
GO:BP	negative regulation of insulin receptor signaling pathway	GO:0046627	0.028603210191135525	IRS1
GO:BP	positive regulation of stress-activated MAPK cascade	GO:0032874	0.028691315254361287	ROR2
GO:BP	positive regulation of nucleobase-containing compound metabolic process	GO:0045935	0.028691315254361287	ROR2,SFRP2
GO:BP	regulation of muscle hypertrophy	GO:0014743	0.028691315254361287	PI16
GO:BP	RNA processing	GO:0006396	0.028691315254361287	ZRSR2,NSRP1,PRPF38B
GO:BP	positive regulation of synaptic transmission	GO:0050806	0.028691315254361287	ROR2
GO:BP	regulation of fat cell differentiation	GO:0045598	0.028691315254361287	SFRP2
GO:BP	positive regulation of stress-activated protein kinase signaling cascade	GO:0070304	0.02892641966109818	ROR2
GO:BP	positive regulation of ion transport	GO:0043270	0.02892641966109818	TRDN
GO:BP	positive regulation of nitrogen compound metabolic process	GO:0051173	0.02892641966109818	ROR2,SFRP2,MUC20,HMGN5
GO:BP	immune system process	GO:0002376	0.02892641966109818	ROR2,SFRP2,MUC20
GO:BP	response to ionizing radiation	GO:0010212	0.029012621784560034	SFRP2
GO:BP	regulation of transporter activity	GO:0032409	0.029012621784560034	TRDN
GO:BP	heart contraction	GO:0060047	0.029012621784560034	TRDN
GO:BP	negative regulation of protein serine/threonine kinase activity	GO:0071901	0.029012621784560034	SFRP2
GO:BP	signal transduction	GO:0007165	0.02907399653345184	TRDN,ROR2,SFRP2,MUC20
GO:BP	regulation of peptidyl-serine phosphorylation	GO:0033135	0.02907399653345184	SFRP2
GO:BP	regulation of cardiac muscle tissue growth	GO:0055021	0.02910665552580575	PI16
GO:BP	biological regulation	GO:0065007	0.029119136997761783	TRDN,NECAB1,ROR2,SFRP2,MUC20,PI16
GO:BP	digestive system development	GO:0055123	0.029119136997761783	SFRP2
GO:BP	negative regulation of cellular response to insulin stimulus	GO:1900077	0.029240548171036673	IRS1
GO:BP	tube formation	GO:0035148	0.029407027729125196	SFRP2
GO:BP	heart process	GO:0003015	0.029489563804218494	TRDN
GO:BP	epithelial to mesenchymal transition	GO:0001837	0.029500044567611457	SFRP2
GO:BP	regulation of glycogen metabolic process	GO:0070873	0.02964217577836403	IRS1
GO:BP	regulation of blood circulation	GO:1903522	0.02964217577836403	TRDN
GO:BP	morphogenesis of embryonic epithelium	GO:0016331	0.02964217577836403	SFRP2
GO:BP	positive regulation of lipid kinase activity	GO:0090218	0.02964217577836403	IRS1
GO:BP	cardiac muscle cell development	GO:0055013	0.02964217577836403	PI16
GO:BP	locomotion	GO:0040011	0.02973937957320385	ROR2,SFRP2
GO:BP	in utero embryonic development	GO:0001701	0.0298256027942723	NECAB1,NSRP1
GO:BP	branching morphogenesis of an epithelial tube	GO:0048754	0.03005592999759923	SFRP2
GO:BP	positive regulation of biological process	GO:0048518	0.03017646180804633	TRDN,ROR2,SFRP2,MUC20
GO:BP	positive regulation of macromolecule metabolic process	GO:0010604	0.03017646180804633	ROR2,SFRP2,MUC20,HMGN5,IRS1
GO:BP	regulation of polysaccharide biosynthetic process	GO:0032885	0.03017646180804633	IRS1
GO:BP	brain development	GO:0007420	0.03034125658699526	SFRP2,PHGDH
GO:BP	calcium ion transmembrane transport	GO:0070588	0.03041126705800795	TRDN
GO:BP	regulation of extrinsic apoptotic signaling pathway	GO:2001236	0.030454585219095973	SFRP2
GO:BP	phosphate-containing compound metabolic process	GO:0006796	0.030454585219095973	ROR2,SFRP2,MUC20
GO:BP	regulation of heart growth	GO:0060420	0.030454585219095973	PI16
GO:BP	positive regulation of fatty acid metabolic process	GO:0045923	0.030563217865436327	IRS1
GO:BP	positive regulation of cytosolic calcium ion concentration	GO:0007204	0.030563217865436327	TRDN
GO:BP	negative regulation of developmental process	GO:0051093	0.03081668811535148	SFRP2,PI16
GO:BP	phosphorus metabolic process	GO:0006793	0.03081668811535148	ROR2,SFRP2,MUC20
GO:BP	cardiac cell development	GO:0055006	0.030886344696020508	PI16
GO:BP	insulin-like growth factor receptor signaling pathway	GO:0048009	0.03113552051441492	IRS1
GO:BP	maintenance of location	GO:0051235	0.03130809879936659	TRDN
GO:BP	regulation of cell division	GO:0051302	0.03130809879936659	SFRP2
GO:BP	positive regulation of glucose import	GO:0046326	0.03138033093958413	IRS1
GO:BP	regulation of intrinsic apoptotic signaling pathway	GO:2001242	0.03138033093958413	SFRP2
GO:BP	positive regulation of hemopoiesis	GO:1903708	0.03138033093958413	ROR2
GO:BP	central nervous system neuron development	GO:0021954	0.03138033093958413	B4GALT6
GO:BP	positive regulation of cell growth	GO:0030307	0.03138033093958413	SFRP2
GO:BP	negative regulation of insulin secretion	GO:0046676	0.03138033093958413	IRS1
GO:BP	anatomical structure morphogenesis	GO:0009653	0.03138033093958413	ROR2,SFRP2,B4GALT6
GO:BP	alpha-amino acid biosynthetic process	GO:1901607	0.03138033093958413	PHGDH
GO:BP	cellular response to stress	GO:0033554	0.03138033093958413	ROR2,SFRP2
GO:BP	inner ear development	GO:0048839	0.03148175146472977	ROR2
GO:BP	cardiac chamber development	GO:0003205	0.03166502799116598	SFRP2
GO:BP	response to interleukin-7	GO:0098760	0.0318963286220937	IRS1
GO:BP	cellular response to interleukin-7	GO:0098761	0.0318963286220937	IRS1
GO:BP	acute inflammatory response	GO:0002526	0.031951088318549176	SAA2
GO:BP	protein O-linked glycosylation	GO:0006493	0.03210779221461863	MUC20
GO:BP	negative regulation of epithelial cell proliferation	GO:0050680	0.032134338496957154	SFRP2
GO:BP	head development	GO:0060322	0.03215831841592862	SFRP2,PHGDH
GO:BP	myeloid leukocyte differentiation	GO:0002573	0.03228118589880441	ROR2
GO:BP	regulation of cation transmembrane transport	GO:1904062	0.03229732524842435	TRDN
GO:BP	negative regulation of cellular response to growth factor stimulus	GO:0090288	0.03244249653942618	SFRP2
GO:BP	positive regulation of endopeptidase activity	GO:0010950	0.03244249653942618	SFRP2
GO:BP	negative regulation of cellular protein metabolic process	GO:0032269	0.03244249653942618	SFRP2,PI16
GO:BP	response to nutrient	GO:0007584	0.03244249653942618	SFRP2
GO:BP	regulation of cytosolic calcium ion concentration	GO:0051480	0.03244249653942618	TRDN
GO:BP	muscle contraction	GO:0006936	0.03261713925569581	TRDN
GO:BP	regulation of polysaccharide metabolic process	GO:0032881	0.03263036927675506	IRS1
GO:BP	positive regulation of glucose metabolic process	GO:0010907	0.03263036927675506	IRS1
GO:BP	stimulatory C-type lectin receptor signaling pathway	GO:0002223	0.03263036927675506	MUC20
GO:BP	spliceosomal complex assembly	GO:0000245	0.03263036927675506	ZRSR2
GO:BP	regulation of cardiac muscle tissue development	GO:0055024	0.03317521733324866	PI16
GO:BP	myeloid leukocyte migration	GO:0097529	0.033243296249181105	ROR2
GO:BP	innate immune response activating cell surface receptor signaling pathway	GO:0002220	0.033257130123055305	MUC20
GO:BP	negative regulation of MAPK cascade	GO:0043409	0.033257130123055305	SFRP2
GO:BP	morphogenesis of a branching epithelium	GO:0061138	0.033341828462696066	SFRP2
GO:BP	innate immune response-activating signal transduction	GO:0002758	0.03344540771495083	MUC20
GO:BP	cellular response to radiation	GO:0071478	0.03388474528233346	SFRP2
GO:BP	gastrulation	GO:0007369	0.03388474528233346	SFRP2
GO:BP	ear development	GO:0043583	0.03390112501865357	ROR2
GO:BP	cardiac muscle hypertrophy	GO:0003300	0.03404584771000113	PI16
GO:BP	negative regulation of peptide hormone secretion	GO:0090278	0.03404584771000113	IRS1
GO:BP	positive regulation of glucose transmembrane transport	GO:0010828	0.03404584771000113	IRS1
GO:BP	regulation of muscle adaptation	GO:0043502	0.03404584771000113	PI16
GO:BP	negative regulation of transport	GO:0051051	0.03404584771000113	TRDN,IRS1
GO:BP	signaling	GO:0023052	0.03404584771000113	TRDN,ROR2,SFRP2,MUC20
GO:BP	cell communication	GO:0007154	0.0340846832035597	TRDN,ROR2,SFRP2,MUC20
GO:BP	glutamine family amino acid metabolic process	GO:0009064	0.034164268978946886	PHGDH
GO:BP	cardiac muscle tissue growth	GO:0055017	0.03420501608856105	PI16
GO:BP	circulatory system development	GO:0072359	0.0342177015843481	SFRP2,PI16
GO:BP	negative regulation of protein metabolic process	GO:0051248	0.0342177015843481	SFRP2,PI16
GO:BP	movement of cell or subcellular component	GO:0006928	0.0342177015843481	ROR2,SFRP2
GO:BP	ceramide metabolic process	GO:0006672	0.034285393108047804	B4GALT6
GO:BP	intraciliary transport involved in cilium assembly	GO:0035735	0.034285393108047804	WDR60
GO:BP	positive regulation of peptidase activity	GO:0010952	0.034430146523868305	SFRP2
GO:BP	striated muscle hypertrophy	GO:0014897	0.03446714428502124	PI16
GO:BP	morphogenesis of a branching structure	GO:0001763	0.034665766792401916	SFRP2
GO:BP	regulation of metal ion transport	GO:0010959	0.03470383562028464	TRDN
GO:BP	oligodendrocyte differentiation	GO:0048709	0.03470383562028464	B4GALT6
GO:BP	muscle hypertrophy	GO:0014896	0.03487887171881637	PI16
GO:BP	glucan biosynthetic process	GO:0009250	0.03521191132134494	IRS1
GO:BP	positive regulation of phospholipid metabolic process	GO:1903727	0.03521191132134494	IRS1
GO:BP	glycogen biosynthetic process	GO:0005978	0.03521191132134494	IRS1
GO:BP	bone development	GO:0060348	0.03531151321626085	SFRP2
GO:BP	heart growth	GO:0060419	0.035792596238359155	PI16
GO:BP	cellular amino acid biosynthetic process	GO:0008652	0.035792596238359155	PHGDH
GO:BP	regulation of ossification	GO:0030278	0.035883034367305076	SFRP2
GO:BP	sphingolipid biosynthetic process	GO:0030148	0.035883034367305076	B4GALT6
GO:BP	positive regulation of gene expression	GO:0010628	0.035883034367305076	ROR2,SFRP2
GO:BP	generation of precursor metabolites and energy	GO:0006091	0.03598175904121079	PHGDH,IRS1
GO:BP	positive regulation of angiogenesis	GO:0045766	0.03598175904121079	SFRP2
GO:BP	positive regulation of metabolic process	GO:0009893	0.03600661675599653	ROR2,SFRP2,MUC20,HMGN5,IRS1
GO:BP	regulation of organ growth	GO:0046620	0.03600661675599653	PI16
GO:BP	glycosaminoglycan biosynthetic process	GO:0006024	0.03600661675599653	B4GALT6
GO:BP	embryonic organ development	GO:0048568	0.03607031714470979	ROR2,WDR60
GO:BP	regulation of striated muscle cell differentiation	GO:0051153	0.03607031714470979	PI16
GO:BP	glycolipid metabolic process	GO:0006664	0.03607031714470979	B4GALT6
GO:BP	regulation of cysteine-type endopeptidase activity involved in apoptotic process	GO:0043281	0.03607031714470979	SFRP2
GO:BP	calcium ion transport	GO:0006816	0.03624589124159449	TRDN
GO:BP	liposaccharide metabolic process	GO:1903509	0.03626202861822439	B4GALT6
GO:BP	regulation of myeloid cell differentiation	GO:0045637	0.03638932349760706	ROR2
GO:BP	gonad development	GO:0008406	0.0368400369791595	SFRP2
GO:BP	sensory organ morphogenesis	GO:0090596	0.03690978442679357	ROR2
GO:BP	regulation of membrane potential	GO:0042391	0.03690978442679357	TRDN
GO:BP	regulation of response to DNA damage stimulus	GO:2001020	0.03733011019143475	SFRP2
GO:BP	development of primary sexual characteristics	GO:0045137	0.037385886075145446	SFRP2
GO:BP	mesenchymal cell differentiation	GO:0048762	0.037385886075145446	SFRP2
GO:BP	aminoglycan biosynthetic process	GO:0006023	0.037385886075145446	B4GALT6
GO:BP	extrinsic apoptotic signaling pathway	GO:0097191	0.037385886075145446	SFRP2
GO:BP	regulation of hydrolase activity	GO:0051336	0.037385886075145446	SFRP2,PI16
GO:BP	second-messenger-mediated signaling	GO:0019932	0.03740214051505353	TRDN
GO:BP	cardiac muscle cell differentiation	GO:0055007	0.0374369984283255	PI16
GO:BP	mucopolysaccharide metabolic process	GO:1903510	0.0374369984283255	B4GALT6
GO:BP	cellular calcium ion homeostasis	GO:0006874	0.0374369984283255	TRDN
GO:BP	endomembrane system organization	GO:0010256	0.0374369984283255	TRDN
GO:BP	osteoblast differentiation	GO:0001649	0.0374369984283255	SFRP2
GO:BP	localization	GO:0051179	0.0374369984283255	TRDN,ROR2,SFRP2
GO:BP	activation of innate immune response	GO:0002218	0.03746722552520346	MUC20
GO:BP	negative regulation of apoptotic signaling pathway	GO:2001234	0.0378655354687682	SFRP2
GO:BP	muscle adaptation	GO:0043500	0.038095898532331474	PI16
GO:BP	calcium ion homeostasis	GO:0055074	0.038095898532331474	TRDN
GO:BP	fat cell differentiation	GO:0045444	0.038095898532331474	SFRP2
GO:BP	regulation of phosphatidylinositol 3-kinase activity	GO:0043551	0.03843963443894438	IRS1
GO:BP	regulation of cysteine-type endopeptidase activity	GO:2000116	0.03843963443894438	SFRP2
GO:BP	divalent metal ion transport	GO:0070838	0.03843963443894438	TRDN
GO:BP	developmental growth involved in morphogenesis	GO:0060560	0.03843963443894438	SFRP2
GO:BP	cellular response to extracellular stimulus	GO:0031668	0.03870014727695165	SFRP2
GO:BP	regulation of leukocyte differentiation	GO:1902105	0.03876443406710296	ROR2
GO:BP	positive regulation of vasculature development	GO:1904018	0.03876443406710296	SFRP2
GO:BP	divalent inorganic cation transport	GO:0072511	0.03877225259756205	TRDN
GO:BP	negative regulation of protein kinase activity	GO:0006469	0.03879800034115122	SFRP2
GO:BP	positive regulation of neuron projection development	GO:0010976	0.03886363033310424	ROR2
GO:BP	regulation of transmembrane transport	GO:0034762	0.03909659610005125	TRDN,IRS1
GO:BP	regulation of lipid catabolic process	GO:0050994	0.03909659610005125	IRS1
GO:BP	regulation of ion transmembrane transport	GO:0034765	0.03909659610005125	TRDN
GO:BP	cellular divalent inorganic cation homeostasis	GO:0072503	0.03909659610005125	TRDN
GO:BP	cellular response to fatty acid	GO:0071398	0.03968577370361796	IRS1
GO:BP	regulation of transmembrane receptor protein serine/threonine kinase signaling pathway	GO:0090092	0.03981649028952446	SFRP2
GO:BP	heart morphogenesis	GO:0003007	0.04016973347220983	SFRP2
GO:BP	negative regulation of endopeptidase activity	GO:0010951	0.04016973347220983	SFRP2
GO:BP	divalent inorganic cation homeostasis	GO:0072507	0.040430408135359634	TRDN
GO:BP	activation of MAPK activity	GO:0000187	0.04084544394686451	MUC20
GO:BP	negative regulation of multicellular organismal process	GO:0051241	0.040906892020421866	SFRP2,PI16
GO:BP	intraciliary transport	GO:0042073	0.04096033683336102	WDR60
GO:BP	regulation of peptidyl-tyrosine phosphorylation	GO:0050730	0.041104727531699026	SFRP2
GO:BP	regulation of glucose import	GO:0046324	0.041104727531699026	IRS1
GO:BP	negative regulation of kinase activity	GO:0033673	0.04116142643618841	SFRP2
GO:BP	positive regulation of cellular carbohydrate metabolic process	GO:0010676	0.042257850566145005	IRS1
GO:BP	regulation of lipid kinase activity	GO:0043550	0.042617590027898	IRS1
GO:BP	positive regulation of growth	GO:0045927	0.042617590027898	SFRP2
GO:BP	regulation of insulin receptor signaling pathway	GO:0046626	0.042617590027898	IRS1
GO:BP	response to other organism	GO:0051707	0.042617590027898	TRDN,MUC20
GO:BP	response to external biotic stimulus	GO:0043207	0.042617590027898	TRDN,MUC20
GO:BP	myelination	GO:0042552	0.04299139047587882	B4GALT6
GO:BP	spinal cord development	GO:0021510	0.04300006212400552	PHGDH
GO:BP	blood circulation	GO:0008015	0.04303958881002226	TRDN
GO:BP	negative regulation of hormone secretion	GO:0046888	0.04303958881002226	IRS1
GO:BP	regulation of striated muscle tissue development	GO:0016202	0.0430903060311887	PI16
GO:BP	ensheathment of neurons	GO:0007272	0.04324502424181026	B4GALT6
GO:BP	axon ensheathment	GO:0008366	0.04324502424181026	B4GALT6
GO:BP	regulation of muscle tissue development	GO:1901861	0.043465035408499025	PI16
GO:BP	cellular response to organic substance	GO:0071310	0.043521688318865055	ROR2,SFRP2
GO:BP	mesenchyme development	GO:0060485	0.043568059957768086	SFRP2
GO:BP	response to biotic stimulus	GO:0009607	0.04356868624998273	TRDN,MUC20
GO:BP	carbohydrate metabolic process	GO:0005975	0.04372079003575485	B4GALT6,IRS1
GO:BP	regulation of muscle organ development	GO:0048634	0.04372079003575485	PI16
GO:BP	membrane lipid biosynthetic process	GO:0046467	0.04402820377572751	B4GALT6
GO:BP	regulation of immune system process	GO:0002682	0.04403077747847483	ROR2,MUC20
GO:BP	intrinsic apoptotic signaling pathway	GO:0097193	0.0440526146739216	SFRP2
GO:BP	cardiocyte differentiation	GO:0035051	0.0440526146739216	PI16
GO:BP	negative regulation of transferase activity	GO:0051348	0.04414211848404308	SFRP2
GO:BP	cellular metal ion homeostasis	GO:0006875	0.04419003590582403	TRDN
GO:BP	microtubule cytoskeleton organization	GO:0000226	0.04427982489561911	TRDN
GO:BP	cellular response to stimulus	GO:0051716	0.04550378659279362	TRDN,ROR2,SFRP2,MUC20
GO:BP	fatty acid beta-oxidation	GO:0006635	0.04563788595290786	IRS1
GO:BP	cellular polysaccharide biosynthetic process	GO:0033692	0.04618519932686881	IRS1
GO:BP	negative regulation of apoptotic process	GO:0043066	0.046272765194726055	SFRP2,HMGN5
GO:BP	regulation of cellular response to growth factor stimulus	GO:0090287	0.046511525069572825	SFRP2
GO:BP	peptidyl-serine phosphorylation	GO:0018105	0.04654901505582446	SFRP2
GO:BP	regulation of cellular response to insulin stimulus	GO:1900076	0.04654901505582446	IRS1
GO:BP	cellular response to external stimulus	GO:0071496	0.046705744467145316	SFRP2
GO:BP	glycosaminoglycan metabolic process	GO:0030203	0.046705744467145316	B4GALT6
GO:BP	striated muscle cell development	GO:0055002	0.0467368133136034	PI16
GO:BP	regulation of cell cycle arrest	GO:0071156	0.04694159828286405	HMGN5
GO:BP	glycogen metabolic process	GO:0005977	0.047386387102649946	IRS1
GO:BP	glucose import	GO:0046323	0.047386387102649946	IRS1
GO:BP	circulatory system process	GO:0003013	0.04743558765796853	TRDN
GO:BP	sphingolipid metabolic process	GO:0006665	0.04743558765796853	B4GALT6
GO:BP	positive regulation of neuron differentiation	GO:0045666	0.047495148818431976	ROR2
GO:BP	monocarboxylic acid metabolic process	GO:0032787	0.047495148818431976	PHGDH,IRS1
GO:BP	negative regulation of programmed cell death	GO:0043069	0.04753027377085378	SFRP2,HMGN5
GO:BP	microtubule-based protein transport	GO:0099118	0.04755004790987792	WDR60
GO:BP	glucan metabolic process	GO:0044042	0.04755004790987792	IRS1
GO:BP	cellular glucan metabolic process	GO:0006073	0.04755004790987792	IRS1
GO:BP	protein transport along microtubule	GO:0098840	0.04755004790987792	WDR60
GO:BP	positive regulation of cell projection organization	GO:0031346	0.04808225582335241	ROR2
GO:BP	metal ion homeostasis	GO:0055065	0.04829180593975096	TRDN
GO:BP	cellular cation homeostasis	GO:0030003	0.048351309905751434	TRDN
GO:BP	cellular response to abiotic stimulus	GO:0071214	0.048351309905751434	SFRP2
GO:BP	epithelial tube morphogenesis	GO:0060562	0.048351309905751434	SFRP2
GO:BP	polysaccharide biosynthetic process	GO:0000271	0.048351309905751434	IRS1
GO:BP	cellular response to environmental stimulus	GO:0104004	0.048351309905751434	SFRP2
GO:BP	peptidyl-serine modification	GO:0018209	0.048431289284853477	SFRP2
GO:BP	tube development	GO:0035295	0.0484523684629676	SFRP2,PHGDH
GO:BP	regulation of glucose transmembrane transport	GO:0010827	0.04858904016303991	IRS1
GO:BP	muscle cell development	GO:0055001	0.04896418804924714	PI16
GO:BP	positive regulation of innate immune response	GO:0045089	0.04896418804924714	MUC20
GO:BP	cellular ion homeostasis	GO:0006873	0.04896418804924714	TRDN
GO:BP	aminoglycan metabolic process	GO:0006022	0.04897984614800707	B4GALT6
GO:BP	response to organic substance	GO:0010033	0.049111294679549305	ROR2,SFRP2,MXRA5
GO:BP	RNA metabolic process	GO:0016070	0.049268365521413844	ROR2,SFRP2,HMGN5,ZRSR2,NSRP1,PRPF38B
GO:BP	regulation of muscle cell differentiation	GO:0051147	0.04938117143713505	PI16
GO:BP	modulation of chemical synaptic transmission	GO:0050804	0.04938626794545161	ROR2
GO:BP	regulation of trans-synaptic signaling	GO:0099177	0.049440727401129224	ROR2
GO:BP	negative regulation of cell migration	GO:0030336	0.04964275913272139	SFRP2
GO:BP	organ growth	GO:0035265	0.04964275913272139	PI16
GO:BP	defense response	GO:0006952	0.049839368462997094	SAA2,MUC20
GO:CC	cellular_component	GO:0005575	0.01297031126129892	TRDN,NECAB1,ROR2,SFRP2,SAA2,MUC20,PI16,B4GALT6,MXRA5,PHGDH,HMGN5,ZRSR2,GOLIM4,IRS1,AC009163.5,TCEAL9,WDR60,NSRP1,PRPF38B
GO:CC	sarcoplasmic reticulum lumen	GO:0033018	0.01297031126129892	TRDN
GO:CC	extracellular region	GO:0005576	0.01297031126129892	SFRP2,SAA2,MUC20,PI16,MXRA5,PHGDH
GO:CC	Golgi cisterna	GO:0031985	0.01297031126129892	B4GALT6,GOLIM4
GO:CC	Golgi lumen	GO:0005796	0.01297031126129892	MUC20,GOLIM4
GO:CC	organelle	GO:0043226	0.01297031126129892	TRDN,NECAB1,ROR2,SAA2,MUC20,B4GALT6,MXRA5,PHGDH,HMGN5,ZRSR2,GOLIM4,IRS1,TCEAL9,WDR60,NSRP1,PRPF38B
GO:CC	junctional sarcoplasmic reticulum membrane	GO:0014701	0.01297031126129892	TRDN
GO:CC	membrane-bounded organelle	GO:0043227	0.01297031126129892	TRDN,NECAB1,ROR2,SAA2,MUC20,B4GALT6,MXRA5,PHGDH,HMGN5,ZRSR2,GOLIM4,IRS1,TCEAL9,NSRP1,PRPF38B
GO:CC	cellular anatomical entity	GO:0110165	0.01297031126129892	TRDN,NECAB1,ROR2,SFRP2,SAA2,MUC20,PI16,B4GALT6,MXRA5,PHGDH,HMGN5,ZRSR2,GOLIM4,IRS1,AC009163.5,TCEAL9,WDR60,NSRP1,PRPF38B
GO:CC	junctional membrane complex	GO:0030314	0.01297031126129892	TRDN
GO:CC	Golgi cisterna membrane	GO:0032580	0.01297031126129892	B4GALT6,GOLIM4
GO:CC	extracellular space	GO:0005615	0.014679774300560184	SFRP2,SAA2,PI16,MXRA5,PHGDH
GO:CC	interphase microtubule organizing center	GO:0031021	0.015360460610603482	WDR60
GO:CC	Golgi stack	GO:0005795	0.015360460610603482	B4GALT6,GOLIM4
GO:CC	insulin receptor complex	GO:0005899	0.01538934730322413	IRS1
GO:CC	sarcoplasmic reticulum membrane	GO:0033017	0.016293795773441293	TRDN
GO:CC	U2AF complex	GO:0089701	0.016293795773441293	ZRSR2
GO:CC	clathrin-coated endocytic vesicle membrane	GO:0030669	0.023711156453351968	ROR2
GO:CC	collagen-containing extracellular matrix	GO:0062023	0.025096878820524596	SFRP2,MXRA5
GO:CC	sarcoplasmic reticulum	GO:0016529	0.025096878820524596	TRDN
GO:CC	high-density lipoprotein particle	GO:0034364	0.025822557350995277	SAA2
GO:CC	spliceosomal complex	GO:0005681	0.025822557350995277	ZRSR2,PRPF38B
GO:CC	microvillus membrane	GO:0031528	0.025822557350995277	MUC20
GO:CC	clathrin-coated endocytic vesicle	GO:0045334	0.025822557350995277	ROR2
GO:CC	sarcoplasm	GO:0016528	0.025822557350995277	TRDN
GO:CC	lipoprotein particle	GO:1990777	0.028268891992512684	SAA2
GO:CC	ribonucleoprotein complex	GO:1990904	0.028268891992512684	ZRSR2,NSRP1,PRPF38B
GO:CC	plasma lipoprotein particle	GO:0034358	0.028268891992512684	SAA2
GO:CC	protein-lipid complex	GO:0032994	0.02833533143601774	SAA2
GO:CC	extracellular matrix	GO:0031012	0.02833533143601774	SFRP2,MXRA5
GO:CC	protein-containing complex	GO:0032991	0.029411191735933314	TRDN,ROR2,SAA2,ZRSR2,IRS1,WDR60,NSRP1,PRPF38B
GO:CC	endocytic vesicle	GO:0030139	0.029411191735933314	ROR2,GOLIM4
GO:CC	bounding membrane of organelle	GO:0098588	0.03172281188436524	TRDN,ROR2,B4GALT6
GO:CC	basal plasma membrane	GO:0009925	0.03172281188436524	MUC20
GO:CC	intracellular organelle lumen	GO:0070013	0.03172281188436524	TRDN,NECAB1,MUC20,HMGN5,ZRSR2,GOLIM4,IRS1,NSRP1
GO:CC	membrane-enclosed lumen	GO:0031974	0.03172281188436524	TRDN,NECAB1,MUC20,HMGN5,ZRSR2,GOLIM4,IRS1,NSRP1
GO:CC	organelle lumen	GO:0043233	0.03172281188436524	TRDN,NECAB1,MUC20,HMGN5,ZRSR2,GOLIM4,IRS1,NSRP1
GO:CC	U12-type spliceosomal complex	GO:0005689	0.03197085268057455	ZRSR2
GO:CC	Golgi apparatus subcompartment	GO:0098791	0.03197085268057455	B4GALT6,GOLIM4
GO:CC	clathrin-coated vesicle membrane	GO:0030665	0.033078329259231154	ROR2
GO:CC	cytoplasmic dynein complex	GO:0005868	0.03367942706143334	WDR60
GO:CC	pericentriolar material	GO:0000242	0.03367942706143334	WDR60
GO:CC	organelle subcompartment	GO:0031984	0.03367942706143334	B4GALT6,GOLIM4
GO:CC	intracellular organelle	GO:0043229	0.03496541316148414	TRDN,NECAB1,ROR2,MUC20,B4GALT6,HMGN5,ZRSR2,GOLIM4,IRS1,TCEAL9,WDR60,NSRP1,PRPF38B
GO:CC	basal part of cell	GO:0045178	0.035238251772063744	MUC20
GO:CC	intracellular	GO:0005622	0.038046670515834935	TRDN,NECAB1,ROR2,MUC20,B4GALT6,PHGDH,HMGN5,ZRSR2,GOLIM4,IRS1,TCEAL9,WDR60,NSRP1,PRPF38B
GO:CC	endocytic vesicle membrane	GO:0030666	0.03886641022308841	ROR2
GO:CC	vesicle	GO:0031982	0.04102837838159435	ROR2,SAA2,MXRA5,PHGDH
GO:CC	microvillus	GO:0005902	0.04102837838159435	MUC20
GO:CC	extracellular exosome	GO:0070062	0.04102837838159435	SAA2,MXRA5,PHGDH
GO:CC	coated vesicle membrane	GO:0030662	0.04102837838159435	ROR2
GO:CC	endoplasmic reticulum lumen	GO:0005788	0.04102837838159435	TRDN
GO:CC	clathrin-coated vesicle	GO:0030136	0.04221997769025629	ROR2
GO:CC	extracellular organelle	GO:0043230	0.04228634531520295	SAA2,MXRA5,PHGDH
GO:CC	extracellular vesicle	GO:1903561	0.04228634531520295	SAA2,MXRA5,PHGDH
GO:CC	receptor complex	GO:0043235	0.0441450563736893	ROR2,IRS1
GO:CC	ciliary base	GO:0097546	0.0441450563736893	WDR60
KEGG	Wnt signaling pathway	KEGG:04310	0.003094559538450884	ROR2,SFRP2
REAC	O-linked glycosylation of mucins	REAC:R-HSA-913709	0.005804805201466196	MUC20,B4GALT6
REAC	O-linked glycosylation	REAC:R-HSA-5173105	0.008823612164487979	MUC20,B4GALT6
REAC	Signaling by WNT	REAC:R-HSA-195721	0.012374959395623452	ROR2,SFRP2
REAC	Negative regulation of TCF-dependent signaling by WNT ligand antagonists	REAC:R-HSA-3772470	0.01700471668600709	SFRP2
REAC	N-Glycan antennae elongation	REAC:R-HSA-975577	0.01700471668600709	B4GALT6
REAC	Defective GALNT12 causes colorectal cancer 1 (CRCS1)	REAC:R-HSA-5083636	0.01700471668600709	MUC20
REAC	Serine biosynthesis	REAC:R-HSA-977347	0.01700471668600709	PHGDH
REAC	Activated NTRK3 signals through PI3K	REAC:R-HSA-9603381	0.01700471668600709	IRS1
REAC	WNT5A-dependent internalization of FZD2, FZD5 and ROR2	REAC:R-HSA-5140745	0.01700471668600709	ROR2
REAC	IRS activation	REAC:R-HSA-74713	0.01700471668600709	IRS1
REAC	Defective GALNT3 causes familial hyperphosphatemic tumoral calcinosis (HFTC)	REAC:R-HSA-5083625	0.01700471668600709	MUC20
REAC	Defective C1GALT1C1 causes Tn polyagglutination syndrome (TNPS)	REAC:R-HSA-5083632	0.01700471668600709	MUC20
REAC	SOS-mediated signalling	REAC:R-HSA-112412	0.01700471668600709	IRS1
REAC	MET activates RAS signaling	REAC:R-HSA-8851805	0.01700471668600709	MUC20
REAC	Ion homeostasis	REAC:R-HSA-5578775	0.01700471668600709	TRDN
REAC	Signal attenuation	REAC:R-HSA-74749	0.017147656913967947	IRS1
REAC	PI3K/AKT activation	REAC:R-HSA-198203	0.017147656913967947	IRS1
REAC	Signaling by Leptin	REAC:R-HSA-2586552	0.017147656913967947	IRS1
REAC	Termination of O-glycan biosynthesis	REAC:R-HSA-977068	0.017147656913967947	MUC20
REAC	Dectin-2 family	REAC:R-HSA-5621480	0.018410992400023796	MUC20
REAC	Stimuli-sensing channels	REAC:R-HSA-2672351	0.01981545491863058	TRDN
REAC	Signaling by NTRK3 (TRKC)	REAC:R-HSA-9034015	0.01981545491863058	IRS1
REAC	N-glycan antennae elongation in the medial/trans-Golgi	REAC:R-HSA-975576	0.01981545491863058	B4GALT6
REAC	Keratan sulfate biosynthesis	REAC:R-HSA-2022854	0.01981545491863058	B4GALT6
REAC	Cardiac conduction	REAC:R-HSA-5576891	0.02221564747510901	TRDN
REAC	Keratan sulfate/keratin metabolism	REAC:R-HSA-1638074	0.02221564747510901	B4GALT6
REAC	PCP/CE pathway	REAC:R-HSA-4086400	0.024100708124066627	ROR2
REAC	Signal Transduction	REAC:R-HSA-162582	0.026634031809773535	ROR2,SFRP2,MUC20
REAC	Ion channel transport	REAC:R-HSA-983712	0.026634031809773535	TRDN
REAC	Growth hormone receptor signaling	REAC:R-HSA-982772	0.0270766979335408	IRS1
REAC	Muscle contraction	REAC:R-HSA-397014	0.027917350185644348	TRDN
REAC	Diseases associated with O-glycosylation of proteins	REAC:R-HSA-3906995	0.0286840475940138	MUC20
REAC	Beta-catenin independent WNT signaling	REAC:R-HSA-3858494	0.03059827678507396	ROR2
REAC	Signaling by MET	REAC:R-HSA-6806834	0.03153968666248685	MUC20
REAC	PI3K Cascade	REAC:R-HSA-109704	0.035226780111578794	IRS1
REAC	Interleukin-7 signaling	REAC:R-HSA-1266695	0.035226780111578794	IRS1
REAC	IRS-related events triggered by IGF1R	REAC:R-HSA-2428928	0.03596338164137529	IRS1
REAC	Insulin receptor signalling cascade	REAC:R-HSA-74751	0.03596338164137529	IRS1
REAC	Signaling by Receptor Tyrosine Kinases	REAC:R-HSA-9006934	0.03596338164137529	MUC20,IRS1
REAC	mRNA Splicing - Minor Pathway	REAC:R-HSA-72165	0.03596338164137529	ZRSR2
REAC	Intra-Golgi traffic	REAC:R-HSA-6811438	0.03596338164137529	GOLIM4
REAC	IGF1R signaling cascade	REAC:R-HSA-2428924	0.03596338164137529	IRS1
REAC	IRS-mediated signalling	REAC:R-HSA-112399	0.03596338164137529	IRS1
REAC	Signaling by Type 1 Insulin-like Growth Factor 1 Receptor (IGF1R)	REAC:R-HSA-2404192	0.03596338164137529	IRS1
REAC	C-type lectin receptors (CLRs)	REAC:R-HSA-5621481	0.040958953836305136	MUC20
REAC	Diseases of glycosylation	REAC:R-HSA-3781865	0.040958953836305136	MUC20
REAC	TCF dependent signaling in response to WNT	REAC:R-HSA-201681	0.040958953836305136	SFRP2
REAC	REACTOME root term	REAC:0000000	0.040958953836305136	TRDN,ROR2,SFRP2,MUC20,B4GALT6,PHGDH,ZRSR2,GOLIM4,IRS1
REAC	Glycosaminoglycan metabolism	REAC:R-HSA-1630316	0.04226954871763776	B4GALT6
REAC	Constitutive Signaling by Aberrant PI3K in Cancer	REAC:R-HSA-2219530	0.04345749578991203	IRS1
REAC	Intraflagellar transport	REAC:R-HSA-5620924	0.04450280229872857	WDR60
REAC	Signaling by Insulin receptor	REAC:R-HSA-74752	0.04643965012158153	IRS1
REAC	Post-translational protein modification	REAC:R-HSA-597592	0.04961429455666503	MUC20,B4GALT6
WP	LncRNA involvement in canonical Wnt signaling and colorectal cancer	WP:WP4258	0.0008086454951314544	ROR2,SFRP2
WP	ncRNAs involved in Wnt signaling in hepatocellular carcinoma	WP:WP4336	0.0008086454951314544	ROR2,SFRP2
WP	Wnt Signaling	WP:WP428	0.0008086454951314544	ROR2,SFRP2
WP	Wnt Signaling Pathway (Netpath)	WP:WP363	0.02743447761018019	ROR2
WP	Cardiac Progenitor Differentiation	WP:WP2406	0.02743447761018019	ROR2
WP	Insulin signalling in human adipocytes (diabetic condition)	WP:WP3635	0.02743447761018019	IRS1
WP	Insulin signalling in human adipocytes (normal condition)	WP:WP3634	0.02743447761018019	IRS1
WP	Leptin Insulin Overlap	WP:WP3935	0.03058500563768478	IRS1
WP	Sphingolipid pathway	WP:WP1422	0.03058500563768478	B4GALT6
WP	Transcription factor regulation in adipogenesis	WP:WP3599	0.03058500563768478	IRS1
WP	Trans-sulfuration and one carbon metabolism	WP:WP2525	0.03058500563768478	PHGDH
WP	Vitamin B12 Metabolism	WP:WP1533	0.03058500563768478	SAA2
WP	Type II diabetes mellitus	WP:WP1584	0.03058500563768478	IRS1
WP	EPO Receptor Signaling	WP:WP581	0.03164501548344238	IRS1
WP	Folate Metabolism	WP:WP176	0.03164501548344238	SAA2
WP	Ectoderm Differentiation	WP:WP2858	0.03228829788657514	ROR2
WP	Intraflagellar transport proteins binding to dynein	WP:WP4532	0.03283425298725678	WDR60
WP	Selenium Micronutrient Network	WP:WP15	0.03283425298725678	SAA2
WP	Alpha 6 Beta 4 signaling pathway	WP:WP244	0.03320683222684067	IRS1
WP	Factors and pathways affecting insulin-like growth factor (IGF1)-Akt signaling	WP:WP3850	0.033335968422690286	IRS1
WP	WIKIPATHWAYS	WP:000000	0.03649777707190925	ROR2,SFRP2,SAA2,B4GALT6,PHGDH,HMGN5
WP	Hematopoietic Stem Cell Differentiation	WP:WP2849	0.0365110321329023	HMGN5
WP	Interferon type I signaling pathways	WP:WP585	0.03950208051429134	IRS1
WP	Pathways in clear cell renal cell carcinoma	WP:WP4018	0.03950208051429134	PHGDH
WP	IL-4 Signaling Pathway	WP:WP395	0.03950208051429134	IRS1
WP	AGE/RAGE pathway	WP:WP2324	0.04379601800882167	IRS1
WP	Oncostatin M Signaling Pathway	WP:WP2374	0.04379601800882167	IRS1
WP	Leptin signaling pathway	WP:WP2034	0.04686120205216301	IRS1
WP	Prolactin Signaling Pathway	WP:WP2037	0.04686120205216301	IRS1
WP	Signaling Pathways in Glioblastoma	WP:WP2261	0.049403226530662155	IRS1
TF	Factor: Tst-1; motif: NNKGAATTAVAVTDN	TF:M00133	0.0009129708669364268	TRDN,ROR2,C17ORF97,SAA2,MUC20,PI16,B4GALT6,PHGDH,C1ORF226,HMGN5,ZRSR2
TF	Factor: FOXO1A:Elf-1; motif: NAGAAAACCGAANM	TF:M08295	0.0011056359312420906	TRDN,NECAB1,ROR2,SFRP2,C17ORF97,SAA2,MUC20,PI16,B4GALT6,MXRA5,PHGDH,C1ORF226,HMGN5,ZRSR2
TF	Factor: SRY; motif: AAACWAM	TF:M00148	0.0017467566716635147	TRDN,NECAB1,ROR2,C17ORF97,SAA2,PI16,B4GALT6,C1ORF226,HMGN5,AC073283.3,GOLIM4,IRS1,AC009163.5,TCEAL9,WDR60,NSRP1,PRPF38B
TF	Factor: CHD2; motif: TCTCGCGAG; match class: 1	TF:M04710_1	0.002058224660109157	NECAB1,ROR2,SFRP2,C17ORF97,MUC20,PI16,B4GALT6,MXRA5,PHGDH,HMGN5,ZRSR2,AC073283.3,GOLIM4,IRS1,AC009163.5,WDR60,NSRP1,PRPF38B
TF	Factor: PU.1; motif: AGGAAG	TF:M02031	0.002058224660109157	TRDN,NECAB1,ROR2,SFRP2,C17ORF97,SAA2,MUC20,PI16,B4GALT6,MXRA5,PHGDH,C1ORF226,HMGN5,ZRSR2,AC073283.3,GOLIM4,IRS1,AC009163.5,TCEAL9,WDR60,NSRP1,PRPF38B
TF	Factor: POU2F3; motif: NTATGCWAATN	TF:M11901	0.002058224660109157	TRDN,ROR2,SFRP2,C1ORF226,HMGN5
TF	Factor: HOXA10; motif: RGTCGTAAAAN	TF:M10797	0.002058224660109157	TRDN,SFRP2,C17ORF97,MUC20,B4GALT6,C1ORF226,HMGN5,ZRSR2,AC009163.5,TCEAL9,NSRP1,PRPF38B
TF	Factor: Oct-1; motif: TATGCAAATN	TF:M00342	0.002058224660109157	TRDN,NECAB1,ROR2,SFRP2,MUC20,MXRA5,HMGN5,AC009163.5,WDR60
TF	Factor: NRL; motif: NNNNTGCTGAC	TF:M04224	0.002058224660109157	NECAB1,C17ORF97,SAA2,MUC20,PI16,B4GALT6,MXRA5,C1ORF226
TF	Factor: Oct3; motif: NATGCAANNN	TF:M01307	0.002058224660109157	TRDN,ROR2,MUC20,PI16,MXRA5,PHGDH,HMGN5,IRS1,AC009163.5,WDR60
TF	Factor: CHD2; motif: TCTCGCGAG	TF:M04710	0.002058224660109157	NECAB1,ROR2,SFRP2,C17ORF97,SAA2,MUC20,PI16,B4GALT6,MXRA5,PHGDH,HMGN5,ZRSR2,AC073283.3,GOLIM4,IRS1,AC009163.5,WDR60,NSRP1,PRPF38B
TF	Factor: PMX1; motif: TAATHA; match class: 1	TF:M03560_1	0.002058224660109157	TRDN,NECAB1,ROR2,SAA2,MUC20,PI16,B4GALT6,MXRA5,PHGDH,C1ORF226,HMGN5,ZRSR2
TF	Factor: Elf-1; motif: AGGAAG	TF:M01266	0.002058224660109157	TRDN,NECAB1,ROR2,SFRP2,C17ORF97,SAA2,MUC20,PI16,B4GALT6,MXRA5,PHGDH,C1ORF226,HMGN5,ZRSR2,AC073283.3,GOLIM4,IRS1,AC009163.5,TCEAL9,WDR60,NSRP1,PRPF38B
TF	Factor: HOXC11; motif: NGYMATWAANN	TF:M10816	0.002058224660109157	TRDN,NECAB1,SFRP2,C17ORF97,MUC20,PHGDH,C1ORF226,ZRSR2,GOLIM4,AC009163.5,TCEAL9
TF	Factor: GEMIN3; motif: NCWGGRARRGRGNGNG	TF:M09727	0.002058224660109157	NECAB1,ROR2,SFRP2,C17ORF97,SAA2,MUC20,PI16,MXRA5,ZRSR2,AC073283.3,GOLIM4,IRS1,AC009163.5,TCEAL9,PRPF38B
TF	Factor: SRY; motif: TTGTTT; match class: 1	TF:M03854_1	0.002058224660109157	TRDN,NECAB1,ROR2,SFRP2,C17ORF97,SAA2,PI16,B4GALT6,C1ORF226,HMGN5,GOLIM4,IRS1,AC009163.5,TCEAL9,WDR60,PRPF38B
TF	Factor: SRY; motif: TTGTTT	TF:M03854	0.002058224660109157	TRDN,NECAB1,ROR2,SFRP2,C17ORF97,SAA2,PI16,B4GALT6,C1ORF226,HMGN5,ZRSR2,AC073283.3,GOLIM4,IRS1,AC009163.5,TCEAL9,WDR60,NSRP1,PRPF38B
TF	Factor: Cdx-2; motif: NRTCGTAANNNN	TF:M10849	0.002058224660109157	TRDN,NECAB1,ROR2,SFRP2,C17ORF97,MUC20,B4GALT6,MXRA5,PHGDH,C1ORF226,HMGN5,ZRSR2,AC073283.3,GOLIM4,AC009163.5,TCEAL9,NSRP1,PRPF38B
TF	Factor: Erg; motif: NRRSAGGAAGNGG	TF:M09907	0.002058224660109157	NECAB1,ROR2,SFRP2,C17ORF97,MUC20,PI16,B4GALT6,MXRA5,PHGDH,C1ORF226,HMGN5,ZRSR2,AC073283.3,IRS1,AC009163.5,TCEAL9,WDR60
TF	Factor: ZNF35; motif: SSAAKA; match class: 1	TF:M07479_1	0.002058224660109157	NECAB1,ROR2,SFRP2,C17ORF97,MUC20,PI16,B4GALT6,MXRA5,PHGDH,C1ORF226,HMGN5,ZRSR2,AC073283.3,GOLIM4,IRS1,AC009163.5,TCEAL9,WDR60,NSRP1,PRPF38B
TF	Factor: CPBP; motif: SNCCCNN; match class: 1	TF:M01822_1	0.002058224660109157	TRDN,NECAB1,ROR2,SFRP2,C17ORF97,SAA2,MUC20,PI16,B4GALT6,MXRA5,PHGDH,C1ORF226,HMGN5,ZRSR2,AC073283.3,GOLIM4,IRS1,AC009163.5,TCEAL9,WDR60,NSRP1,PRPF38B
TF	Factor: c-Myb; motif: NNWGRCAGTTRN	TF:M09990	0.002058224660109157	TRDN,NECAB1,ROR2,SFRP2,C17ORF97,MUC20,PI16,B4GALT6,PHGDH,C1ORF226,AC073283.3,IRS1,AC009163.5,TCEAL9,WDR60,NSRP1,PRPF38B
TF	Factor: POU2F1; motif: ATGCAAATN	TF:M07059	0.002058224660109157	TRDN,NECAB1,ROR2,SFRP2,MUC20
TF	Factor: Cdx-1; motif: TTTATK	TF:M02086	0.002058224660109157	TRDN,NECAB1,ROR2,SFRP2,C17ORF97,SAA2,MUC20,PI16,B4GALT6,MXRA5,PHGDH,C1ORF226,HMGN5,ZRSR2,GOLIM4,AC009163.5,TCEAL9,WDR60,NSRP1,PRPF38B
TF	Factor: POU2F1; motif: NNATTTGCATNN	TF:M03561	0.002058224660109157	TRDN,NECAB1,ROR2,SFRP2,MUC20
TF	Factor: FOXO1A; motif: AAACAA	TF:M03823	0.002058224660109157	TRDN,NECAB1,ROR2,SFRP2,C17ORF97,SAA2,PI16,B4GALT6,C1ORF226,HMGN5,ZRSR2,AC073283.3,GOLIM4,IRS1,AC009163.5,TCEAL9,WDR60,NSRP1,PRPF38B
TF	Factor: TR4; motif: ACCCCGS	TF:M04934	0.002058224660109157	TRDN,NECAB1,ROR2,SFRP2,C17ORF97,SAA2,MUC20,PI16,B4GALT6,MXRA5,PHGDH,C1ORF226,HMGN5,ZRSR2,AC073283.3,GOLIM4,IRS1,AC009163.5,TCEAL9,WDR60,NSRP1,PRPF38B
TF	Factor: Tbx1; motif: NNAGGTGTGAAN	TF:M12035	0.002058224660109157	TRDN,SAA2,MUC20,PI16,MXRA5,C1ORF226,ZRSR2,IRS1
TF	Factor: PARP; motif: TTTCYN	TF:M02027	0.002058224660109157	TRDN,NECAB1,ROR2,SFRP2,C17ORF97,SAA2,MUC20,PI16,B4GALT6,MXRA5,PHGDH,C1ORF226,HMGN5,ZRSR2,AC073283.3,GOLIM4,AC009163.5,TCEAL9,WDR60,NSRP1,PRPF38B
TF	Factor: FOXO1A; motif: AAACAA; match class: 1	TF:M03823_1	0.002058224660109157	TRDN,NECAB1,ROR2,SFRP2,C17ORF97,SAA2,PI16,B4GALT6,C1ORF226,HMGN5,GOLIM4,IRS1,AC009163.5,TCEAL9,WDR60,PRPF38B
TF	Factor: Oct3; motif: TKWNATGCAWATN	TF:M03837	0.002058224660109157	TRDN,ROR2,SFRP2,MUC20,HMGN5
TF	Factor: ESE-1; motif: SATKGCGGATGCN	TF:M11381	0.002058224660109157	NECAB1,ROR2,C17ORF97,SAA2,MUC20,PI16,B4GALT6,MXRA5,PHGDH,C1ORF226,HMGN5,ZRSR2,AC073283.3,GOLIM4,IRS1,AC009163.5,TCEAL9,WDR60,NSRP1,PRPF38B
TF	Factor: MafA; motif: GGTCAGCAGH	TF:M03796	0.002058224660109157	NECAB1,ROR2,SFRP2,SAA2,PI16,MXRA5,HMGN5,ZRSR2,GOLIM4,IRS1
TF	Factor: Sp2; motif: TGGGCGCGCCCA	TF:M06948	0.002058224660109157	NECAB1,ROR2,SFRP2,C17ORF97,MUC20,MXRA5,PHGDH,ZRSR2,AC073283.3,GOLIM4,IRS1,AC009163.5,TCEAL9,WDR60,PRPF38B
TF	Factor: ER71:E2A; motif: CASSTGNACCGGAWRYN	TF:M08568	0.002058224660109157	TRDN,NECAB1,ROR2,SFRP2,C17ORF97,SAA2,MUC20,PI16,B4GALT6,MXRA5,PHGDH,C1ORF226,HMGN5,ZRSR2,AC073283.3,GOLIM4,IRS1,AC009163.5,TCEAL9,WDR60,NSRP1,PRPF38B
TF	Factor: Oct-2; motif: NYATGCAAATN	TF:M10034	0.002058224660109157	TRDN,NECAB1,ROR2,SFRP2,SAA2,MUC20,MXRA5,PHGDH,HMGN5,IRS1,AC009163.5,WDR60
TF	Factor: Octamer; motif: TNATTTGCATN	TF:M00795	0.002058224660109157	TRDN,NECAB1,ROR2,SFRP2,MUC20,HMGN5,AC073283.3,IRS1,WDR60,NSRP1,PRPF38B
TF	Factor: HOXA3; motif: NNNNRNTAATTARY	TF:M01337	0.0021724835622652767	TRDN,NECAB1,ROR2,SAA2,MUC20,PI16,B4GALT6,MXRA5,PHGDH,C1ORF226,HMGN5,ZRSR2,AC073283.3,GOLIM4,IRS1,AC009163.5,TCEAL9,WDR60,NSRP1,PRPF38B
TF	Factor: Sox-4; motif: AACAAA	TF:M03849	0.0021724835622652767	TRDN,NECAB1,ROR2,SFRP2,C17ORF97,SAA2,PI16,B4GALT6,PHGDH,C1ORF226,HMGN5,AC073283.3,GOLIM4,IRS1,AC009163.5,TCEAL9,WDR60,NSRP1,PRPF38B
TF	Factor: IRF-3; motif: KCNGTTTCSNSGAAACCGAAACN	TF:M11675	0.0021724835622652767	TRDN,ROR2,SFRP2,C17ORF97,MUC20,MXRA5,HMGN5,ZRSR2,GOLIM4,AC009163.5
TF	Factor: Oct-2; motif: NNNTATGCAAATNNNN	TF:M01368	0.00220294208707614	TRDN,NECAB1,ROR2,SFRP2,MUC20
TF	Factor: ING4; motif: CCACCA	TF:M01743	0.00222036959262223	TRDN,NECAB1,ROR2,SFRP2,C17ORF97,SAA2,MUC20,PI16,MXRA5,PHGDH,C1ORF226,HMGN5,ZRSR2,AC073283.3,GOLIM4,IRS1,AC009163.5,TCEAL9,NSRP1,PRPF38B
TF	Factor: TFAP2A; motif: NNNNGCCYSAGGGCA	TF:M07231	0.00222036959262223	ROR2,SFRP2,SAA2,PI16,MXRA5,AC073283.3,GOLIM4,IRS1,AC009163.5,TCEAL9,WDR60
TF	Factor: NFATc3; motif: GGAAAA	TF:M01886	0.00222036959262223	TRDN,NECAB1,ROR2,SFRP2,C17ORF97,SAA2,MUC20,PI16,B4GALT6,PHGDH,C1ORF226,HMGN5,ZRSR2,GOLIM4,IRS1,AC009163.5,TCEAL9,WDR60,NSRP1,PRPF38B
TF	Factor: Kaiso; motif: TCTCGCGAG; match class: 1	TF:M04691_1	0.00222036959262223	ROR2,SFRP2,C17ORF97,SAA2,MUC20,PI16,B4GALT6,MXRA5,PHGDH,HMGN5,ZRSR2,AC073283.3
TF	Factor: CPBP; motif: SNCCCNN	TF:M01822	0.00222036959262223	TRDN,NECAB1,ROR2,SFRP2,C17ORF97,SAA2,MUC20,PI16,B4GALT6,MXRA5,PHGDH,C1ORF226,HMGN5,ZRSR2,AC073283.3,GOLIM4,IRS1,AC009163.5,TCEAL9,WDR60,NSRP1,PRPF38B
TF	Factor: PEA3; motif: NTCGTAAATGCA	TF:M11431	0.00222036959262223	TRDN,NECAB1,SFRP2,C17ORF97,SAA2,MUC20,PI16,PHGDH,C1ORF226,HMGN5,ZRSR2,AC073283.3
TF	Factor: POU2F2; motif: NTATGCWAATN	TF:M04072	0.00222036959262223	TRDN,NECAB1,ROR2,SFRP2,MUC20
TF	Factor: NFATc2; motif: GGAAAA	TF:M03555	0.00222036959262223	TRDN,NECAB1,ROR2,SFRP2,C17ORF97,SAA2,MUC20,PI16,B4GALT6,PHGDH,C1ORF226,HMGN5,ZRSR2,GOLIM4,IRS1,AC009163.5,TCEAL9,WDR60,NSRP1,PRPF38B
TF	Factor: RREB-1; motif: CCCCAAACMMCCCC	TF:M00257	0.00222036959262223	TRDN,NECAB1,SFRP2,C17ORF97,MUC20,PI16,MXRA5,PHGDH,C1ORF226,HMGN5,GOLIM4,IRS1,TCEAL9,WDR60,NSRP1,PRPF38B
TF	Factor: Kid3; motif: CCACN; match class: 1	TF:M01160_1	0.00222036959262223	TRDN,NECAB1,ROR2,SFRP2,C17ORF97,SAA2,MUC20,PI16,B4GALT6,MXRA5,PHGDH,C1ORF226,HMGN5,ZRSR2,AC073283.3,GOLIM4,IRS1,AC009163.5,TCEAL9,WDR60,NSRP1,PRPF38B
TF	Factor: p300; motif: ACNTCCG	TF:M04826	0.00222036959262223	NECAB1,ROR2,SFRP2,C17ORF97,SAA2,MUC20,PI16,B4GALT6,MXRA5,PHGDH,C1ORF226,HMGN5,ZRSR2,AC073283.3,GOLIM4,IRS1,AC009163.5,TCEAL9,WDR60,NSRP1,PRPF38B
TF	Factor: FAC1; motif: NNNCAMAACACRNA	TF:M00456	0.00222036959262223	NECAB1,ROR2,SFRP2,C17ORF97,MUC20,PI16,C1ORF226,HMGN5,ZRSR2,AC073283.3,GOLIM4,IRS1,TCEAL9,PRPF38B
TF	Factor: NFATc2; motif: GGAAAA	TF:M01281	0.00222036959262223	TRDN,NECAB1,ROR2,SFRP2,C17ORF97,SAA2,MUC20,PI16,B4GALT6,PHGDH,C1ORF226,HMGN5,ZRSR2,GOLIM4,IRS1,AC009163.5,TCEAL9,WDR60,NSRP1,PRPF38B
TF	Factor: BCL-6; motif: NCGYWATCTAGGAATN	TF:M12340	0.00222036959262223	TRDN,NECAB1,ROR2,SFRP2,C17ORF97,SAA2
TF	Factor: SATB1; motif: NTTTAT	TF:M03564	0.00222036959262223	TRDN,NECAB1,ROR2,SFRP2,C17ORF97,SAA2,MUC20,PI16,B4GALT6,MXRA5,PHGDH,C1ORF226,HMGN5,ZRSR2
TF	Factor: HOXA13; motif: ATAAMA	TF:M01292	0.0023926252937570935	TRDN,NECAB1,ROR2,SFRP2,C17ORF97,SAA2,MUC20,PI16,B4GALT6,MXRA5,PHGDH,C1ORF226
TF	Factor: VSX1; motif: NGCYAATTRNN; match class: 1	TF:M04450_1	0.0024386987973973326	TRDN,NECAB1,ROR2,MUC20,PI16,MXRA5
TF	Factor: Kid3; motif: CCACN	TF:M01160	0.0024560464486091966	TRDN,NECAB1,ROR2,SFRP2,C17ORF97,SAA2,MUC20,PI16,B4GALT6,MXRA5,PHGDH,C1ORF226,HMGN5,ZRSR2,AC073283.3,GOLIM4,IRS1,AC009163.5,TCEAL9,WDR60,NSRP1,PRPF38B
TF	Transfac	TF:M00000	0.0024851852264277984	TRDN,NECAB1,ROR2,SFRP2,C17ORF97,SAA2,MUC20,PI16,B4GALT6,MXRA5,PHGDH,C1ORF226,HMGN5,ZRSR2,AC073283.3,GOLIM4,IRS1,AC009163.5,TCEAL9,WDR60,NSRP1,PRPF38B
TF	Factor: E2F-1:TBR2; motif: NGGTGNNANGGCGCNNTNNCRNNN; match class: 1	TF:M08523_1	0.0024851852264277984	ROR2,SFRP2,C17ORF97,PI16,B4GALT6,MXRA5,PHGDH,ZRSR2,AC073283.3,GOLIM4,IRS1,AC009163.5
TF	Factor: Spi-B; motif: TTCYBC	TF:M03851	0.0024851852264277984	TRDN,NECAB1,ROR2,SFRP2,C17ORF97,SAA2,MUC20,PI16,B4GALT6,MXRA5,PHGDH,C1ORF226,HMGN5,ZRSR2,AC073283.3,GOLIM4,IRS1,AC009163.5,TCEAL9,WDR60,NSRP1,PRPF38B
TF	Factor: Spi-B; motif: TTCYBC; match class: 1	TF:M03851_1	0.0024851852264277984	TRDN,NECAB1,ROR2,SFRP2,C17ORF97,SAA2,MUC20,PI16,B4GALT6,MXRA5,PHGDH,C1ORF226,HMGN5,ZRSR2,AC073283.3,GOLIM4,IRS1,AC009163.5,TCEAL9,WDR60,NSRP1,PRPF38B
TF	Factor: PMX1; motif: TAATHA	TF:M03560	0.002486919267250698	TRDN,NECAB1,ROR2,SFRP2,SAA2,MUC20,PI16,B4GALT6,MXRA5,PHGDH,C1ORF226,HMGN5,ZRSR2
TF	Factor: Ikaros; motif: TGGGAGN	TF:M07260	0.002486919267250698	ROR2,SFRP2,C17ORF97,SAA2,MUC20,PI16,B4GALT6,MXRA5,C1ORF226,HMGN5,ZRSR2,GOLIM4,IRS1,AC009163.5,TCEAL9,WDR60,NSRP1,PRPF38B
TF	Factor: POU2F1; motif: NWTATGCWAATN	TF:M04070	0.0024971246746847546	TRDN,NECAB1,ROR2,SFRP2,MUC20
TF	Factor: c-Krox; motif: NCGACCACCN	TF:M12233	0.0024971246746847546	TRDN,SFRP2,C17ORF97
TF	Factor: E2F-1:TBR2; motif: NGGTGNNANGGCGCNNTNNCRNNN	TF:M08523	0.0024971246746847546	NECAB1,ROR2,SFRP2,C17ORF97,PI16,B4GALT6,MXRA5,PHGDH,HMGN5,ZRSR2,AC073283.3,GOLIM4,IRS1,AC009163.5,WDR60,NSRP1,PRPF38B
TF	Factor: HSF4; motif: CTGCMRN	TF:M07322	0.002501874034063233	TRDN,NECAB1,ROR2,SFRP2,C17ORF97,SAA2,MUC20,PI16,B4GALT6,MXRA5,PHGDH,HMGN5,ZRSR2,AC073283.3,GOLIM4,AC009163.5,TCEAL9,WDR60,NSRP1,PRPF38B
TF	Factor: ER71:E2A; motif: CASSTGNACCGGAWRYN; match class: 1	TF:M08568_1	0.002686177646212204	TRDN,NECAB1,ROR2,C17ORF97,MUC20,PI16,B4GALT6,MXRA5,PHGDH,HMGN5,ZRSR2,AC073283.3,GOLIM4,IRS1,AC009163.5,TCEAL9,WDR60,NSRP1,PRPF38B
TF	Factor: TTF-1; motif: NTKGAGTGSN	TF:M10007	0.0027234354670357605	NECAB1,SFRP2,B4GALT6,MXRA5,PHGDH,C1ORF226,HMGN5,ZRSR2
TF	Factor: POU5F1; motif: NNATGCAAANN	TF:M09782	0.0027234354670357605	TRDN,NECAB1,ROR2,SFRP2,MUC20,PHGDH,HMGN5,IRS1,WDR60
TF	Factor: Elf5; motif: WNAAGGAARTW	TF:M01197	0.002750835526997994	TRDN,ROR2,C17ORF97,HMGN5,ZRSR2,AC073283.3
TF	Factor: KR3; motif: YNAGGGACCNKN	TF:M10114	0.0028365947428680995	ROR2,C17ORF97,MXRA5,ZRSR2,IRS1,AC009163.5,TCEAL9
TF	Factor: Lyl-1; motif: NCAKCTGYTNYCNN	TF:M09977	0.0028365947428680995	TRDN,NECAB1,ROR2,SFRP2,C17ORF97,MUC20,PI16,B4GALT6,C1ORF226,HMGN5,ZRSR2,AC073283.3,GOLIM4,IRS1,AC009163.5,TCEAL9,WDR60,PRPF38B
TF	Factor: IRF-4; motif: NYGAAASYGAAACYN	TF:M11686	0.0028365947428680995	TRDN,NECAB1,SFRP2,SAA2,PI16,HMGN5,ZRSR2
TF	Factor: DRRS; motif: GNNGGGWGGG	TF:M10056	0.0028365947428680995	SFRP2,C17ORF97,SAA2,PI16,MXRA5,HMGN5,ZRSR2,GOLIM4,IRS1,TCEAL9
TF	Factor: PU.1; motif: AGGAAG; match class: 1	TF:M02031_1	0.0028365947428680995	NECAB1,ROR2,SFRP2,C17ORF97,MUC20,PI16,MXRA5,PHGDH,C1ORF226,HMGN5,ZRSR2,AC073283.3,IRS1,AC009163.5,TCEAL9,WDR60,NSRP1,PRPF38B
TF	Factor: E2F-3:T-bet; motif: AGGTGTNANGGCGCST	TF:M08529	0.0028365947428680995	TRDN,ROR2,SFRP2,C17ORF97,MUC20,PI16,B4GALT6,MXRA5,PHGDH,ZRSR2,AC073283.3,IRS1,AC009163.5,TCEAL9,WDR60,NSRP1
TF	Factor: Elf-1; motif: AGGAAG; match class: 1	TF:M01266_1	0.0028365947428680995	NECAB1,ROR2,SFRP2,C17ORF97,MUC20,PI16,MXRA5,PHGDH,C1ORF226,HMGN5,ZRSR2,AC073283.3,IRS1,AC009163.5,TCEAL9,WDR60,NSRP1,PRPF38B
TF	Factor: SRY; motif: AACAATNR	TF:M08976	0.002886011400518421	TRDN,NECAB1,ROR2,C17ORF97,MUC20,PI16,B4GALT6,MXRA5,PHGDH,C1ORF226,HMGN5,ZRSR2,GOLIM4,AC009163.5,TCEAL9,WDR60,NSRP1,PRPF38B
TF	Factor: ZNF35; motif: SSAAKA	TF:M07479	0.002886011400518421	NECAB1,ROR2,SFRP2,C17ORF97,SAA2,MUC20,PI16,B4GALT6,MXRA5,PHGDH,C1ORF226,HMGN5,ZRSR2,AC073283.3,GOLIM4,IRS1,AC009163.5,TCEAL9,WDR60,NSRP1,PRPF38B
TF	Factor: ERG; motif: MNNSNGGAAG	TF:M08880	0.002886011400518421	ROR2,C17ORF97,MXRA5,C1ORF226,ZRSR2,AC073283.3,WDR60,PRPF38B
TF	Factor: PU.1; motif: WGAGGAAG	TF:M00658	0.002886011400518421	ROR2,SFRP2,PI16,B4GALT6,MXRA5,HMGN5,ZRSR2,AC073283.3
TF	Factor: arnt; motif: CACGYA	TF:M03812	0.002914943352679888	NECAB1,PHGDH,HMGN5,ZRSR2,AC073283.3,GOLIM4,TCEAL9,WDR60,NSRP1,PRPF38B
TF	Factor: POU3F2; motif: NTATGCWAATKAG	TF:M11909	0.002914943352679888	TRDN,NECAB1,ROR2,SFRP2,SAA2,MUC20,C1ORF226,HMGN5
TF	Factor: Sox-9; motif: NNNNNACAAARGNNSMN; match class: 1	TF:M07269_1	0.002914943352679888	ROR2,SFRP2,C17ORF97,C1ORF226,HMGN5,AC073283.3,GOLIM4,TCEAL9,PRPF38B
TF	Factor: Sox-9; motif: NNNNNACAAARGNNSMN	TF:M07269	0.002914943352679888	NECAB1,ROR2,SFRP2,C17ORF97,MUC20,PI16,MXRA5,PHGDH,C1ORF226,HMGN5,AC073283.3,GOLIM4,IRS1
TF	Factor: pax-6; motif: NYACGCNYSANYGMNCN	TF:M11882	0.0030388771868329286	NECAB1,ROR2,SFRP2,C17ORF97,MUC20,PI16,B4GALT6,MXRA5,PHGDH,C1ORF226,ZRSR2,AC073283.3,GOLIM4,IRS1,AC009163.5,TCEAL9,WDR60,NSRP1,PRPF38B
TF	Factor: slug; motif: NRCAGGTGN	TF:M03919	0.00323545288563342	TRDN,NECAB1,MXRA5,C1ORF226,ZRSR2
TF	Factor: c-Myb; motif: NCNRNNGRCNGTTGGKGG	TF:M00004	0.00323545288563342	SFRP2,C17ORF97,MUC20,PI16,PHGDH,HMGN5,AC073283.3,IRS1,AC009163.5,TCEAL9,WDR60,NSRP1,PRPF38B
TF	Factor: Sox-17; motif: TTGTYY	TF:M03803	0.00323545288563342	TRDN,NECAB1,ROR2,SFRP2,C17ORF97,SAA2,PI16,B4GALT6,PHGDH,C1ORF226,HMGN5,AC073283.3,GOLIM4,IRS1,AC009163.5,TCEAL9,WDR60,NSRP1,PRPF38B
TF	Factor: myogenin; motif: CRSCTGTTBNNTTTGGCACGSNGCCARCH	TF:M00056	0.00323545288563342	TRDN,NECAB1,SFRP2,C17ORF97,SAA2,MUC20,PI16,B4GALT6,MXRA5,PHGDH,HMGN5,ZRSR2
TF	Factor: P53; motif: NNACAWGCCYN	TF:M07053	0.003395600200714769	NECAB1,SFRP2,C17ORF97,PI16,B4GALT6,MXRA5,C1ORF226
TF	Factor: HEN1; motif: NNGGGNCGCAGCTGCGNCCCNN	TF:M00058	0.003395600200714769	NECAB1,ROR2
TF	Factor: SMAD4; motif: GKSRKKCAGMCANCY	TF:M00733	0.003395600200714769	NECAB1,C17ORF97,SAA2,MUC20,PI16,B4GALT6,MXRA5,PHGDH,C1ORF226,ZRSR2,GOLIM4,IRS1
TF	Factor: FOXO1A:ETV7; motif: NWMAACAGGAMNNNCTTCCNN	TF:M08304	0.0034155564807019072	NECAB1,SFRP2,C17ORF97,SAA2,MUC20,PI16,B4GALT6,C1ORF226,HMGN5,ZRSR2,AC073283.3,GOLIM4,IRS1,AC009163.5,TCEAL9,WDR60,NSRP1,PRPF38B
TF	Factor: HNF-3gamma; motif: TGTTTRYT	TF:M02015	0.0037638200942469485	TRDN,ROR2,SFRP2,SAA2,B4GALT6,C1ORF226
TF	Factor: LBP-1; motif: CAGCTGS	TF:M00644	0.003773295883713753	NECAB1,ROR2,SFRP2,C17ORF97,SAA2,B4GALT6,MXRA5,PHGDH,HMGN5,AC073283.3,GOLIM4,IRS1
TF	Factor: GKLF; motif: NNRRGRRNGNSNNN; match class: 1	TF:M07040_1	0.004054446346250481	NECAB1,SFRP2,C17ORF97,MUC20,PI16,B4GALT6,MXRA5,PHGDH,AC073283.3,GOLIM4,IRS1,AC009163.5
TF	Factor: POU3F4; motif: TATGCWAAT	TF:M04083	0.0040549767751262	TRDN,SFRP2,HMGN5,WDR60
TF	Factor: TEF-3:C/EBPbeta; motif: RTTGCGYAAYNNNNNGGAATGY; match class: 1	TF:M08626_1	0.0040549767751262	TRDN,C17ORF97,SAA2,PHGDH,C1ORF226
TF	Factor: POU3F2; motif: NWTGCATAAWTTA	TF:M04078	0.0042274673217175965	TRDN,NECAB1,SFRP2,PI16,C1ORF226,HMGN5,ZRSR2,GOLIM4
TF	Factor: IRF-8; motif: NYGAAASYGAAACYN	TF:M11682	0.0042274673217175965	TRDN,NECAB1,SFRP2,SAA2,PI16,HMGN5,ZRSR2
TF	Factor: GABP-alpha; motif: AACCGGAAR	TF:M04748	0.0042274673217175965	TRDN,NECAB1,SFRP2,C17ORF97,SAA2,PI16,B4GALT6,MXRA5,PHGDH,C1ORF226,HMGN5,ZRSR2,AC073283.3,IRS1,AC009163.5,TCEAL9,WDR60,NSRP1,PRPF38B
TF	Factor: POU3F1; motif: NTATGCWAATNNN	TF:M11928	0.0042274673217175965	TRDN,ROR2,SFRP2,C1ORF226,HMGN5
TF	Factor: HNF3; motif: NWRARYAAAYANN	TF:M00791	0.0042274673217175965	TRDN,ROR2,SFRP2,SAA2,B4GALT6,HMGN5
TF	Factor: POU2F1; motif: ATTTGCATN	TF:M07058	0.004357487311878559	TRDN,NECAB1,ROR2,SFRP2,MUC20
TF	Factor: IRF-8; motif: NCGAAACCGAAACYN	TF:M11683	0.004357487311878559	TRDN,NECAB1,SFRP2,SAA2,PI16,HMGN5,ZRSR2,AC009163.5,TCEAL9,PRPF38B
TF	Factor: E2F-2; motif: NWTTTGGCGCCAWWNN	TF:M11530	0.004357487311878559	NECAB1,ROR2,SFRP2,C17ORF97,MUC20,PI16,B4GALT6,MXRA5,PHGDH,ZRSR2,AC073283.3,GOLIM4,IRS1,AC009163.5,TCEAL9,WDR60,NSRP1,PRPF38B
TF	Factor: ATF-2; motif: TTACGTAA; match class: 1	TF:M00040_1	0.004357487311878559	TRDN,NECAB1,PI16,B4GALT6,PHGDH,C1ORF226,HMGN5,ZRSR2,AC073283.3
TF	Factor: GKLF; motif: NNNRGGNGNGGSN	TF:M07289	0.0044856879536555976	TRDN,NECAB1,ROR2,SFRP2,C17ORF97,B4GALT6,MXRA5,PHGDH,HMGN5,ZRSR2,AC073283.3,GOLIM4,IRS1,AC009163.5,TCEAL9,WDR60,NSRP1,PRPF38B
TF	Factor: PARP; motif: TTTCYN; match class: 1	TF:M02027_1	0.004595539029670095	TRDN,NECAB1,SFRP2,SAA2,MUC20,PI16,B4GALT6,PHGDH,C1ORF226,HMGN5,ZRSR2,AC073283.3
TF	Factor: NF-1A; motif: NGCCARN	TF:M03554	0.004672070865854111	ROR2,C17ORF97,SAA2,PI16,AC073283.3,IRS1,AC009163.5,TCEAL9,WDR60,NSRP1
TF	Factor: ZNF333; motif: ATAAT	TF:M01230	0.004672070865854111	TRDN,NECAB1,ROR2,SFRP2,C17ORF97,SAA2,MUC20,PI16,B4GALT6,PHGDH,C1ORF226,HMGN5,ZRSR2
TF	Factor: Pax-4; motif: NNNNNYCACCCB	TF:M00378	0.00478751239675671	NECAB1,ROR2,SFRP2,C17ORF97,SAA2,MUC20,PI16,B4GALT6,MXRA5,PHGDH,HMGN5,ZRSR2,AC073283.3,GOLIM4,IRS1,AC009163.5,TCEAL9,WDR60,NSRP1,PRPF38B
TF	Factor: BRN1; motif: HAATGCN	TF:M03813	0.00478751239675671	TRDN,NECAB1,ROR2,C17ORF97,SAA2,MUC20,PI16,B4GALT6,MXRA5,PHGDH,HMGN5,ZRSR2
TF	Factor: Sp1; motif: GGGGCGGGGT	TF:M00008	0.004868383012007324	NECAB1,ROR2,SFRP2,C17ORF97,B4GALT6,MXRA5,PHGDH,ZRSR2,AC073283.3,GOLIM4,IRS1,AC009163.5,TCEAL9,WDR60
TF	Factor: ITF-2; motif: NNCACCTGNN	TF:M04191	0.004868383012007324	TRDN,SAA2,MUC20,PI16,MXRA5,PHGDH,C1ORF226,ZRSR2
TF	Factor: SRY; motif: AACAATANCATTGTT	TF:M04555	0.004885794294165605	TRDN,NECAB1,SFRP2,PI16,B4GALT6,PHGDH,C1ORF226,HMGN5,ZRSR2
TF	Factor: E2F-4; motif: GCGGGAAANA	TF:M02090	0.004885794294165605	NECAB1,SFRP2,C17ORF97,SAA2,MUC20,PI16,MXRA5,PHGDH,ZRSR2,AC073283.3,GOLIM4,AC009163.5,TCEAL9,WDR60,NSRP1,PRPF38B
TF	Factor: ZBTB7A; motif: NGCGACCACCNN	TF:M03927	0.004885794294165605	TRDN,SFRP2,C17ORF97,AC073283.3,WDR60
TF	Factor: Oct-2; motif: ATTTGCA; match class: 1	TF:M04715_1	0.004885794294165605	TRDN,NECAB1,MUC20,PHGDH,HMGN5
TF	Factor: AP-2gamma:Elk-1; motif: NGCCKNRGGSGRCGGAAGTG	TF:M08441	0.004885794294165605	NECAB1,ROR2,SFRP2,C17ORF97,SAA2,B4GALT6,MXRA5,PHGDH,C1ORF226,HMGN5,ZRSR2,AC073283.3,GOLIM4,IRS1,AC009163.5,TCEAL9,WDR60,NSRP1,PRPF38B
TF	Factor: AP-2alpha; motif: NTNSCCTGRGGSNAN	TF:M09590	0.004885794294165605	NECAB1,SFRP2,SAA2,PI16,B4GALT6,MXRA5,AC073283.3,AC009163.5,TCEAL9,WDR60
TF	Factor: HOXA10; motif: NGTCGTAAAAN	TF:M10795	0.004885794294165605	TRDN,SFRP2,C17ORF97,MUC20,B4GALT6,C1ORF226,HMGN5,ZRSR2,AC009163.5,TCEAL9,NSRP1,PRPF38B
TF	Factor: c-Ets-2; motif: NNNRGGAARNRRR	TF:M09912	0.004885794294165605	TRDN,ROR2,C17ORF97,PI16,B4GALT6,MXRA5,PHGDH,HMGN5,ZRSR2,AC009163.5,TCEAL9,WDR60,PRPF38B
TF	Factor: NFATc2; motif: GGAAAA; match class: 1	TF:M03555_1	0.004960253286846026	TRDN,NECAB1,ROR2,SFRP2,C17ORF97,PI16,B4GALT6,PHGDH,HMGN5,ZRSR2,GOLIM4,IRS1,TCEAL9,WDR60,NSRP1
TF	Factor: NFATc2; motif: GGAAAA; match class: 1	TF:M01281_1	0.004960253286846026	TRDN,NECAB1,ROR2,SFRP2,C17ORF97,PI16,B4GALT6,PHGDH,HMGN5,ZRSR2,GOLIM4,IRS1,TCEAL9,WDR60,NSRP1
TF	Factor: NFATc3; motif: GGAAAA; match class: 1	TF:M01886_1	0.004960253286846026	TRDN,NECAB1,ROR2,SFRP2,C17ORF97,PI16,B4GALT6,PHGDH,HMGN5,ZRSR2,GOLIM4,IRS1,TCEAL9,WDR60,NSRP1
TF	Factor: LRH-1; motif: TCAAGGTCRYGACCTTGR	TF:M11828	0.004960253286846026	TRDN,NECAB1,ROR2,PI16,B4GALT6,MXRA5,PHGDH,C1ORF226,ZRSR2,AC073283.3,GOLIM4,IRS1,AC009163.5,NSRP1,PRPF38B
TF	Factor: E2F-2; motif: NWTTTGGCGCCAWWNN; match class: 1	TF:M11530_1	0.004960253286846026	NECAB1,ROR2,C17ORF97,MUC20,PI16,B4GALT6,MXRA5,PHGDH,ZRSR2,AC073283.3,GOLIM4,IRS1,AC009163.5,TCEAL9,WDR60,NSRP1,PRPF38B
TF	Factor: Tbx5; motif: TNAGGTGTKV	TF:M01020	0.005030413270196313	TRDN,NECAB1,ROR2,C17ORF97,SAA2,MUC20,PI16,B4GALT6,C1ORF226,ZRSR2,AC073283.3,IRS1,TCEAL9,WDR60,NSRP1
TF	Factor: ID4; motif: NRCACCTGNN	TF:M04174	0.005030413270196313	TRDN,MXRA5,C1ORF226
TF	Factor: BEN; motif: CAGCGRNV	TF:M01240	0.005035533660094902	NECAB1,ROR2,SFRP2,C17ORF97,SAA2,MUC20,B4GALT6,MXRA5,PHGDH,HMGN5,ZRSR2,AC073283.3,GOLIM4,IRS1,AC009163.5,TCEAL9,WDR60,NSRP1,PRPF38B
TF	Factor: PRDM6; motif: NRRARGAAAAANA	TF:M10041	0.005111508966946891	TRDN,NECAB1,ROR2,C17ORF97
TF	Factor: TFIIB; motif: YTNTMTGMSN	TF:M08904	0.005202886915959689	TRDN,SAA2,PI16,B4GALT6,MXRA5,PHGDH,HMGN5,ZRSR2,GOLIM4,AC009163.5,TCEAL9
TF	Factor: c-MAF; motif: NTGCTGACN	TF:M11357	0.005202886915959689	NECAB1,C17ORF97,SAA2,MUC20
TF	Factor: Oct-1; motif: NNNNATGCAAATNAN	TF:M00195	0.005202886915959689	TRDN,NECAB1,ROR2,SFRP2,MUC20
TF	Factor: Pet-1; motif: GCNGGAAGYG	TF:M09918	0.005427908337429076	ROR2,SFRP2,C17ORF97,SAA2,MUC20,PI16,B4GALT6,MXRA5,PHGDH,ZRSR2,AC073283.3,GOLIM4,IRS1,AC009163.5,WDR60,NSRP1,PRPF38B
TF	Factor: TBX2; motif: AGGTGTGARM	TF:M03889	0.005427908337429076	TRDN,MUC20,PI16,C1ORF226,IRS1
TF	Factor: Kaiso; motif: TCTCGCGAG	TF:M04691	0.005427908337429076	ROR2,SFRP2,C17ORF97,SAA2,MUC20,PI16,B4GALT6,MXRA5,PHGDH,C1ORF226,HMGN5,ZRSR2,AC073283.3,GOLIM4,TCEAL9,WDR60,NSRP1,PRPF38B
TF	Factor: Sox-17; motif: TTGTYY; match class: 1	TF:M03803_1	0.005427908337429076	NECAB1,ROR2,SFRP2,C17ORF97,SAA2,PI16,PHGDH,C1ORF226,HMGN5,GOLIM4,AC009163.5,TCEAL9,NSRP1,PRPF38B
TF	Factor: Smad2:Smad3:Smad4; motif: NTGTCTGNCACCT	TF:M07126	0.005427908337429076	TRDN,ROR2,C17ORF97,MUC20,PI16,ZRSR2,AC073283.3,GOLIM4
TF	Factor: FOXO1A; motif: TTGTTTWN	TF:M07286	0.005427908337429076	TRDN,NECAB1,ROR2,C17ORF97,PI16,B4GALT6
TF	Factor: TBX15; motif: AGGTGTGA	TF:M04122	0.005466213222730986	TRDN,MUC20,PI16,C1ORF226,ZRSR2,IRS1
TF	Factor: Oct-2; motif: NTATGCWAATN	TF:M11896	0.005466213222730986	TRDN,NECAB1,ROR2,SFRP2,MUC20,C1ORF226,HMGN5,AC073283.3
TF	Factor: MGA; motif: AGGTGTGA	TF:M04117	0.005466213222730986	TRDN,MUC20,PI16,C1ORF226,ZRSR2,IRS1
TF	Factor: ATF-2; motif: TTACGTAA	TF:M00040	0.005466213222730986	TRDN,NECAB1,PI16,B4GALT6,PHGDH,C1ORF226,HMGN5,ZRSR2,AC073283.3
TF	Factor: oct-2; motif: NNWNATGCAAATNN	TF:M03836	0.005466213222730986	TRDN,NECAB1,ROR2,SFRP2,MUC20
TF	Factor: HSF4; motif: CTGCMRN; match class: 1	TF:M07322_1	0.005466213222730986	NECAB1,ROR2,SFRP2,SAA2,MUC20,PI16,B4GALT6,MXRA5,PHGDH,ZRSR2,AC073283.3,GOLIM4,AC009163.5,TCEAL9,WDR60
TF	Factor: TBX1; motif: AGGTGTGA	TF:M04126	0.005466213222730986	TRDN,MUC20,PI16,C1ORF226,ZRSR2,IRS1
TF	Factor: Tbx5; motif: AGGTGTKA	TF:M04137	0.005466213222730986	TRDN,MUC20,PI16,C1ORF226,ZRSR2,IRS1
TF	Factor: TBX4; motif: AGGTGTGA	TF:M04135	0.005466213222730986	TRDN,MUC20,PI16,C1ORF226,ZRSR2,IRS1
TF	Factor: Smad1; motif: NGGCAGACN	TF:M03845	0.005729111731083994	NECAB1,ROR2,SFRP2,C17ORF97,SAA2,MXRA5
TF	Factor: RUNX2; motif: WRACCGCANWAACCGCAN	TF:M04107	0.005762988596245628	NECAB1,ROR2,C17ORF97,SAA2,B4GALT6,MXRA5,PHGDH,C1ORF226,HMGN5,AC073283.3,GOLIM4,IRS1,AC009163.5,WDR60,NSRP1,PRPF38B
TF	Factor: Msx-2; motif: NNNGACYAATTAGYNNT	TF:M01393	0.005762988596245628	TRDN,NECAB1,ROR2,MUC20,PI16,MXRA5,PHGDH,ZRSR2,AC073283.3,GOLIM4,IRS1,WDR60,NSRP1
TF	Factor: MEF-2C; motif: TATTTWT	TF:M02025	0.005762988596245628	TRDN,NECAB1,SFRP2,SAA2,MUC20,PI16,B4GALT6,C1ORF226,HMGN5,ZRSR2,GOLIM4,IRS1,AC009163.5,TCEAL9,WDR60,NSRP1
TF	Factor: Blimp-1; motif: NAGKGAAAGTGN	TF:M12242	0.005822665271366816	C17ORF97,C1ORF226,ZRSR2,AC073283.3,IRS1
TF	Factor: E2F-3:HES-7; motif: NNNSGCGCSNNNNNCRCGYGNN	TF:M08526	0.0058264839226056814	NECAB1,ROR2,SFRP2,C17ORF97,SAA2,MUC20,B4GALT6,MXRA5,PHGDH,C1ORF226,HMGN5,ZRSR2,AC073283.3,GOLIM4,IRS1,AC009163.5,WDR60,NSRP1,PRPF38B
TF	Factor: TFAP2A; motif: NGCCYSAGGCN	TF:M04147	0.005871427786656597	NECAB1,ROR2,SFRP2,C17ORF97,PI16,B4GALT6
TF	Factor: AP-4:Max; motif: NCAGCTGNNNNNNNCACGTGN	TF:M08674	0.005871427786656597	TRDN,NECAB1,ROR2,C17ORF97,SAA2,MUC20,PI16,MXRA5,PHGDH,C1ORF226,ZRSR2
TF	Factor: Spz1; motif: DNNGGRGGGWWNNNN	TF:M00446	0.005871427786656597	TRDN,NECAB1,SFRP2,C17ORF97,MUC20,PI16,MXRA5,PHGDH,C1ORF226
TF	Factor: ZNF333; motif: ATAAT; match class: 1	TF:M01230_1	0.006119440868683447	TRDN,NECAB1,ROR2,SAA2,MUC20,PI16,B4GALT6,PHGDH,C1ORF226,HMGN5,ZRSR2
TF	Factor: GCMa:PEA3; motif: ATRCGGGCGGAAGTR	TF:M08313	0.006177013632965751	TRDN,NECAB1,ROR2,SFRP2,C17ORF97,SAA2,PI16,B4GALT6,MXRA5,PHGDH,HMGN5,ZRSR2,AC073283.3,GOLIM4,IRS1,WDR60,NSRP1,PRPF38B
TF	Factor: Oct3; motif: CYWTTSWNATGCAAAT	TF:M10036	0.0061848035364876295	TRDN,SFRP2,MUC20,PHGDH,HMGN5,ZRSR2,IRS1,WDR60,NSRP1
TF	Factor: Tbx5; motif: NNAGGTGTNANN; match class: 1	TF:M01019_1	0.006392726846782636	TRDN,NECAB1,MUC20,C1ORF226
TF	Factor: E2F-3:TBR2; motif: ANGTGYKANGGCGCSTTNNCRNNT; match class: 1	TF:M08207_1	0.006392726846782636	NECAB1,ROR2,SFRP2,C17ORF97,MUC20,PI16,B4GALT6,MXRA5,PHGDH,ZRSR2,AC073283.3,GOLIM4,IRS1,AC009163.5,TCEAL9,WDR60,NSRP1,PRPF38B
TF	Factor: T3R-beta; motif: NRGGTCAAAGGTCRN	TF:M11814	0.006392726846782636	NECAB1,SFRP2,SAA2,MUC20,PI16,B4GALT6,MXRA5,PHGDH,C1ORF226,ZRSR2,AC073283.3,GOLIM4,IRS1,AC009163.5,TCEAL9,WDR60,PRPF38B
TF	Factor: FOXP1; motif: CTGTTTNYTYTKN	TF:M09855	0.006433840019195256	TRDN,NECAB1,ROR2,SFRP2,SAA2,PI16,C1ORF226,HMGN5,ZRSR2
TF	Factor: E2F-3:TBR2; motif: ANGTGYKANGGCGCSTTNNCRNNT	TF:M08207	0.006454392889152189	NECAB1,ROR2,SFRP2,C17ORF97,MUC20,PI16,B4GALT6,MXRA5,PHGDH,HMGN5,ZRSR2,AC073283.3,GOLIM4,IRS1,AC009163.5,TCEAL9,WDR60,NSRP1,PRPF38B
TF	Factor: POU3F1; motif: WTATGCWAATNN	TF:M04076	0.006454392889152189	TRDN,SFRP2,HMGN5,WDR60
TF	Factor: TEF-3:E2A; motif: NCAGSTGNGWATGYN	TF:M08438	0.006525699199109862	TRDN,NECAB1,SAA2,MUC20,PI16,MXRA5,C1ORF226,ZRSR2
TF	Factor: c-Ets-2; motif: NACCGGAAGYRCTTCCGGTN; match class: 1	TF:M11417_1	0.006525699199109862	NECAB1,ROR2,C17ORF97,SAA2,B4GALT6,MXRA5,PHGDH,C1ORF226,HMGN5,ZRSR2,AC073283.3,GOLIM4,IRS1,AC009163.5,WDR60,NSRP1,PRPF38B
TF	Factor: AP-4; motif: WGARYCAGCTGYGGNCNK	TF:M00005	0.006525699199109862	NECAB1,ROR2,SAA2,MUC20,B4GALT6,HMGN5,GOLIM4,IRS1,WDR60,PRPF38B
TF	Factor: MEL1; motif: GARGAT	TF:M08794	0.006579530643127141	TRDN,NECAB1,C17ORF97,MUC20,B4GALT6,MXRA5,PHGDH,C1ORF226,HMGN5,ZRSR2,AC073283.3
TF	Factor: E2F-3:T-bet; motif: AGGTGTNANGGCGCST; match class: 1	TF:M08529_1	0.0067180082268154424	ROR2,SFRP2,C17ORF97,MUC20,B4GALT6,MXRA5
TF	Factor: Elk-1:PDEF; motif: NCMGGAMGGANATCCGGN	TF:M08227	0.0067180082268154424	NECAB1,ROR2,C17ORF97,SAA2,MUC20,PHGDH,C1ORF226,HMGN5,AC073283.3,GOLIM4,IRS1
TF	Factor: GKLF; motif: CCTCCYN	TF:M01835	0.0067180082268154424	TRDN,NECAB1,ROR2,SFRP2,SAA2,MUC20,PI16,MXRA5,PHGDH,HMGN5,ZRSR2,AC073283.3,GOLIM4,IRS1,AC009163.5,TCEAL9,WDR60,PRPF38B
TF	Factor: IRF-7; motif: TNSGAAWNCGAAANTNNN	TF:M00453	0.006723996098544205	TRDN,SFRP2,SAA2,PI16,HMGN5,ZRSR2
TF	Factor: E2A; motif: NMCAGCTGCWN	TF:M10099	0.006723996098544205	ROR2,SFRP2,C17ORF97
TF	Factor: Sox-10; motif: CWTTGT	TF:M03138	0.006723996098544205	TRDN,NECAB1,ROR2,C17ORF97,SAA2,PI16,MXRA5,PHGDH,C1ORF226,HMGN5,ZRSR2,AC073283.3
TF	Factor: TCF-1; motif: CTTTGW	TF:M03857	0.006723996098544205	TRDN,NECAB1,ROR2,C17ORF97,SAA2,PI16,MXRA5,PHGDH,C1ORF226,HMGN5,ZRSR2,AC073283.3
TF	Factor: GKLF; motif: NNRRGRRNGNSNNN	TF:M07040	0.006723996098544205	NECAB1,SFRP2,C17ORF97,SAA2,MUC20,PI16,B4GALT6,MXRA5,PHGDH,AC073283.3,GOLIM4,IRS1,AC009163.5,TCEAL9,WDR60,PRPF38B
TF	Factor: Oct-2; motif: WTATGCAAATK	TF:M11892	0.006723996098544205	TRDN,NECAB1,SFRP2
TF	Factor: Pax-5; motif: RRMSWGANWYCTNRAGCGKRACSRYNSM	TF:M00144	0.00680072440297748	ROR2,SFRP2,C17ORF97,SAA2,MUC20,PI16,B4GALT6,PHGDH,C1ORF226,ZRSR2,AC073283.3,GOLIM4,IRS1,TCEAL9,WDR60,NSRP1
TF	Factor: SOX; motif: CTCTTTGTTANGA	TF:M01014	0.00680072440297748	TRDN,ROR2,C17ORF97,MXRA5,PHGDH,C1ORF226,HMGN5,GOLIM4,AC009163.5
TF	Factor: OCT-x; motif: CTNATTTGCATAY	TF:M00210	0.0068545338504270945	TRDN,NECAB1,ROR2,SFRP2,MUC20
TF	Factor: CRX; motif: YTAATC	TF:M01712	0.0068545338504270945	TRDN,NECAB1,C17ORF97,SAA2,MUC20,B4GALT6,PHGDH,C1ORF226,HMGN5,ZRSR2,AC073283.3
TF	Factor: ZNF184; motif: NKGGTAATCCGA	TF:M06641	0.006870401954068567	SFRP2
TF	Factor: MafG; motif: TGCTGACNNN	TF:M11352	0.0069925925907290175	NECAB1,C17ORF97,SAA2,MUC20
TF	Factor: c-Maf; motif: NWNNNTGCTGACKNNNNNN	TF:M01070	0.0069925925907290175	NECAB1,C17ORF97,SAA2,MUC20,PI16,MXRA5,C1ORF226,ZRSR2,GOLIM4,TCEAL9,NSRP1
TF	Factor: FOXJ2; motif: NNTGTTGTAAAYAN	TF:M11584	0.006997337675889378	TRDN,NECAB1,ROR2,SFRP2,B4GALT6,C1ORF226,HMGN5
TF	Factor: GSX2; motif: NNYMATTANN	TF:M04328	0.006997337675889378	TRDN,NECAB1,ROR2,MUC20,MXRA5,C1ORF226,HMGN5,ZRSR2
TF	Factor: Dlx-5; motif: AATTAN	TF:M03546	0.006997337675889378	TRDN,ROR2,MUC20,PI16,MXRA5,PHGDH,C1ORF226,HMGN5,ZRSR2,AC073283.3,GOLIM4,IRS1,TCEAL9,WDR60
TF	Factor: DRI1; motif: AATTAA	TF:M01654	0.006997337675889378	TRDN,ROR2,MUC20,PI16,MXRA5,PHGDH,C1ORF226,HMGN5,ZRSR2,AC073283.3,GOLIM4,IRS1,TCEAL9,WDR60
TF	Factor: POU2F3; motif: TATGCWAAT	TF:M04074	0.00700856996901182	TRDN,SFRP2,HMGN5,WDR60
TF	Factor: P53; motif: NNNNNACAWGCCYNNN	TF:M07054	0.00700856996901182	NECAB1,SFRP2,C17ORF97,B4GALT6,MXRA5
TF	Factor: TR4; motif: CSTGACCTYTS	TF:M01725	0.00700856996901182	MUC20,MXRA5,AC073283.3,PRPF38B
TF	Factor: LBP9; motif: ACYRGTNNNNACYRGT	TF:M11492	0.007030751662172843	NECAB1,SFRP2,SAA2,PI16,B4GALT6,PHGDH,HMGN5,AC073283.3,IRS1,AC009163.5,TCEAL9,PRPF38B
TF	Factor: SRY; motif: TCAATAMCATTGA	TF:M04557	0.007039510062199836	TRDN,NECAB1,ROR2,C17ORF97,MUC20,PI16,B4GALT6,C1ORF226,HMGN5,IRS1,AC009163.5,WDR60,NSRP1,PRPF38B
TF	Factor: TEF-3:C/EBPbeta; motif: RTTGCGYAAYNNNNNGGAATGY	TF:M08626	0.007039510062199836	TRDN,NECAB1,C17ORF97,SAA2,MUC20,PI16,PHGDH,C1ORF226
TF	Factor: ATF-3; motif: GGCGCSSNSNGRTSACGTSA	TF:M04744	0.007047637479945173	MUC20,PI16,B4GALT6,MXRA5,C1ORF226,HMGN5,ZRSR2,AC073283.3,GOLIM4,IRS1,TCEAL9,WDR60,NSRP1,PRPF38B
TF	Factor: T-bet; motif: NNGNRGGTGTGRN	TF:M10089	0.007190464773858131	TRDN,SAA2,MUC20,PI16,PHGDH,C1ORF226,ZRSR2,IRS1,AC009163.5,TCEAL9
TF	Factor: c-Ets-2; motif: NACCGGAAGYRCTTCCGGTN	TF:M11417	0.007190464773858131	NECAB1,ROR2,C17ORF97,SAA2,B4GALT6,MXRA5,PHGDH,C1ORF226,HMGN5,ZRSR2,AC073283.3,GOLIM4,IRS1,AC009163.5,WDR60,NSRP1,PRPF38B
TF	Factor: CSX; motif: NKRAGWGS	TF:M10008	0.007190464773858131	ROR2,SFRP2,C17ORF97,SAA2,MUC20,B4GALT6,MXRA5,PHGDH,HMGN5,GOLIM4,IRS1,TCEAL9,WDR60,PRPF38B
TF	Factor: ESRRA; motif: CAAGGTCANNYSAAGGTCA	TF:M04458	0.007223522868266955	TRDN,NECAB1,SFRP2,SAA2,PI16,B4GALT6,MXRA5,PHGDH,HMGN5,ZRSR2,AC073283.3
TF	Factor: Erm; motif: NRRSAGGAARNGRN	TF:M09916	0.007223522868266955	TRDN,ROR2,C17ORF97,MUC20,PI16,HMGN5,ZRSR2,AC073283.3,TCEAL9,WDR60,NSRP1
TF	Factor: Pax-5; motif: BCNNNRNGCANBGNTGNRTAGCSGCHNB	TF:M00143	0.007255248657279039	NECAB1,ROR2,SFRP2,C17ORF97,SAA2,MUC20,B4GALT6,MXRA5,PHGDH,ZRSR2,AC073283.3
TF	Factor: YY1; motif: NNNNNCCATNTWNNNWN	TF:M00059	0.007255248657279039	TRDN,SFRP2,SAA2,MXRA5,PHGDH,C1ORF226,HMGN5
TF	Factor: CREB; motif: CGTCAN	TF:M00801	0.007255248657279039	MUC20,PI16,PHGDH,C1ORF226,HMGN5,ZRSR2,AC073283.3
TF	Factor: ESE-1; motif: ACMAGGAAGTANNNNNNNWWAWW	TF:M11378	0.007255248657279039	TRDN,ROR2,PI16,HMGN5,ZRSR2,AC073283.3
TF	Factor: Zipro1; motif: NTGAAGGAGGM	TF:M05970	0.007273778114275752	ROR2,MXRA5,IRS1,AC009163.5
TF	Factor: Sox-2; motif: NNCCTTTGTNYYN; match class: 1	TF:M10067_1	0.007285097146043117	ROR2,HMGN5,AC073283.3,GOLIM4,TCEAL9
TF	Factor: Tbx5; motif: NNAGGTGTNANN	TF:M01019	0.0073374910325110605	TRDN,NECAB1,SAA2,MUC20,PI16,C1ORF226,ZRSR2,AC073283.3
TF	Factor: IRX-1; motif: NACRYNNNNNNNNRYGNN; match class: 1	TF:M11018_1	0.0073374910325110605	NECAB1,ROR2,SFRP2,C17ORF97,MUC20,PI16,B4GALT6,MXRA5,PHGDH,C1ORF226,ZRSR2,AC073283.3,GOLIM4,IRS1,AC009163.5,WDR60,NSRP1,PRPF38B
TF	Factor: TFAP2B; motif: NGCCCNNRGGCA; match class: 1	TF:M04149_1	0.007381330019141633	MXRA5,AC073283.3,GOLIM4,IRS1,AC009163.5
TF	Factor: E2F-1; motif: TWSGCGCGAAAAYKR	TF:M00024	0.007381330019141633	NECAB1,SFRP2,C17ORF97,MUC20,MXRA5,PHGDH,HMGN5,AC073283.3,GOLIM4,IRS1,TCEAL9,NSRP1,PRPF38B
TF	Factor: NFATc1; motif: NWGGAAARWNWGANN; match class: 1	TF:M10000_1	0.007381330019141633	PI16,HMGN5
TF	Factor: Churchill; motif: CGGGNN	TF:M00986	0.007381330019141633	TRDN,NECAB1,ROR2,SFRP2,C17ORF97,MUC20,PI16,B4GALT6,MXRA5,PHGDH,C1ORF226
TF	Factor: IRF-8; motif: NYGAAACYGAAACTN	TF:M11684	0.007483931488373903	TRDN,NECAB1,SFRP2,SAA2,PI16,HMGN5,ZRSR2
TF	Factor: Elk-1:Pax-9; motif: ACCGGAACYACGCWYSANTG	TF:M08226	0.00748710605478065	ROR2,SFRP2,C17ORF97,SAA2,B4GALT6,MXRA5,PHGDH,HMGN5,ZRSR2,AC073283.3,GOLIM4,IRS1,AC009163.5,TCEAL9,NSRP1
TF	Factor: SRY; motif: AACAATNR; match class: 1	TF:M08976_1	0.00765373106379823	TRDN,NECAB1,MUC20,PI16,B4GALT6,PHGDH,C1ORF226,HMGN5,ZRSR2
TF	Factor: LBX2; motif: CTNRANSTAATTA	TF:M04383	0.007676463642020929	TRDN,NECAB1,ROR2,SAA2,PI16,PHGDH,C1ORF226,HMGN5,ZRSR2
TF	Factor: ctcf; motif: CCNCNAGRKGGCRSTN	TF:M07249	0.008039630403442318	ROR2,SFRP2,SAA2,PI16,PHGDH,ZRSR2,AC073283.3,GOLIM4,IRS1,AC009163.5
TF	Factor: SMAD; motif: AGACNBCNN	TF:M00792	0.008300896279491177	ROR2,C17ORF97,SAA2,MXRA5,PHGDH,C1ORF226
TF	Factor: FKHL14; motif: RNAAAYAAACAN	TF:M11561	0.008300896279491177	TRDN,ROR2,SAA2,C1ORF226
TF	Factor: Elk-1:Pax-1; motif: ACCGGAACTACGCWTSANTG	TF:M08224	0.008433671715385446	ROR2,SFRP2,C17ORF97,SAA2,MXRA5,PHGDH,HMGN5,ZRSR2,AC073283.3,GOLIM4,IRS1
TF	Factor: ZNF511; motif: GGRRGRGGCWGNG	TF:M09738	0.008433671715385446	NECAB1,ROR2,SFRP2,MUC20,B4GALT6,MXRA5,PHGDH,HMGN5,ZRSR2,GOLIM4,IRS1,AC009163.5,WDR60,NSRP1
TF	Factor: CREB1; motif: RTGACGYGTCAN	TF:M11221	0.008433671715385446	SFRP2,C17ORF97,MUC20,B4GALT6,MXRA5,PHGDH,C1ORF226,HMGN5,ZRSR2,AC073283.3
TF	Factor: LRH-1; motif: TCAAGGTCRTGACCTTGA	TF:M11831	0.008433671715385446	TRDN,NECAB1,B4GALT6,MXRA5,C1ORF226,AC073283.3,AC009163.5,PRPF38B
TF	Factor: T3R-beta; motif: NTGACCTNRNYNAGGTCAN; match class: 1	TF:M11820_1	0.008433671715385446	NECAB1,SFRP2,C17ORF97,SAA2,PI16,PHGDH,ZRSR2
TF	Factor: MAZ; motif: GGGMGGGGSSGGGGGGGGGGGG	TF:M09636	0.008433671715385446	NECAB1,ROR2,SFRP2,C17ORF97,SAA2,PI16,B4GALT6,MXRA5,PHGDH,HMGN5,ZRSR2,AC073283.3,GOLIM4,IRS1,AC009163.5,TCEAL9,WDR60,PRPF38B
TF	Factor: Pit-1; motif: NTAATTTATKCGY	TF:M11949	0.008433671715385446	TRDN,MUC20,PI16,PHGDH,HMGN5,ZRSR2,GOLIM4,TCEAL9,WDR60,PRPF38B
TF	Factor: MEF-2D; motif: WAAATAR; match class: 1	TF:M02026_1	0.008433671715385446	TRDN,NECAB1,SAA2,MUC20
TF	Factor: Lhx2; motif: WATTAN	TF:M07047	0.008433671715385446	NECAB1,MUC20,PI16,B4GALT6,MXRA5,PHGDH,HMGN5,ZRSR2,AC073283.3,IRS1,AC009163.5,TCEAL9,WDR60,NSRP1
TF	Factor: ZNF394; motif: NRARWRGAANNNAMWGNAAK	TF:M10147	0.008433671715385446	TRDN,SAA2,MUC20,PI16,HMGN5,ZRSR2,AC009163.5,TCEAL9,WDR60,PRPF38B
TF	Factor: AP-2; motif: NNGCCTK	TF:M01859	0.008433671715385446	TRDN,NECAB1,C17ORF97,SAA2,MUC20,PHGDH,C1ORF226,ZRSR2,AC073283.3
TF	Factor: PEBP2beta; motif: TGTGGTY; match class: 1	TF:M03841_1	0.008433671715385446	NECAB1,SAA2,PI16,GOLIM4,AC009163.5,NSRP1
TF	Factor: E2F-2; motif: GCGCGCGCNCS	TF:M11529	0.008433671715385446	NECAB1,ROR2,SFRP2,C17ORF97,SAA2,PI16,B4GALT6,MXRA5,PHGDH,ZRSR2,AC073283.3,GOLIM4,IRS1,AC009163.5,TCEAL9,WDR60,NSRP1,PRPF38B
TF	Factor: rfx3:SRF; motif: TRGCAACNNNNNCCNWATANGGN	TF:M08623	0.008433671715385446	NECAB1,ROR2,SFRP2,C17ORF97,MUC20,PI16,MXRA5,PHGDH,C1ORF226,ZRSR2,GOLIM4,IRS1,AC009163.5,TCEAL9,WDR60,NSRP1,PRPF38B
TF	Factor: T3R-beta; motif: RTGACCTYACRTGACCTYA	TF:M11819	0.008433671715385446	SFRP2,SAA2,MUC20,PI16,MXRA5,PHGDH,C1ORF226,HMGN5
TF	Factor: BEN; motif: CAGCGRNV; match class: 1	TF:M01240_1	0.008433671715385446	NECAB1,ROR2,SFRP2,C17ORF97,B4GALT6,MXRA5,PHGDH,HMGN5,ZRSR2,AC073283.3,GOLIM4,IRS1,AC009163.5,WDR60,NSRP1,PRPF38B
TF	Factor: ZF5; motif: GGSGCGCGS	TF:M10438	0.008433671715385446	NECAB1,ROR2,SFRP2,C17ORF97,MUC20,B4GALT6,MXRA5,PHGDH,C1ORF226,ZRSR2,AC073283.3,GOLIM4,IRS1,AC009163.5,TCEAL9,WDR60,NSRP1,PRPF38B
TF	Factor: ZNF669; motif: NCGATTTTAWTT	TF:M06602	0.008433671715385446	B4GALT6,HMGN5
TF	Factor: AP-2alpha; motif: NGCCTSAGGCN; match class: 1	TF:M11480_1	0.008433671715385446	NECAB1,ROR2,SFRP2,C17ORF97,PI16,B4GALT6
TF	Factor: ZFP-37; motif: NTGTAAARGTSC	TF:M06758	0.008703227083746198	WDR60
TF	Factor: GABP; motif: VCCGGAAGNGCR	TF:M00341	0.008703227083746198	ROR2,SFRP2,C17ORF97,B4GALT6,MXRA5,PHGDH,ZRSR2,AC073283.3,GOLIM4,IRS1,AC009163.5
TF	Factor: MEF-2A; motif: NNNNNNKCTAWAAATAGMNNNN	TF:M00231	0.008703227083746198	TRDN,NECAB1,SAA2
TF	Factor: Pit-1; motif: NTAATTTATGCRN	TF:M11952	0.008703227083746198	TRDN,B4GALT6,PHGDH,HMGN5,ZRSR2,GOLIM4,WDR60,PRPF38B
TF	Factor: IRF-2; motif: NAANYGAAASYR	TF:M08775	0.008738826543695857	TRDN,NECAB1,ROR2,SAA2,PI16,PHGDH,C1ORF226,HMGN5,ZRSR2
TF	Factor: NHLH1; motif: CGCAGCTGCK; match class: 1	TF:M04184_1	0.008885970646967252	NECAB1,GOLIM4,IRS1
TF	Factor: E2F; motif: TTTSGCGS	TF:M00426	0.008885970646967252	TRDN,NECAB1,ROR2,SFRP2,C17ORF97,B4GALT6,MXRA5,PHGDH,AC073283.3,GOLIM4,IRS1,TCEAL9,WDR60,NSRP1,PRPF38B
TF	Factor: TCF-1; motif: ACATCGRGRCGCTGW	TF:M11603	0.00891496541387832	NECAB1,ROR2,SFRP2,C17ORF97,PI16,B4GALT6,MXRA5,PHGDH,C1ORF226,HMGN5,ZRSR2,AC073283.3,GOLIM4,IRS1,AC009163.5,WDR60,NSRP1,PRPF38B
TF	Factor: LUMAN; motif: CYCAGCYYCY	TF:M09729	0.00891496541387832	TRDN,NECAB1,ROR2,C17ORF97,SAA2,MUC20,B4GALT6,PHGDH,ZRSR2,AC073283.3,GOLIM4,IRS1
TF	Factor: MAZ; motif: GGGMGGGGS	TF:M10432	0.00891496541387832	NECAB1,SFRP2,C17ORF97,B4GALT6,MXRA5,PHGDH,AC073283.3,GOLIM4,IRS1,AC009163.5,TCEAL9,WDR60,PRPF38B
TF	Factor: LBP-1; motif: NRCCGGTNNNNACCGGYN; match class: 1	TF:M11490_1	0.008970354129321291	NECAB1,ROR2,SFRP2,SAA2,PI16,B4GALT6
TF	Factor: NF-1B; motif: CTGGCASGV	TF:M07051	0.008970354129321291	SFRP2,SAA2,MUC20,B4GALT6,MXRA5,ZRSR2,TCEAL9,WDR60
TF	Factor: Oct-1; motif: NNNNNNNWATGCAAATNNNWNNA	TF:M00138	0.008970354129321291	TRDN,NECAB1,SFRP2,MUC20
TF	Factor: HOXA10; motif: NRTCGTAAANN	TF:M10799	0.008970354129321291	TRDN,SFRP2,C17ORF97,C1ORF226,HMGN5,ZRSR2,AC009163.5,TCEAL9,NSRP1,PRPF38B
TF	Factor: AP-2gamma; motif: GCCYNCRGSN	TF:M03811	0.009010444696160488	TRDN,ROR2,SFRP2,C17ORF97,SAA2,B4GALT6,MXRA5,PHGDH
TF	Factor: Smad2; motif: TGTCTGNCACCT	TF:M09656	0.009056483341977417	TRDN,ROR2,C17ORF97,MUC20,PI16,PHGDH,ZRSR2,AC073283.3,GOLIM4
TF	Factor: CREB; motif: NNGNTGACGTNN	TF:M00113	0.009057457269879693	ROR2,C17ORF97,B4GALT6,C1ORF226,ZRSR2,AC073283.3,AC009163.5,TCEAL9,NSRP1
TF	Factor: JUND:FRA-1; motif: RTGACGTMAY	TF:M08930	0.009057457269879693	TRDN,SFRP2,PI16,C1ORF226,HMGN5,ZRSR2,AC073283.3,TCEAL9,NSRP1,PRPF38B
TF	Factor: Hey2; motif: NNCACGYGNN	TF:M11052	0.009064579305517587	NECAB1,ROR2,SFRP2,C17ORF97,SAA2,B4GALT6,PHGDH,C1ORF226,HMGN5,ZRSR2,AC073283.3,GOLIM4,IRS1
TF	Factor: ATF-4:TEF; motif: GGMTGATGCAATM; match class: 1	TF:M08199_1	0.009064579305517587	PHGDH,HMGN5
TF	Factor: ZNF563; motif: NGNNTCMTNNCNGGCAGCTGY	TF:M10158	0.009064579305517587	ROR2,SFRP2,SAA2,MUC20,PI16,B4GALT6
TF	Factor: NFATc1; motif: TTTTCCATGGAAAN	TF:M04053	0.009064579305517587	TRDN,SFRP2,C17ORF97,SAA2,PI16,MXRA5,PHGDH,HMGN5,ZRSR2
TF	Factor: Sox-10; motif: NACAAWG	TF:M02116	0.009064579305517587	TRDN,ROR2,C17ORF97,SAA2,MUC20,PI16,B4GALT6,PHGDH,C1ORF226,HMGN5,ZRSR2,AC073283.3
TF	Factor: Six-2; motif: NNGTATCRNN	TF:M11030	0.009064579305517587	TRDN,NECAB1,SFRP2,C17ORF97,PHGDH,C1ORF226,ZRSR2,AC073283.3,IRS1,TCEAL9,NSRP1
TF	Factor: MZF-1; motif: TGGGGAR	TF:M01733	0.009064579305517587	TRDN,ROR2,SFRP2,C17ORF97,PI16,B4GALT6,MXRA5,PHGDH,C1ORF226,HMGN5
TF	Factor: HoxA5; motif: GYMATTAS; match class: 1	TF:M10705_1	0.009064579305517587	TRDN,NECAB1,MUC20,MXRA5,HMGN5,ZRSR2
TF	Factor: HoxA5; motif: GYMATTAS	TF:M10705	0.009064579305517587	TRDN,NECAB1,MUC20,MXRA5,HMGN5,ZRSR2
TF	Factor: HNF3alpha; motif: TRTTTGYTYWN	TF:M00724	0.009064579305517587	TRDN,NECAB1,ROR2
TF	Factor: LF-A1; motif: GGGSTCWR	TF:M00646	0.009064579305517587	TRDN,NECAB1,C17ORF97,SAA2,MUC20,PI16,B4GALT6,MXRA5,C1ORF226,HMGN5,ZRSR2
TF	Factor: HoxA5; motif: NYMATTAN	TF:M10706	0.009064579305517587	TRDN,NECAB1,MUC20,MXRA5,HMGN5,ZRSR2
TF	Factor: HoxA5; motif: NYAATTAN	TF:M10703	0.009064579305517587	TRDN,NECAB1,MUC20,MXRA5,HMGN5,ZRSR2
TF	Factor: Smad2; motif: AGACAN	TF:M03580	0.009064579305517587	TRDN,NECAB1,ROR2,C17ORF97,SAA2,MUC20,PI16,B4GALT6,MXRA5,C1ORF226,HMGN5,ZRSR2
TF	Factor: HOXA3; motif: NNNNRNTAATTARY; match class: 1	TF:M01337_1	0.009064579305517587	TRDN,NECAB1,MUC20,PI16,MXRA5,PHGDH,C1ORF226,HMGN5,ZRSR2,AC073283.3,GOLIM4,TCEAL9,WDR60,NSRP1,PRPF38B
TF	Factor: Oct-2; motif: NNNATTTGCATRT	TF:M07120	0.009064579305517587	TRDN,NECAB1,ROR2,SFRP2
TF	Factor: Sox-4; motif: AACAAA; match class: 1	TF:M03849_1	0.009064579305517587	TRDN,ROR2,C17ORF97,SAA2,PI16,B4GALT6,PHGDH,C1ORF226,HMGN5
TF	Factor: TBX15; motif: NAGGTGTGAN	TF:M12039	0.009064579305517587	TRDN,MUC20,PI16,C1ORF226,ZRSR2,IRS1
TF	Factor: NFATc3; motif: NTTTCCRYGGAAAN; match class: 1	TF:M11988_1	0.009064579305517587	NECAB1,SFRP2,C17ORF97,PI16,MXRA5,PHGDH,HMGN5,ZRSR2
TF	Factor: POU3F1; motif: NTAATKWATGCNN	TF:M11929	0.009064579305517587	TRDN,NECAB1,MUC20,B4GALT6,MXRA5,PHGDH,HMGN5,ZRSR2
TF	Factor: DEC1; motif: NCNCACRTGNSC	TF:M08870	0.009069642326167212	NECAB1,ROR2,SFRP2,C17ORF97,SAA2,PI16,MXRA5
TF	Factor: Elk-1:Pax-5; motif: ACCGGAACYACGCWTSANYG	TF:M08225	0.009069642326167212	ROR2,SFRP2,C17ORF97,SAA2,PI16,B4GALT6,MXRA5,PHGDH,HMGN5,ZRSR2,AC073283.3,GOLIM4,IRS1,AC009163.5,TCEAL9,NSRP1
TF	Factor: Tbx20; motif: SGAGGTGTGAGGSGR	TF:M07474	0.009069642326167212	TRDN,MUC20,PI16,B4GALT6,C1ORF226,ZRSR2,IRS1
TF	Factor: E2F-3:HES-7; motif: NNNSGCGCSNNNNNCRCGYGNN; match class: 1	TF:M08526_1	0.009069642326167212	NECAB1,ROR2,SFRP2,C17ORF97,SAA2,B4GALT6,MXRA5,PHGDH,C1ORF226,ZRSR2,AC073283.3,GOLIM4,IRS1,AC009163.5,WDR60,NSRP1,PRPF38B
TF	Factor: Blimp-1; motif: NACTTTCAC	TF:M04731	0.009074128336276691	ROR2,C17ORF97,SAA2,C1ORF226,ZRSR2,AC073283.3,IRS1,WDR60
TF	Factor: VDR; motif: RRGGTCANNGRGKTCA	TF:M09671	0.009074128336276691	NECAB1,ROR2,SFRP2,C17ORF97,SAA2,PI16,C1ORF226,GOLIM4,IRS1,AC009163.5,NSRP1,PRPF38B
TF	Factor: YB-1; motif: NNNNCCAATNN	TF:M03862	0.009107275586838708	TRDN,NECAB1,SFRP2,C17ORF97,SAA2,MUC20,PHGDH,HMGN5,AC073283.3,GOLIM4,IRS1
TF	Factor: GCMa; motif: RTGCGGGTN	TF:M11595	0.009170437172924576	NECAB1,ROR2,C17ORF97,SAA2,PI16,B4GALT6,MXRA5,PHGDH,C1ORF226,HMGN5,AC073283.3
TF	Factor: Kaiso; motif: NTCCTGCNAN; match class: 1	TF:M01119_1	0.009364283750617998	MXRA5,HMGN5,ZRSR2
TF	Factor: AP-2beta; motif: NSCCNNNGGSN; match class: 1	TF:M11478_1	0.009364283750617998	NECAB1,ROR2,SFRP2,C17ORF97,PI16,B4GALT6,MXRA5
TF	Factor: AP-2alpha; motif: NGCCTSAGGCN	TF:M11480	0.009373583522853439	NECAB1,ROR2,SFRP2,C17ORF97,PI16,B4GALT6
TF	Factor: Erg; motif: NRRSAGGAAGNGG; match class: 1	TF:M09907_1	0.009373583522853439	ROR2,SFRP2,MUC20,PI16,MXRA5,C1ORF226,ZRSR2
TF	Factor: Pax-2; motif: NNNNGTCANGNRTKANNNN	TF:M00098	0.00961266058323636	TRDN,SFRP2,C17ORF97,SAA2,MUC20,PHGDH,HMGN5,ZRSR2,GOLIM4,IRS1
TF	Factor: TFII-I; motif: RGAGGKAGG; match class: 1	TF:M00706_1	0.00961266058323636	NECAB1,PI16,MXRA5,IRS1,AC009163.5
TF	Factor: nanog; motif: NYYWTTGWNATGCAAAT	TF:M09996	0.009662026319478599	SFRP2,MUC20,HMGN5,ZRSR2,WDR60
TF	Factor: HOXA7; motif: GYMATTAN	TF:M10690	0.009662026319478599	TRDN,NECAB1,ROR2,MUC20,PI16,MXRA5,PHGDH,C1ORF226,HMGN5,ZRSR2
TF	Factor: NF-1; motif: TTGGCNN	TF:M07364	0.009753892839574263	SFRP2,PI16,MXRA5,C1ORF226,HMGN5,GOLIM4,AC009163.5,TCEAL9,NSRP1
TF	Factor: AR; motif: GGAACGGWACATGTTCT	TF:M08190	0.009753892839574263	TRDN,NECAB1,ROR2,SFRP2,SAA2,MUC20
TF	Factor: Mef-2a; motif: NKCTATTTTTRGM	TF:M09637	0.009784487408549866	TRDN,NECAB1,SAA2
TF	Factor: POU3F2; motif: NTAATTTATGCRN; match class: 1	TF:M11910_1	0.009973567527924367	TRDN,HMGN5,ZRSR2,WDR60
TF	Factor: E2F-1; motif: NGGGCGGGARV; match class: 1	TF:M07206_1	0.009973567527924367	ROR2,SFRP2,C17ORF97,B4GALT6,MXRA5,PHGDH,AC073283.3,GOLIM4,IRS1,AC009163.5,TCEAL9,WDR60,NSRP1,PRPF38B
TF	Factor: TBX15; motif: NAGGTGTGAN	TF:M12040	0.009978908622639135	TRDN,MUC20,PI16,C1ORF226,ZRSR2,IRS1
TF	Factor: AML2; motif: CWAACCGCAAAAACCGCARN	TF:M12002	0.010026191118461309	TRDN,ROR2,SFRP2,C17ORF97,B4GALT6,MXRA5,HMGN5,ZRSR2,AC073283.3
TF	Factor: E2F-4; motif: TTTTGGCGCCAWWN	TF:M11535	0.010026191118461309	ROR2,C17ORF97,PI16,B4GALT6,MXRA5,PHGDH,AC073283.3,GOLIM4,IRS1,AC009163.5,TCEAL9,WDR60,NSRP1,PRPF38B
TF	Factor: GTF2IRD1-isoform2; motif: GGGATTRNR	TF:M01229	0.010026191118461309	TRDN,NECAB1,SFRP2,C17ORF97,MUC20,PI16,B4GALT6,PHGDH,C1ORF226,HMGN5,AC073283.3,GOLIM4,AC009163.5,TCEAL9,WDR60,NSRP1,PRPF38B
TF	Factor: MAZ; motif: GGGGGAGGGGGNGRGRRRGNRG	TF:M09984	0.010052356465746379	NECAB1,ROR2,SFRP2,C17ORF97,PI16,B4GALT6,MXRA5,PHGDH,AC073283.3,GOLIM4,IRS1,TCEAL9,PRPF38B
TF	Factor: E2F-2; motif: GCGCGCGCGYW	TF:M11531	0.010063615091911567	NECAB1,ROR2,SFRP2,C17ORF97,MUC20,B4GALT6,MXRA5,PHGDH,ZRSR2,AC073283.3,GOLIM4,IRS1,AC009163.5,TCEAL9,WDR60
TF	Factor: GATAD2A; motif: CCTKTG	TF:M09726	0.010063615091911567	TRDN,NECAB1,SFRP2,C17ORF97,SAA2,PI16,B4GALT6,PHGDH,C1ORF226,HMGN5,AC073283.3,GOLIM4,IRS1,AC009163.5,TCEAL9,WDR60,PRPF38B
TF	Factor: pitx2; motif: NTAATCCN; match class: 1	TF:M10910_1	0.01009159056007328	C17ORF97,MUC20
TF	Factor: Oct-2; motif: ATTTGCA	TF:M04715	0.01009159056007328	TRDN,NECAB1,ROR2,SFRP2,MUC20,PHGDH,HMGN5,GOLIM4,IRS1
TF	Factor: RHOXF1; motif: NTRATCCN; match class: 1	TF:M04437_1	0.01009159056007328	C17ORF97,MUC20
TF	Factor: SOX; motif: NNNNCWTTGTT	TF:M08899	0.010124640448274543	ROR2,PI16,HMGN5,AC073283.3,GOLIM4,PRPF38B
TF	Factor: IRF-2; motif: NGAAASYGAAAS	TF:M11665	0.010130948016360435	NECAB1,SFRP2,PI16,HMGN5,ZRSR2
TF	Factor: p300; motif: ACNTCCG; match class: 1	TF:M04826_1	0.010331614219649302	NECAB1,ROR2,SFRP2,C17ORF97,MUC20,PI16,B4GALT6,MXRA5,ZRSR2,AC073283.3,GOLIM4,IRS1,AC009163.5,TCEAL9,WDR60,NSRP1,PRPF38B
TF	Factor: MECP2; motif: CCGGNNTTWA	TF:M01299	0.01035731574008315	B4GALT6,MXRA5,PHGDH,HMGN5,ZRSR2,AC073283.3,GOLIM4,IRS1,WDR60
TF	Factor: ZBRK1; motif: NGNNNGGTNAWAAAARRGCNG	TF:M10468	0.01035731574008315	TRDN,NECAB1,SFRP2,MUC20,PI16,B4GALT6,MXRA5,PHGDH,HMGN5,ZRSR2
TF	Factor: AP-2gamma; motif: NTGSCCTGRGGSNN	TF:M09591	0.01044218389257862	NECAB1,ROR2,SFRP2,SAA2,PI16,B4GALT6,MXRA5,AC073283.3,AC009163.5,TCEAL9,WDR60,PRPF38B
TF	Factor: Zic1; motif: KGGGTGGTC	TF:M00448	0.010503984607935427	TRDN,NECAB1,ROR2,SFRP2,C17ORF97,PI16,MXRA5,PHGDH,C1ORF226,AC073283.3,GOLIM4,WDR60,NSRP1,PRPF38B
TF	Factor: E2F-2; motif: GCGCGCGCGYW; match class: 1	TF:M11531_1	0.010503984607935427	NECAB1,ROR2,SFRP2,C17ORF97,MUC20,B4GALT6,MXRA5,PHGDH,ZRSR2,AC073283.3,GOLIM4,IRS1,AC009163.5,TCEAL9
TF	Factor: ESE-1; motif: ACCAGGAAGTANNNNNNNAAWAA	TF:M11383	0.010560656574016239	TRDN,ROR2,PI16,HMGN5,ZRSR2,AC073283.3,IRS1,PRPF38B
TF	Factor: Oct-1; motif: NNNNWTATGCAAATNTNNN	TF:M00135	0.010617526247793335	TRDN,ROR2,SFRP2
TF	Factor: CREB,; motif: NTGACGTNA	TF:M00981	0.010620085056715226	C17ORF97,PI16,B4GALT6,C1ORF226,HMGN5,ZRSR2,AC073283.3,GOLIM4,AC009163.5,TCEAL9,NSRP1,PRPF38B
TF	Factor: ZNF436; motif: TCCTCCAGGAAGCCY; match class: 1	TF:M10477_1	0.010620085056715226	NECAB1,ROR2,SFRP2,SAA2,B4GALT6,MXRA5,PHGDH,AC073283.3,GOLIM4,IRS1,AC009163.5
TF	Factor: Pet-1; motif: GCNGGAAGYG; match class: 1	TF:M09918_1	0.01063062899568491	ROR2,SFRP2,C17ORF97,PI16,MXRA5,AC073283.3,GOLIM4,AC009163.5,WDR60,NSRP1,PRPF38B
TF	Factor: T3R-beta; motif: NTGACCTNRNYNAGGTCAN	TF:M11820	0.010710336559517059	NECAB1,SFRP2,C17ORF97,SAA2,PI16,PHGDH,ZRSR2
TF	Factor: myogenin; motif: CAGCTG; match class: 1	TF:M02101_1	0.010710336559517059	NECAB1,ROR2,SFRP2,C17ORF97,SAA2,MUC20,B4GALT6,MXRA5,PHGDH,HMGN5,AC073283.3,GOLIM4,IRS1
TF	Factor: myogenin; motif: CAGCTG	TF:M02101	0.010710336559517059	NECAB1,ROR2,SFRP2,C17ORF97,SAA2,MUC20,B4GALT6,MXRA5,PHGDH,HMGN5,AC073283.3,GOLIM4,IRS1
TF	Factor: ELK1; motif: NACTTCCGSCGGAAGYN; match class: 1	TF:M03971_1	0.010710336559517059	ROR2,C17ORF97,PI16,MXRA5,HMGN5,ZRSR2,AC073283.3,GOLIM4,IRS1,WDR60,PRPF38B
TF	Factor: HOXA6; motif: NGYMATTANN; match class: 1	TF:M10694_1	0.010710336559517059	TRDN,NECAB1
TF	Factor: OCT-x; motif: CTNATTTGCATAY; match class: 1	TF:M00210_1	0.010712613946046112	TRDN,NECAB1
TF	Factor: ZNF592; motif: NSARNATGGAGKN	TF:M09766	0.01080152360057972	TRDN,NECAB1,SFRP2,MUC20,PI16,B4GALT6,PHGDH,ZRSR2
TF	Factor: IRX-1; motif: NACRYNNNNNNNNRYGNN	TF:M11018	0.010876872936258773	NECAB1,ROR2,SFRP2,C17ORF97,MUC20,PI16,B4GALT6,MXRA5,PHGDH,C1ORF226,ZRSR2,AC073283.3,GOLIM4,IRS1,AC009163.5,WDR60,NSRP1,PRPF38B
TF	Factor: HOXD11; motif: NNYMATAAAA	TF:M04360	0.010876872936258773	NECAB1,ROR2,SFRP2,C17ORF97,MXRA5,PHGDH
TF	Factor: POU3F1; motif: NTATGCWAATNNN; match class: 1	TF:M11928_1	0.01102883926721614	TRDN,HMGN5
TF	Factor: GR; motif: CNNNNTGTYCTNN	TF:M01836	0.01103851978254231	TRDN,ROR2,SFRP2,C17ORF97,SAA2
TF	Factor: SREBP; motif: VNNVTCACCCYA	TF:M00776	0.01103851978254231	TRDN,NECAB1,SFRP2,SAA2,PI16,B4GALT6
TF	Factor: MEF-2C; motif: TATTTWT; match class: 1	TF:M02025_1	0.01103851978254231	TRDN,NECAB1,SFRP2,SAA2,MUC20,C1ORF226,HMGN5,ZRSR2,AC009163.5,TCEAL9,WDR60
TF	Factor: VSX1; motif: NGCYAATTRNN	TF:M04450	0.01103851978254231	TRDN,NECAB1,ROR2,MUC20,PI16,MXRA5,PHGDH,ZRSR2
TF	Factor: TR4; motif: ACCCCGS; match class: 1	TF:M04934_1	0.01106897500705799	NECAB1,ROR2,SFRP2,C17ORF97,MUC20,B4GALT6,MXRA5,PHGDH,C1ORF226,HMGN5,ZRSR2,GOLIM4,IRS1,AC009163.5,TCEAL9,WDR60,PRPF38B
TF	Factor: ASH-2; motif: ACACGACGCN	TF:M11179	0.011133526018471783	NECAB1,C17ORF97,PI16,ZRSR2,GOLIM4,PRPF38B
TF	Factor: BCL-6B; motif: NNGCTTTCKAGGAATN	TF:M12337	0.011349600513477472	AC009163.5
TF	Factor: GR; motif: NNNNNNCNNTNTGTNCTNN	TF:M00192	0.011464739247759944	NECAB1,ROR2,C17ORF97,PI16,B4GALT6,PHGDH,C1ORF226,HMGN5
TF	Factor: MEOX2; motif: NSTAATTANN	TF:M04399	0.011469049718722694	TRDN,NECAB1,MUC20,MXRA5,HMGN5,ZRSR2
TF	Factor: Blimp-1; motif: RRGNGAAAGNRANNN	TF:M10526	0.011479195764203068	TRDN,PI16,C1ORF226,AC073283.3,TCEAL9,WDR60
TF	Factor: FPM315; motif: GGAGGAGGRRGRGGRGGRRGR	TF:M07141	0.011559934604976924	NECAB1,C17ORF97,PI16,PHGDH,IRS1,PRPF38B
TF	Factor: Sox-4; motif: AACAAWGR; match class: 1	TF:M01308_1	0.011559934604976924	HMGN5,GOLIM4
TF	Factor: Pax-5; motif: RRNGRNGCAN	TF:M03577	0.011559934604976924	TRDN,NECAB1,ROR2,SFRP2,C17ORF97,B4GALT6,MXRA5,C1ORF226,GOLIM4,IRS1,AC009163.5
TF	Factor: SATB1; motif: NTTTAT; match class: 1	TF:M03564_1	0.011559934604976924	TRDN,NECAB1,SFRP2,SAA2,MUC20,PI16,B4GALT6,PHGDH,C1ORF226,ZRSR2,GOLIM4,AC009163.5,TCEAL9,WDR60
TF	Factor: MEF-2A; motif: NKCTAAAAATAGMNN	TF:M07218	0.011708783971165312	TRDN,SAA2
TF	Factor: POU2F1:PEA3; motif: ACCGGATATGCAN	TF:M08402	0.011736751751085468	SAA2,PI16,MXRA5,PHGDH,C1ORF226,HMGN5,GOLIM4,IRS1,AC009163.5,TCEAL9,NSRP1,PRPF38B
TF	Factor: NFATc3; motif: NTTTCCRYGGAAAN	TF:M11988	0.011782017953658672	NECAB1,SFRP2,C17ORF97,PI16,MXRA5,PHGDH,HMGN5,ZRSR2
TF	Factor: AR; motif: AGAACANNNTGTTCT; match class: 1	TF:M08907_1	0.011782017953658672	TRDN,PI16,B4GALT6,MXRA5
TF	Factor: ZF5; motif: NGAGCGCGC	TF:M10111	0.011782017953658672	ROR2,B4GALT6,ZRSR2,AC073283.3,IRS1,AC009163.5
TF	Factor: T3R-beta; motif: NTGACCTYRNYRAGGTCAN; match class: 1	TF:M11818_1	0.011782017953658672	NECAB1,ROR2,SFRP2,C17ORF97,SAA2,PI16,MXRA5,PHGDH,C1ORF226,ZRSR2
TF	Factor: AP-2gamma; motif: NSCCYNNRGSN	TF:M11482	0.01180863779314485	NECAB1,ROR2,SFRP2,C17ORF97,PI16,B4GALT6
TF	Factor: AML3; motif: NNAACCGCAAWAACCGCAAN	TF:M12000	0.011910566553109875	NECAB1,C17ORF97,SAA2,B4GALT6,MXRA5,C1ORF226,HMGN5,AC073283.3
TF	Factor: Sox-2; motif: NNCCTTTGTNYYN	TF:M10067	0.011910566553109875	TRDN,NECAB1,ROR2,PI16,PHGDH,HMGN5,AC073283.3,GOLIM4,TCEAL9,PRPF38B
TF	Factor: HOXD12:Elk-1; motif: NRNCGGAAGTCGTAAAN	TF:M08359	0.011910566553109875	ROR2,C17ORF97,SAA2,MXRA5,PHGDH,HMGN5,AC073283.3,GOLIM4,TCEAL9,PRPF38B
TF	Factor: CDP; motif: CCAATAATCGAT	TF:M00095	0.011910566553109875	TRDN,NECAB1,SFRP2,C17ORF97,MUC20,PI16,HMGN5,GOLIM4,IRS1,TCEAL9,WDR60,PRPF38B
TF	Factor: Smad4; motif: NTGTCTNNCACCT	TF:M09657	0.01191766875553758	TRDN,ROR2,C17ORF97,ZRSR2,AC073283.3
TF	Factor: Erm:E2A; motif: CASGTGNNNCGGAAGNN	TF:M08571	0.011943639907283293	TRDN,NECAB1,MUC20,B4GALT6,PHGDH,HMGN5,AC073283.3,GOLIM4,IRS1,AC009163.5,TCEAL9,WDR60,NSRP1,PRPF38B
TF	Factor: TBX2; motif: NNNGTGTSNN	TF:M12026	0.011943639907283293	TRDN,NECAB1,C17ORF97,SAA2,MUC20,PI16
TF	Factor: Sox-18; motif: NACAAYGS	TF:M11623	0.011943639907283293	C17ORF97,PI16,B4GALT6,PHGDH,C1ORF226,HMGN5,ZRSR2
TF	Factor: Oct-1; motif: MKVATTTGCATATT	TF:M00161	0.011949415491829648	TRDN,NECAB1,SFRP2,MUC20
TF	Factor: p300; motif: NNNGGGAGTNNNNS	TF:M00033	0.011949415491829648	ROR2,SFRP2,C17ORF97,SAA2,MUC20,MXRA5,C1ORF226,ZRSR2,GOLIM4,TCEAL9,NSRP1,PRPF38B
TF	Factor: WT1; motif: NNGGGNGGGSGN	TF:M07436	0.011949415491829648	NECAB1,ROR2,SFRP2,B4GALT6,PHGDH,AC073283.3,GOLIM4,IRS1,TCEAL9,PRPF38B
TF	Factor: ZNF214; motif: NCMTTYYTRWGSMNNTTGATGA	TF:M10130	0.011949415491829648	SAA2,MUC20,PHGDH
TF	Factor: LBP-1; motif: NRCCGGTNNNNACCGGYN	TF:M11490	0.01197028258390454	NECAB1,ROR2,SFRP2,SAA2,PI16,B4GALT6
TF	Factor: E2F; motif: GGCGSG	TF:M00803	0.012062611212636075	NECAB1,ROR2,SFRP2,MUC20,PI16,B4GALT6,MXRA5,PHGDH,ZRSR2,AC073283.3,GOLIM4,IRS1,AC009163.5,WDR60,NSRP1
TF	Factor: Six-2; motif: NCGTATCRYN	TF:M11033	0.01212770095763476	TRDN,NECAB1,C17ORF97,B4GALT6,PHGDH,C1ORF226,ZRSR2,AC073283.3,GOLIM4,IRS1,TCEAL9,PRPF38B
TF	Factor: ZNF273; motif: GAGAGGAGCTAC	TF:M10460	0.01223620992825377	TRDN,NECAB1,C17ORF97,SAA2,MUC20,B4GALT6,MXRA5,PHGDH,C1ORF226,ZRSR2,AC073283.3
TF	Factor: MEF-2D; motif: WAAATAR	TF:M02026	0.01223620992825377	TRDN,NECAB1,SAA2,MUC20,B4GALT6,C1ORF226,HMGN5,ZRSR2,AC009163.5,WDR60,NSRP1
TF	Factor: POU3F2; motif: TTATGYTAAT; match class: 1	TF:M00464_1	0.012257576912245672	B4GALT6,HMGN5,ZRSR2
TF	Factor: Fli-1:HOXB13; motif: NNCGGAARYNRTWAA	TF:M08471	0.012475256456107647	TRDN,NECAB1,ROR2,SAA2,MXRA5,PHGDH,AC073283.3
TF	Factor: TEF-3:Gscl; motif: GGWATGTTAATCSG	TF:M08426	0.01250916475425752	TRDN,SAA2
TF	Factor: TEF-3:Elk-1; motif: RMATWCCGGAWGT	TF:M08418	0.01250916475425752	ROR2,SFRP2,C17ORF97,SAA2,B4GALT6,MXRA5,PHGDH,C1ORF226,ZRSR2,AC073283.3,GOLIM4,TCEAL9,WDR60,NSRP1
TF	Factor: NFATc1; motif: TTTTCCATGGAAAN; match class: 1	TF:M04053_1	0.012525528660587272	TRDN,SFRP2,C17ORF97,PI16,MXRA5,PHGDH,HMGN5
TF	Factor: E2F-4; motif: NNTTCCCGCCNN	TF:M04823	0.012668325956273315	NECAB1,ROR2,SFRP2,C17ORF97,B4GALT6,MXRA5,PHGDH,AC073283.3,GOLIM4,IRS1,AC009163.5,TCEAL9,WDR60,NSRP1,PRPF38B
TF	Factor: AR; motif: AGAACANNNTGTTCT	TF:M08907	0.01267809962219225	TRDN,PI16,B4GALT6,MXRA5
TF	Factor: HOXC-8; motif: NNNNNGTAATTANNNT	TF:M01321	0.012877493269569502	TRDN,NECAB1,MUC20,PI16,MXRA5,HMGN5,ZRSR2,GOLIM4
TF	Factor: Nkx2-3; motif: NNCGTTRWS	TF:M10638	0.013021108654069337	TRDN,ROR2,SFRP2,C17ORF97,SAA2,MUC20,B4GALT6,PHGDH,HMGN5,AC073283.3
TF	Factor: PMX2A; motif: NYAATTAN	TF:M10891	0.013075110767967088	NECAB1,MUC20,MXRA5,ZRSR2
TF	Factor: SMAD3; motif: CAGACAS	TF:M07429	0.013075110767967088	NECAB1,C17ORF97,SAA2,PI16,B4GALT6,MXRA5
TF	Factor: E2F-1:Elk-1; motif: SGCGCSNNAMCGGAAGT; match class: 1	TF:M08205_1	0.013075110767967088	ROR2,SFRP2,C17ORF97,B4GALT6,MXRA5,PHGDH,ZRSR2,AC073283.3,GOLIM4,IRS1,AC009163.5,TCEAL9,NSRP1
TF	Factor: ITF-2; motif: NGCAGSTGKS	TF:M09962	0.013075110767967088	NECAB1,ROR2,SFRP2,C17ORF97
TF	Factor: AHR; motif: CACGCN; match class: 1	TF:M01855_1	0.01308034075873627	ROR2,SFRP2,C17ORF97,PI16
TF	Factor: NFATc2; motif: TTTTCCA	TF:M02265	0.01308034075873627	NECAB1,SFRP2,C17ORF97,PHGDH,C1ORF226,HMGN5,GOLIM4,IRS1,AC009163.5,TCEAL9,NSRP1
TF	Factor: PU.1; motif: WGAGGAAG; match class: 1	TF:M00658_1	0.01316095052301436	SFRP2,MXRA5,AC073283.3
TF	Factor: GIOT-1; motif: NGGTTGTAAAAA	TF:M06512	0.013225475261533007	B4GALT6
TF	Factor: hoxa9; motif: RTCGTWANNN	TF:M10785	0.013225475261533007	NECAB1,SFRP2,MUC20,MXRA5,PHGDH,HMGN5,ZRSR2
TF	Factor: LHX3; motif: ATTAAW	TF:M02097	0.013225475261533007	TRDN,ROR2,C17ORF97,MUC20,PI16,B4GALT6,C1ORF226,HMGN5,ZRSR2,AC073283.3,IRS1,TCEAL9,WDR60,NSRP1
TF	Factor: Blimp-1; motif: NAGKGAAAGTGN	TF:M12243	0.013225475261533007	C17ORF97,C1ORF226,ZRSR2,AC073283.3,IRS1
TF	Factor: MAFA; motif: TCAGCAN	TF:M01709	0.013225475261533007	TRDN,NECAB1,SFRP2,C17ORF97,SAA2
TF	Factor: Max; motif: AACACGT	TF:M04844	0.013229135788136021	PHGDH,ZRSR2,GOLIM4,IRS1,WDR60
TF	Factor: Sox-18; motif: CAAWGBB	TF:M03848	0.013355154271482737	TRDN,NECAB1,C17ORF97,SAA2,MUC20,PI16,B4GALT6,PHGDH,C1ORF226,HMGN5,ZRSR2,AC073283.3,GOLIM4,AC009163.5,TCEAL9,WDR60,NSRP1,PRPF38B
TF	Factor: Fra-1; motif: ACTCATG	TF:M04897	0.013368489873709463	SFRP2,C1ORF226,HMGN5,ZRSR2,AC073283.3,TCEAL9
TF	Factor: FPM315; motif: GGAGGAGGRRGRGGRGGRRGR; match class: 1	TF:M07141_1	0.01355016228056502	C17ORF97,PI16,IRS1,PRPF38B
TF	Factor: CLOCK; motif: NNCAYGYGYN	TF:M11046	0.01355016228056502	C17ORF97,PHGDH,C1ORF226,HMGN5,ZRSR2
TF	Factor: HOXB5; motif: NNYMATTANN	TF:M04349	0.01355016228056502	TRDN,NECAB1,MUC20,PI16,MXRA5,HMGN5,ZRSR2,GOLIM4
TF	Factor: IRF-3; motif: NBNBTTTCSCTTT	TF:M01279	0.01355016228056502	NECAB1,PHGDH,C1ORF226,HMGN5,WDR60
TF	Factor: ZF5; motif: NRNGNGCGCGCWN; match class: 1	TF:M00333_1	0.013616692708948228	NECAB1,ROR2,SFRP2,C17ORF97,MUC20,B4GALT6,MXRA5,PHGDH,ZRSR2,AC073283.3,GOLIM4,IRS1,AC009163.5,WDR60
TF	Factor: Oct3; motif: WTATGCGCATAW; match class: 1	TF:M11934_1	0.01364867039085088	TRDN,NECAB1,ROR2,SFRP2,C17ORF97
TF	Factor: Dlx-5; motif: NNRGYAATTRNYKNNN; match class: 1	TF:M01388_1	0.01377786118352809	TRDN,NECAB1,MUC20,PI16,MXRA5,HMGN5,ZRSR2,GOLIM4
TF	Factor: IRF-1; motif: TTCACTT	TF:M00747	0.01377786118352809	ROR2,MXRA5,PHGDH,C1ORF226,AC073283.3,AC009163.5,TCEAL9,NSRP1,PRPF38B
TF	Factor: Oct3; motif: NYWTTSWTATGCAAAT	TF:M09646	0.01377786118352809	TRDN,SFRP2,MUC20,PI16,PHGDH,HMGN5,ZRSR2
TF	Factor: OCA-B; motif: ATATGCAAATC	TF:M02113	0.01377786118352809	TRDN
TF	Factor: RBPJK; motif: NSNSTGGGAAN	TF:M10085	0.01377786118352809	TRDN,NECAB1,PI16,HMGN5,ZRSR2,GOLIM4,WDR60
TF	Factor: POU3F2; motif: NTAATTTATGCRN	TF:M11910	0.013973717584319562	TRDN,MUC20,B4GALT6,PHGDH,HMGN5,ZRSR2
TF	Factor: Fli-1; motif: NACCGGAWWTCCGGTY	TF:M11399	0.013973717584319562	TRDN,ROR2,SFRP2,SAA2,MUC20,PI16,B4GALT6,MXRA5,C1ORF226,ZRSR2,GOLIM4,AC009163.5,WDR60,NSRP1,PRPF38B
TF	Factor: NHLH1; motif: CGCAGCTGCK	TF:M04184	0.014130497145325913	NECAB1,GOLIM4,IRS1,PRPF38B
TF	Factor: BCL-6B; motif: NTGCTTTCTAGGAATN	TF:M12335	0.014149779750382079	AC009163.5
TF	Factor: SALL2; motif: GGGTGGG	TF:M04595	0.014263084342087328	ROR2,SFRP2,C17ORF97,SAA2,PI16,MXRA5,PHGDH,HMGN5,ZRSR2,AC073283.3,GOLIM4,IRS1,AC009163.5,TCEAL9,PRPF38B
TF	Factor: Kaiso; motif: SARNYCTCGCGAGAN	TF:M09966	0.01431573282634646	SFRP2,MUC20,MXRA5,HMGN5,NSRP1,PRPF38B
TF	Factor: Six-2; motif: NCGTATCRNN	TF:M11031	0.01431573282634646	TRDN,NECAB1,SFRP2,C17ORF97,MXRA5,PHGDH,C1ORF226,ZRSR2,AC073283.3,IRS1,TCEAL9,NSRP1
TF	Factor: E2F-4; motif: NTTTCSCGCC	TF:M07380	0.0143525049026594	ROR2,SFRP2,C17ORF97,PI16,B4GALT6,MXRA5,PHGDH,AC073283.3,GOLIM4,IRS1,AC009163.5,TCEAL9,WDR60,NSRP1,PRPF38B
TF	Factor: nerf; motif: YRNCAGGAAGYRGSTBDS	TF:M00531	0.0143525049026594	ROR2,C17ORF97,MXRA5,C1ORF226,HMGN5,ZRSR2,AC073283.3,IRS1,AC009163.5,WDR60,PRPF38B
TF	Factor: TEL1; motif: CNCGGAANNN	TF:M02070	0.014565713209326175	NECAB1,C17ORF97,B4GALT6,MXRA5,PHGDH,C1ORF226,HMGN5,ZRSR2,AC073283.3,GOLIM4,IRS1,AC009163.5
TF	Factor: FOXO1; motif: NWAAACAAN	TF:M01216	0.014634424783156864	TRDN,NECAB1,ROR2
TF	Factor: NR1B2; motif: RAGGTCATGACCTN; match class: 1	TF:M11803_1	0.014634424783156864	SFRP2,MXRA5,PHGDH,PRPF38B
TF	Factor: POU1F1; motif: AWTATGCWAATKAG	TF:M04069	0.014634424783156864	TRDN,NECAB1,SFRP2,MUC20
TF	Factor: PR; motif: NNNNNNGGNACRNNNTGTTCTNNNNNN	TF:M00954	0.01463868799831771	TRDN,ROR2,C17ORF97,PI16,PHGDH,C1ORF226,IRS1,TCEAL9,NSRP1
TF	Factor: Dlx-7; motif: NYAATTAN	TF:M10602	0.01463868799831771	TRDN,NECAB1
TF	Factor: Dlx-2; motif: NYAATTAN	TF:M10619	0.01463868799831771	TRDN,NECAB1
TF	Factor: T3R-beta; motif: NTGACCTYRNYRAGGTCAN	TF:M11818	0.01463868799831771	NECAB1,ROR2,SFRP2,C17ORF97,SAA2,PI16,MXRA5,PHGDH,C1ORF226,ZRSR2
TF	Factor: Dlx-5; motif: NYAATTAN	TF:M04303	0.01463868799831771	TRDN,NECAB1
TF	Factor: Dlx-7; motif: NYAATTAN	TF:M10604	0.01463868799831771	TRDN,NECAB1
TF	Factor: Dlx-2; motif: NYAATTAN	TF:M10620	0.01463868799831771	TRDN,NECAB1
TF	Factor: Sox-4; motif: NYCTTTGTYYYN; match class: 1	TF:M10069_1	0.01463868799831771	ROR2,HMGN5,AC073283.3,GOLIM4,TCEAL9
TF	Factor: ZF5; motif: GSGCGCGR	TF:M00716	0.01463868799831771	NECAB1,ROR2,SFRP2,C17ORF97,MUC20,B4GALT6,MXRA5,PHGDH,ZRSR2,AC073283.3,GOLIM4,IRS1,AC009163.5,TCEAL9,WDR60,NSRP1,PRPF38B
TF	Factor: POU3F2; motif: WTATGCWAATKA	TF:M04079	0.014648645099846	TRDN,NECAB1,SFRP2,MUC20
TF	Factor: c-Myb; motif: NNNAACKGNNN	TF:M01821	0.014672079124498768	TRDN,C17ORF97,MUC20,AC073283.3,IRS1,TCEAL9,NSRP1,PRPF38B
TF	Factor: Smad4; motif: NTGTCTNNCACCT; match class: 1	TF:M09657_1	0.01473144067125008	ZRSR2,AC073283.3
TF	Factor: TF3C-beta; motif: CCNGGAGGGCTTCCTGGAGGAG	TF:M04863	0.01473144067125008	NECAB1,ROR2,SFRP2,C17ORF97,PI16,B4GALT6,MXRA5,PHGDH,C1ORF226,AC073283.3,GOLIM4,IRS1,AC009163.5,WDR60,NSRP1
TF	Factor: LIM-1; motif: NYAATTAN	TF:M11000	0.01473144067125008	TRDN,NECAB1,ROR2,MUC20,PI16,PHGDH,ZRSR2
TF	Factor: POU3F2; motif: NTAATTTATGCGY	TF:M11905	0.01473144067125008	TRDN,MUC20,B4GALT6,PHGDH,HMGN5,ZRSR2
TF	Factor: RELB; motif: NNATTCCCCNN	TF:M09784	0.014907779559660592	SAA2,B4GALT6,C1ORF226,GOLIM4,IRS1,TCEAL9,WDR60,NSRP1,PRPF38B
TF	Factor: HNRPUL1; motif: NCNCAGN	TF:M09746	0.014907779559660592	ROR2,SFRP2,C17ORF97,SAA2,MUC20,PI16,B4GALT6,MXRA5,PHGDH,C1ORF226
TF	Factor: ZNF320; motif: GKGGGNCCMGGGGGCCWRTG	TF:M10139	0.014907779559660592	B4GALT6,PHGDH,AC073283.3
TF	Factor: AP-2alpha; motif: NNNGSCCTGRGGSN	TF:M04896	0.014988628818711934	ROR2,SFRP2,PI16,B4GALT6,MXRA5,AC073283.3,AC009163.5,TCEAL9,WDR60
TF	Factor: c-Krox; motif: NCGACCACCN	TF:M12232	0.014998241349315851	TRDN,SFRP2,C17ORF97,PI16
TF	Factor: AP-4:Max; motif: NCAGCTGNNNNNNNCACGTGN; match class: 1	TF:M08674_1	0.015021783562490449	TRDN,C17ORF97,SAA2,MUC20,PI16,C1ORF226,GOLIM4,IRS1
TF	Factor: Elk-1; motif: CTTCCKG	TF:M07252	0.015083178919902013	ROR2,C17ORF97,MUC20,MXRA5,PHGDH,C1ORF226,HMGN5,ZRSR2,AC073283.3,IRS1,AC009163.5,WDR60,PRPF38B
TF	Factor: c-Ets-2; motif: CTTCCTG	TF:M01207	0.015083178919902013	ROR2,C17ORF97,MUC20,MXRA5,PHGDH,C1ORF226,HMGN5,ZRSR2,AC073283.3,IRS1,AC009163.5,WDR60,PRPF38B
TF	Factor: HOXA10; motif: NGTCGTAAAAN; match class: 1	TF:M10795_1	0.015083178919902013	TRDN,C17ORF97,HMGN5,ZRSR2
TF	Factor: E2F-4; motif: SNGGGCGGGAANN	TF:M09894	0.015083178919902013	NECAB1,ROR2,SFRP2,C17ORF97,B4GALT6,MXRA5,PHGDH,HMGN5,ZRSR2,AC073283.3,GOLIM4,IRS1,AC009163.5,TCEAL9,WDR60,NSRP1,PRPF38B
TF	Factor: MafB; motif: GNTGAC	TF:M01227	0.015140397657932746	NECAB1,ROR2,C17ORF97,SAA2,MUC20,PI16,MXRA5,PHGDH,AC073283.3,GOLIM4,TCEAL9,WDR60,NSRP1,PRPF38B
TF	Factor: gsh-1; motif: NTMATNRN	TF:M10750	0.015360320106640218	TRDN,NECAB1,MUC20,MXRA5,C1ORF226,HMGN5,ZRSR2,GOLIM4,TCEAL9,WDR60,NSRP1
TF	Factor: Sp2; motif: WGGGCGG; match class: 1	TF:M05332_1	0.015377358847508191	ROR2,SFRP2,C17ORF97,B4GALT6,ZRSR2,GOLIM4
TF	Factor: SREBP; motif: NNNNYCACNCCANNN	TF:M01168	0.015377358847508191	NECAB1,SFRP2,SAA2,PI16,B4GALT6,MXRA5
TF	Factor: POU3F1; motif: WTGMATAAWTNA	TF:M04077	0.015377358847508191	TRDN,SFRP2,PI16,C1ORF226,ZRSR2
TF	Factor: GLI; motif: NGACCMCCCAN	TF:M07290	0.015377358847508191	NECAB1,ROR2,C17ORF97,PI16,PHGDH,C1ORF226,AC073283.3,GOLIM4,IRS1
TF	Factor: Sp6; motif: WGGGCGG; match class: 1	TF:M05361_1	0.015377358847508191	ROR2,SFRP2,C17ORF97,B4GALT6,ZRSR2,GOLIM4
TF	Factor: CPBP; motif: NGGGCGG; match class: 1	TF:M05444_1	0.015377358847508191	ROR2,SFRP2,C17ORF97,B4GALT6,ZRSR2,GOLIM4
TF	Factor: Pax-4; motif: NNNNNYCACCCB; match class: 1	TF:M00378_1	0.015468457253254608	NECAB1,ROR2,SFRP2,C17ORF97,SAA2,MUC20,PI16,MXRA5,HMGN5,AC073283.3,GOLIM4,IRS1,AC009163.5,TCEAL9,WDR60,PRPF38B
TF	Factor: Elf5; motif: CSMGGAARNN	TF:M02057	0.015479178828775416	TRDN,NECAB1,SFRP2,C17ORF97,MXRA5,C1ORF226,HMGN5,ZRSR2,AC073283.3,IRS1,AC009163.5,WDR60,PRPF38B
TF	Factor: SREBP-1; motif: NSNNTCACNCCANNN	TF:M01173	0.01550896613827904	NECAB1,SFRP2,SAA2,PI16,B4GALT6
TF	Factor: MZF-1; motif: KNGNKAGGGGNAA; match class: 1	TF:M00084_1	0.01550896613827904	SFRP2,MXRA5,IRS1,TCEAL9,NSRP1
TF	Factor: IRF-4; motif: GAAARTA	TF:M01883	0.015554152522988285	TRDN,NECAB1,SFRP2,MUC20,PI16,PHGDH,C1ORF226,HMGN5
TF	Factor: NFATc1; motif: NATGGAAANWNANTTTYCMN	TF:M04051	0.015554152522988285	TRDN,NECAB1,SAA2,HMGN5,ZRSR2,GOLIM4,IRS1,WDR60,NSRP1
TF	Factor: Egr-1; motif: GCGCATGCG	TF:M04869	0.015554152522988285	NECAB1,ROR2,SFRP2,C17ORF97,B4GALT6,MXRA5,PHGDH,ZRSR2,AC073283.3,IRS1,AC009163.5,TCEAL9,WDR60
TF	Factor: HOXA6; motif: NYMATTAN	TF:M08772	0.015643343819017563	TRDN,NECAB1,ROR2,MUC20,PI16,C1ORF226,HMGN5,ZRSR2
TF	Factor: HDAC1; motif: KGCARGGTC	TF:M07041	0.015643343819017563	NECAB1,ROR2,SFRP2,SAA2,MUC20,PI16,B4GALT6,MXRA5
TF	Factor: Six-1; motif: TGWAAYNTGAKMCN	TF:M10057	0.015643343819017563	SAA2,HMGN5,GOLIM4
TF	Factor: TBR2; motif: NAGGTGTGAN	TF:M12017	0.015643343819017563	TRDN,C1ORF226,ZRSR2,IRS1
TF	Factor: TCF-1; motif: ACATCGRGRCGCTGW; match class: 1	TF:M11601_1	0.015643343819017563	NECAB1,ROR2,SFRP2,C17ORF97,B4GALT6,MXRA5,PHGDH,ZRSR2,AC073283.3,GOLIM4,IRS1,AC009163.5
TF	Factor: STAT3:STAT3; motif: TTKMCGGGAAMTSC	TF:M01220	0.01575938248850752	TRDN,NECAB1
TF	Factor: IRF-3; motif: GCNGTTTCCWGGAAACNGAAAC	TF:M11674	0.01575938248850752	TRDN,NECAB1,SFRP2,MXRA5,HMGN5,AC073283.3,GOLIM4
TF	Factor: c-Ets-2; motif: NNNRGGAARNRRR; match class: 1	TF:M09912_1	0.01575938248850752	C17ORF97,PI16,MXRA5,ZRSR2,AC009163.5,PRPF38B
TF	Factor: E2F-4; motif: NGGCGGGAARN	TF:M07084	0.01594412192721913	NECAB1,ROR2,SFRP2,C17ORF97,B4GALT6,MXRA5,PHGDH,AC073283.3,IRS1,AC009163.5,TCEAL9,WDR60,NSRP1
TF	Factor: Oct3; motif: WTATGCGCATAW	TF:M11934	0.01620359283029949	TRDN,NECAB1,ROR2,SFRP2,C17ORF97
TF	Factor: TCF-1; motif: ACATCGRGRCGCTGW	TF:M11601	0.016213422860884147	NECAB1,ROR2,SFRP2,C17ORF97,B4GALT6,MXRA5,PHGDH,HMGN5,ZRSR2,AC073283.3,GOLIM4,IRS1,AC009163.5,WDR60,NSRP1,PRPF38B
TF	Factor: TBX2; motif: NNNGTGTSNN; match class: 1	TF:M12026_1	0.016213422860884147	NECAB1,MUC20,PI16,C1ORF226
TF	Factor: Dlx-2; motif: NYAATTAN	TF:M04300	0.016302250500478076	TRDN,NECAB1,ROR2,MUC20,PI16
TF	Factor: Sox-4; motif: AACAAWGR	TF:M01308	0.01634234190604156	PI16,HMGN5,AC073283.3,GOLIM4,PRPF38B
TF	Factor: Zic3; motif: NGGGKGGTC	TF:M00450	0.01634234190604156	TRDN,NECAB1,ROR2,SFRP2,C17ORF97,MUC20,PI16,MXRA5,PHGDH,C1ORF226
TF	Factor: MEF-2D; motif: NKCTATTTTTAG	TF:M09987	0.01634234190604156	TRDN,SAA2
TF	Factor: p300; motif: CTGNCTYMAN	TF:M07266	0.01634234190604156	NECAB1,MUC20,PI16,C1ORF226,HMGN5,AC073283.3,IRS1,AC009163.5,TCEAL9,WDR60,NSRP1
TF	Factor: HOXA10; motif: NGYMATAAAAN	TF:M04340	0.016344446682888838	C17ORF97,MUC20,PHGDH,C1ORF226,AC009163.5
TF	Factor: FPM315; motif: GGGAGGAGGRRGRGGRGGRR; match class: 1	TF:M10134_1	0.016344446682888838	PI16,PHGDH,IRS1
TF	Factor: TEF-3:C/EBPdelta; motif: RGWATGYNRTTRCGYAAY	TF:M08413	0.016344446682888838	TRDN,NECAB1,ROR2,SAA2,PHGDH,C1ORF226,ZRSR2,GOLIM4
TF	Factor: POU5F1B; motif: TATGCWAAT	TF:M04088	0.016385801729705104	TRDN,SFRP2,HMGN5,WDR60
TF	Factor: Sp1; motif: GGGGCGGGGT; match class: 1	TF:M00008_1	0.016385801729705104	ROR2,C17ORF97,MXRA5,PHGDH,ZRSR2,GOLIM4,AC009163.5,TCEAL9
TF	Factor: POU2F1:Elk-1; motif: ACCGGAWATGCAW	TF:M08398	0.01650843652363595	SAA2,PI16,MXRA5,PHGDH,C1ORF226,AC073283.3,IRS1,AC009163.5,TCEAL9,NSRP1,PRPF38B
TF	Factor: ASH-2; motif: NRCAGCTGYN; match class: 1	TF:M11175_1	0.01650843652363595	NECAB1,SAA2,HMGN5,GOLIM4,IRS1,PRPF38B
TF	Factor: MASH-1; motif: NRCAGCTGCN	TF:M11173	0.01650843652363595	NECAB1,SAA2,HMGN5,GOLIM4,IRS1,PRPF38B
TF	Factor: ASH-2; motif: NRCAGCTGYN	TF:M11175	0.01650843652363595	NECAB1,SAA2,HMGN5,GOLIM4,IRS1,PRPF38B
TF	Factor: GATA-1; motif: NTGNNNNNNNSAGATAAGR; match class: 1	TF:M09621_1	0.01650843652363595	TRDN,NECAB1
TF	Factor: TFAP2A; motif: NGCCCYNNGGGCN; match class: 1	TF:M04148_1	0.01650843652363595	NECAB1,ROR2,SFRP2,C17ORF97,MUC20,B4GALT6,MXRA5
TF	Factor: MASH-1; motif: NGCAGCTGCN; match class: 1	TF:M11174_1	0.01650843652363595	NECAB1,SAA2,HMGN5,GOLIM4,IRS1,PRPF38B
TF	Factor: MASH-1; motif: NGCAGCTGCN	TF:M11174	0.01650843652363595	NECAB1,SAA2,HMGN5,GOLIM4,IRS1,PRPF38B
TF	Factor: MASH-1; motif: NRCAGCTGCN; match class: 1	TF:M11173_1	0.01650843652363595	NECAB1,SAA2,HMGN5,GOLIM4,IRS1,PRPF38B
TF	Factor: POU3F1; motif: NTAATKWATGCNN; match class: 1	TF:M11929_1	0.016594575685805	TRDN,B4GALT6,HMGN5,ZRSR2,WDR60
TF	Factor: POU2F3; motif: NNAYGCTNATS	TF:M11903	0.016707664842151665	TRDN,C1ORF226,HMGN5,ZRSR2
TF	Factor: LHX4; motif: NNCRTTAN	TF:M11005	0.016718039523961645	TRDN,NECAB1,C17ORF97,SAA2,MUC20,PI16,B4GALT6
TF	Factor: Erm; motif: RSAGGAAGGAAGTN; match class: 1	TF:M11423_1	0.016748402205202836	ROR2,PI16,ZRSR2,PRPF38B
TF	Factor: DB1; motif: GGRRRRGRRGGAGGGGGNGRRR	TF:M10107	0.016856993129230897	NECAB1,C17ORF97,PI16,B4GALT6,MXRA5,PHGDH
TF	Factor: DEC1; motif: CNCACRTGASC	TF:M03572	0.016958822649021925	ROR2,SFRP2,C17ORF97,SAA2,MUC20,GOLIM4,AC009163.5,WDR60,NSRP1,PRPF38B
TF	Factor: Erg; motif: NACCGGAWWTCCGGTN; match class: 1	TF:M11395_1	0.01696806562902978	ROR2,SFRP2,SAA2,MXRA5,C1ORF226,ZRSR2,GOLIM4,AC009163.5,WDR60,NSRP1,PRPF38B
TF	Factor: HOXA7; motif: GYMATTAN; match class: 1	TF:M10690_1	0.017013284811805276	TRDN,NECAB1,MUC20,MXRA5,C1ORF226,HMGN5,ZRSR2
TF	Factor: nanog; motif: NYWTTGWNATGCAAATN	TF:M09639	0.017013284811805276	SFRP2,MUC20,HMGN5,ZRSR2,WDR60
TF	Factor: CTCF; motif: WGCGCCMYCTAGYGGYN	TF:M03895	0.017013284811805276	ROR2,SFRP2,MUC20,PI16,B4GALT6,MXRA5,ZRSR2,GOLIM4,IRS1,AC009163.5,WDR60,PRPF38B
TF	Factor: TAFII250; motif: RARRWGGCGGMGGNGR	TF:M10086	0.017024032100267022	SFRP2,PI16,B4GALT6,MXRA5,PHGDH,HMGN5,ZRSR2,GOLIM4,IRS1,TCEAL9,WDR60,PRPF38B
TF	Factor: PMX2A; motif: SYAATTAN	TF:M10892	0.017113127796342026	NECAB1,MUC20,MXRA5,ZRSR2
TF	Factor: Alx-4; motif: NYAATTAN	TF:M10881	0.017113127796342026	NECAB1,MUC20,MXRA5,ZRSR2
TF	Factor: FOXJ2; motif: AYMATAATATTTKN	TF:M00423	0.017113127796342026	TRDN,SAA2,B4GALT6,C1ORF226,HMGN5,ZRSR2,GOLIM4,TCEAL9,WDR60,NSRP1
TF	Factor: SHOX; motif: NYAATTAN	TF:M10907	0.017113127796342026	NECAB1,MUC20,MXRA5,ZRSR2
TF	Factor: EHF; motif: BTTCCTGC	TF:M07251	0.017155412973155097	ROR2,C17ORF97,MUC20,PI16,MXRA5,HMGN5,ZRSR2
TF	Factor: Sox-10; motif: NACAAWG; match class: 1	TF:M02116_1	0.017255249676764332	TRDN,ROR2,PI16,B4GALT6,PHGDH,C1ORF226,HMGN5,ZRSR2
TF	Factor: PDEF; motif: MCCGGATNTN	TF:M02075	0.017263944735569095	NECAB1,ROR2,B4GALT6,MXRA5
TF	Factor: Fli-1; motif: NNRGGMAGGAAGGRRRGR	TF:M09920	0.017263944735569095	TRDN,ROR2,C17ORF97,SAA2,MUC20,PI16,ZRSR2,AC073283.3,AC009163.5,WDR60,NSRP1,PRPF38B
TF	Factor: NF-1C; motif: NYTGGCNNYNNGCCARN	TF:M10002	0.017263944735569095	SFRP2,PI16,MXRA5,PHGDH,C1ORF226,HMGN5,GOLIM4,IRS1,AC009163.5
TF	Factor: NFATc2; motif: NTTTCCGCGGAAAN	TF:M11983	0.017356515821792144	NECAB1,SFRP2,C17ORF97,PI16,MXRA5,PHGDH,HMGN5,ZRSR2
TF	Factor: Oct-2; motif: NNNATTTGCATRT; match class: 1	TF:M07120_1	0.01743144082841726	TRDN,NECAB1
TF	Factor: FLI1; motif: ACCGGAAATCCGGT; match class: 1	TF:M03989_1	0.017440098463527214	ROR2,SAA2,B4GALT6,MXRA5,ZRSR2,GOLIM4,AC009163.5,NSRP1,PRPF38B
TF	Factor: WT1; motif: CGCCCCCNCN	TF:M02036	0.017513064227414662	NECAB1,ROR2,SFRP2,C17ORF97,B4GALT6,MXRA5,PHGDH,AC073283.3,GOLIM4,IRS1,AC009163.5
TF	Factor: E2F-1; motif: NNNNGGCGGGAARN	TF:M09892	0.017513064227414662	NECAB1,ROR2,SFRP2,C17ORF97,B4GALT6,MXRA5,PHGDH,AC073283.3,GOLIM4,IRS1,AC009163.5,TCEAL9,WDR60,NSRP1,PRPF38B
TF	Factor: PU.1; motif: NNNNYYYACTTCCTCTTTY	TF:M01172	0.017513064227414662	ROR2,SFRP2,PI16,B4GALT6,ZRSR2,AC073283.3
TF	Factor: MAZ; motif: GGGGAGGG	TF:M00649	0.017518641178285284	TRDN,SFRP2,C17ORF97,B4GALT6,MXRA5,PHGDH,ZRSR2,AC073283.3,IRS1,TCEAL9,NSRP1,PRPF38B
TF	Factor: SP1:SP3; motif: CCSCCCCCYCC	TF:M01219	0.01758193937350764	ROR2,PI16,B4GALT6,MXRA5,PHGDH,AC073283.3,GOLIM4,IRS1,TCEAL9,PRPF38B
TF	Factor: Tax/CREB; motif: RTGACGCATAYCCCC	TF:M00115	0.01758193937350764	TRDN,ROR2,SFRP2,SAA2,MXRA5,C1ORF226,AC073283.3,IRS1,AC009163.5,TCEAL9,NSRP1,PRPF38B
TF	Factor: ZF5; motif: NRNGNGCGCGCWN	TF:M00333	0.017651263093532196	NECAB1,ROR2,SFRP2,C17ORF97,MUC20,B4GALT6,MXRA5,PHGDH,C1ORF226,ZRSR2,AC073283.3,GOLIM4,IRS1,AC009163.5,WDR60,PRPF38B
TF	Factor: Sox-6; motif: NARACAAAARN	TF:M03888	0.01782872823640041	ROR2,C17ORF97,MXRA5,C1ORF226,GOLIM4,TCEAL9,PRPF38B
TF	Factor: Tbx3; motif: NRAGGTGNNAR	TF:M10090	0.017859186092624928	TRDN,NECAB1,B4GALT6,C1ORF226,HMGN5,ZRSR2,GOLIM4,TCEAL9
TF	Factor: E2F-1; motif: NNNSSCGCSAANN	TF:M07250	0.017875304894533116	ROR2,SFRP2,MUC20,B4GALT6,MXRA5,PHGDH,AC073283.3,GOLIM4,IRS1,AC009163.5,WDR60,NSRP1,PRPF38B
TF	Factor: Bcl-6; motif: NTTYCTAGRA; match class: 1	TF:M02085_1	0.01804963905405861	TRDN,MXRA5,AC009163.5,NSRP1
TF	Factor: SUHW1; motif: TCTCTCCAGTRTGAATTCTCTGAT	TF:M10541	0.018433377543498483	NECAB1,ROR2,SFRP2,C17ORF97,SAA2
TF	Factor: LRH-1; motif: TGACCTTGRNYCAAGGTCA	TF:M11830	0.018433377543498483	NECAB1,SFRP2,C17ORF97,SAA2,B4GALT6,MXRA5
TF	Factor: ATF-3; motif: SNTGACGYNATN	TF:M07313	0.018473619599919815	ROR2,C17ORF97,C1ORF226,ZRSR2,AC073283.3
TF	Factor: E2F-3:FOXI1; motif: NGACACCGCGCCCAC; match class: 1	TF:M08208_1	0.018564875412433988	ROR2,SFRP2,MUC20,PI16,B4GALT6,MXRA5
TF	Factor: POU3F2; motif: NTATGCWAATKAG; match class: 1	TF:M11909_1	0.018807509399550275	TRDN,NECAB1
TF	Factor: AP-2beta; motif: NSCCNNNGGSN	TF:M11478	0.018853637440493082	NECAB1,ROR2,SFRP2,C17ORF97,PI16,B4GALT6,MXRA5
TF	Factor: RUNX2; motif: NRACCGCAAACCGCAN	TF:M04106	0.018925663558523514	ROR2,SFRP2,C17ORF97,SAA2,MUC20,PI16,B4GALT6,MXRA5,PHGDH
TF	Factor: SIRT6; motif: AGATAARN	TF:M01797	0.018945299842629736	TRDN,NECAB1
TF	Factor: NF-1C; motif: TTGGCNN; match class: 1	TF:M07300_1	0.018945299842629736	TRDN,NECAB1
TF	Factor: XBP-1; motif: WNNGMCACGTC	TF:M01770	0.019024022757795342	ROR2,SFRP2,C17ORF97,SAA2,MUC20,PI16,B4GALT6
TF	Factor: MEF-2A; motif: NNTGTTACTAAAAATAGAAMNN	TF:M00233	0.019140474137894	SAA2,PI16,AC009163.5,NSRP1
TF	Factor: POU3F1; motif: RNYBCATTTGCATTWCAA; match class: 1	TF:M03842_1	0.019194165481123127	TRDN,NECAB1
TF	Factor: CP2; motif: NNNNCCAGNCNN; match class: 1	TF:M07602_1	0.019194165481123127	NECAB1,ROR2,SFRP2,MXRA5,C1ORF226,ZRSR2
TF	Factor: GABP-alpha; motif: AACCGGAAR; match class: 1	TF:M04748_1	0.019194165481123127	NECAB1,C17ORF97,PI16,B4GALT6,MXRA5,PHGDH,C1ORF226,HMGN5,ZRSR2
TF	Factor: PRDM16; motif: KGGTCATRACCM	TF:M05946	0.019194165481123127	NECAB1,SFRP2,SAA2,MUC20,PI16,MXRA5,C1ORF226
TF	Factor: GLI4; motif: RGGCCTTGAATGCCANGCYMA	TF:M10514	0.019194165481123127	ROR2,SFRP2,C17ORF97,MUC20,PI16,MXRA5,C1ORF226,HMGN5,AC073283.3,GOLIM4,IRS1,AC009163.5,TCEAL9,NSRP1
TF	Factor: Egr-1; motif: GCGCATGCG; match class: 1	TF:M04869_1	0.019214777390823102	NECAB1,ROR2,SFRP2,C17ORF97,B4GALT6,MXRA5,ZRSR2,AC073283.3,IRS1,AC009163.5,TCEAL9,WDR60
TF	Factor: Pax-3; motif: TCGTCACRCTTHM	TF:M00360	0.019214777390823102	TRDN,NECAB1,ROR2,MUC20,B4GALT6,MXRA5,HMGN5,AC073283.3,IRS1,AC009163.5,TCEAL9,WDR60,NSRP1,PRPF38B
TF	Factor: MEF-2A; motif: SKYTAAAAATAACYCH	TF:M00406	0.019214777390823102	TRDN,SAA2,HMGN5,TCEAL9
TF	Factor: Sp3; motif: ASMCTTGGGSRGGG	TF:M00665	0.019214777390823102	TRDN,NECAB1,ROR2,SFRP2,B4GALT6,PHGDH,AC073283.3,IRS1,AC009163.5,TCEAL9
TF	Factor: Oct-2; motif: NNNTATGCAAATNNNN; match class: 1	TF:M01368_1	0.019214777390823102	TRDN,HMGN5
TF	Factor: MEL1; motif: GATGAG	TF:M08793	0.019214777390823102	TRDN,NECAB1,C17ORF97,SAA2,MUC20,PI16,B4GALT6,PHGDH,ZRSR2,AC073283.3
TF	Factor: TFAP2A; motif: NGCCCYNNGGGCN	TF:M04148	0.019214777390823102	NECAB1,ROR2,SFRP2,C17ORF97,MUC20,B4GALT6,MXRA5
TF	Factor: HOXA5; motif: ANGNTAATTANCNNAN	TF:M01452	0.019214777390823102	TRDN,NECAB1,PI16,HMGN5,ZRSR2,GOLIM4,NSRP1
TF	Factor: E2F-1:HES-7; motif: GGCRCGTGSYNNWNGGCGCSM; match class: 1	TF:M08525_1	0.019214777390823102	NECAB1,ROR2,SFRP2,C17ORF97,MUC20,PI16,B4GALT6,MXRA5,PHGDH,AC073283.3,GOLIM4,IRS1,AC009163.5,WDR60,NSRP1,PRPF38B
TF	Factor: PEA3; motif: ACWTCCK	TF:M00655	0.019214777390823102	NECAB1,C17ORF97,SAA2,PHGDH,C1ORF226,HMGN5,ZRSR2,AC073283.3,GOLIM4,IRS1,NSRP1,PRPF38B
TF	Factor: CP2/LBP-1c/LSF; motif: GCTGGNTNGNNCYNG	TF:M00947	0.019214777390823102	NECAB1,SFRP2,MUC20,PI16,B4GALT6,MXRA5,PHGDH
TF	Factor: AP2; motif: GCCYGSGGSN	TF:M08867	0.019214777390823102	NECAB1,ROR2,SFRP2,C17ORF97,PI16,B4GALT6,MXRA5
TF	Factor: HOXC10; motif: GYMATWAAAN	TF:M04351	0.019214777390823102	SFRP2,C17ORF97,PHGDH,ZRSR2,AC009163.5
TF	Factor: ZNF684; motif: MAAGGGGTGGACTGT	TF:M10550	0.019214777390823102	TRDN,NECAB1,ROR2,SAA2,PI16,B4GALT6,MXRA5,PHGDH,C1ORF226,ZRSR2,AC073283.3,GOLIM4,AC009163.5,TCEAL9,WDR60,PRPF38B
TF	Factor: HOXA6; motif: NGYMATTANN; match class: 1	TF:M10696_1	0.019214777390823102	TRDN,NECAB1
TF	Factor: HOXA10; motif: NGYMATAAANN	TF:M10800	0.019214777390823102	NECAB1,C17ORF97,MUC20,PHGDH,C1ORF226
TF	Factor: TFII-I; motif: NAGGAAGTGN; match class: 1	TF:M04636_1	0.019214777390823102	SFRP2,PI16,C1ORF226,ZRSR2,AC073283.3,GOLIM4,IRS1,TCEAL9,PRPF38B
TF	Factor: ZNF260; motif: TTTWTATGGCTGCATAGTATTCCA	TF:M10133	0.01926389217349813	PHGDH
TF	Factor: MEF-2A; motif: CTCTAAAAATAACYCY	TF:M00006	0.01926389217349813	TRDN,SAA2,C1ORF226,HMGN5,TCEAL9
TF	Factor: AP-2gamma; motif: GCCYNNGGS; match class: 1	TF:M00470_1	0.01926389217349813	ROR2,SFRP2,C17ORF97,MXRA5,AC073283.3,GOLIM4,IRS1,AC009163.5
TF	Factor: ZF5; motif: GGSGCGCGS; match class: 1	TF:M10438_1	0.01928781531882732	NECAB1,ROR2,SFRP2,C17ORF97,MUC20,B4GALT6,MXRA5,PHGDH,ZRSR2,AC073283.3,GOLIM4,IRS1,AC009163.5,TCEAL9,WDR60
TF	Factor: Elk-1:ETV7; motif: ANSCGGACGGATDTCCGGNT	TF:M08214	0.019325063642362316	NECAB1,ROR2,SFRP2,C17ORF97,MUC20,PHGDH,HMGN5,AC073283.3,GOLIM4
TF	Factor: IRF-7; motif: AAGWGAA	TF:M01884	0.019519679607263557	TRDN,ROR2,SAA2,PI16,MXRA5,PHGDH,C1ORF226,ZRSR2,AC073283.3,AC009163.5,TCEAL9,NSRP1,PRPF38B
TF	Factor: DB1; motif: GGRRRRGRRGGAGGGGGNGRRR; match class: 1	TF:M10107_1	0.019561006676788898	NECAB1,PI16,MXRA5,PHGDH,IRS1,PRPF38B
TF	Factor: PR; motif: NNNNNNRGNACNNKNTGTTCTNNNNNN	TF:M00957	0.019677714543167926	ROR2,SFRP2,C17ORF97,PI16,PHGDH
TF	Factor: AP-2alpha; motif: NSCCNCRGGSN	TF:M07348	0.019750613574087722	NECAB1,ROR2,SFRP2,C17ORF97,PI16,B4GALT6
TF	Factor: znf383; motif: KGGAAGGTAAGC	TF:M06556	0.019759675793409547	SFRP2
TF	Factor: Pax-5; motif: NGTCACGCWTSANTGMNY	TF:M04064	0.019825507976522393	ROR2,SFRP2,C17ORF97,SAA2,MUC20,B4GALT6,MXRA5
TF	Factor: NF-1C; motif: TTGGCNN	TF:M07300	0.01983751070617046	TRDN,NECAB1,C17ORF97,MUC20,PHGDH,AC073283.3,GOLIM4,IRS1,WDR60
TF	Factor: DREF; motif: CTYYCWCTTCCY	TF:M09725	0.020019333536931083	SAA2,PI16,B4GALT6,PHGDH,C1ORF226,ZRSR2,AC073283.3,GOLIM4,TCEAL9,WDR60
TF	Factor: ER71:Pax-5; motif: ACCGGAACYACGCWTSANTG	TF:M08266	0.020043056422331926	ROR2,SFRP2,C17ORF97,SAA2,B4GALT6,MXRA5,PHGDH,HMGN5,ZRSR2,AC073283.3,GOLIM4,IRS1,AC009163.5,TCEAL9,NSRP1
TF	Factor: PBX2; motif: TGANTGACAGN	TF:M09736	0.020059465994812217	C17ORF97,SAA2,PHGDH,C1ORF226,ZRSR2,AC073283.3,TCEAL9,WDR60
TF	Factor: POU3F2; motif: WTATGCWAATKAG	TF:M11904	0.020059465994812217	TRDN,NECAB1,SFRP2
TF	Factor: HMGIY; motif: NNKKNAWTTTNYTNN	TF:M01010	0.020180418427289026	TRDN,MUC20,B4GALT6,PHGDH,HMGN5,ZRSR2,AC073283.3,IRS1,TCEAL9,WDR60,PRPF38B
TF	Factor: IRF-4; motif: KRAAMNGAAANYN	TF:M07323	0.020189437345506	TRDN,PI16,HMGN5
TF	Factor: HOXA10; motif: NGYMATAAANN	TF:M10802	0.020189437345506	NECAB1,C17ORF97,MUC20,PHGDH,C1ORF226
TF	Factor: Oct3; motif: NNWTATGYWAATKANN	TF:M11935	0.020189437345506	TRDN,NECAB1,SFRP2
TF	Factor: E2F-7; motif: GRGGCGGGAANNN	TF:M09896	0.020189437345506	ROR2,SFRP2,C17ORF97,B4GALT6,MXRA5,PHGDH,AC073283.3,GOLIM4,IRS1,AC009163.5,TCEAL9,NSRP1
TF	Factor: HES-5; motif: NCACACKY	TF:M11069	0.020189437345506	SFRP2,C17ORF97,SAA2,MUC20,PI16,MXRA5,HMGN5,ZRSR2,AC073283.3,GOLIM4,AC009163.5,TCEAL9,PRPF38B
TF	Factor: TIF2; motif: ANANAGAWAAGN	TF:M09849	0.020367328385188052	NECAB1,MUC20,HMGN5,GOLIM4,TCEAL9,WDR60,PRPF38B
TF	Factor: GBX2; motif: NNYAATTANN	TF:M04324	0.02045366051757577	TRDN,ROR2,MUC20,PI16
TF	Factor: Myf-6; motif: NAACAGCTGWCN	TF:M11196	0.02051298188610268	TRDN,C1ORF226
TF	Factor: ZNF515; motif: WNSCCCCCWGCNG	TF:M08835	0.02051298188610268	NECAB1,ROR2,SAA2,MXRA5,AC073283.3,IRS1
TF	Factor: HSF2; motif: NGAANNWTCK; match class: 1	TF:M00147_1	0.02051298188610268	TRDN,NECAB1,SFRP2,SAA2
TF	Factor: LBX2; motif: NNYAATTANN	TF:M04384	0.02051298188610268	ROR2,MUC20,PI16,PHGDH,C1ORF226
TF	Factor: A-Myb:Elf-1; motif: NMCCGGAACCGTTA; match class: 1	TF:M08390_1	0.02051298188610268	ROR2,SFRP2,C17ORF97,MXRA5,HMGN5,AC073283.3,IRS1
TF	Factor: E2F-4; motif: SNGGGCGGGAANN; match class: 1	TF:M09894_1	0.02051298188610268	NECAB1,ROR2,SFRP2,C17ORF97,B4GALT6,MXRA5,PHGDH,ZRSR2,AC073283.3,GOLIM4,IRS1,AC009163.5,TCEAL9,WDR60,PRPF38B
TF	Factor: Oct-2; motif: NTATGCWAATN; match class: 1	TF:M11896_1	0.02056524869700712	TRDN,NECAB1
TF	Factor: E2F-3; motif: NNGGCGGGAAA	TF:M09893	0.020704497582293167	SFRP2,C17ORF97,B4GALT6,ZRSR2,AC073283.3,GOLIM4,AC009163.5,TCEAL9,NSRP1
TF	Factor: E2A; motif: CACCTGNY	TF:M00973	0.020704497582293167	TRDN,NECAB1,MUC20,PI16,MXRA5,C1ORF226
TF	Factor: E2F-1:HES-7; motif: GGCRCGTGSYNNWNGGCGCSM	TF:M08525	0.0209803902166052	NECAB1,ROR2,SFRP2,C17ORF97,MUC20,PI16,B4GALT6,MXRA5,PHGDH,C1ORF226,AC073283.3,GOLIM4,IRS1,AC009163.5,WDR60,NSRP1,PRPF38B
TF	Factor: ATF2; motif: VGTGACGTMACN	TF:M00179	0.021019528548599387	C17ORF97,PI16,B4GALT6,HMGN5,ZRSR2,AC073283.3,GOLIM4,TCEAL9,NSRP1
TF	Factor: PITX; motif: TAATCCCN; match class: 1	TF:M08895_1	0.021199228401090012	C17ORF97
TF	Factor: DRRS; motif: GNNGGGWGGG; match class: 1	TF:M10056_1	0.0212311859342508	C17ORF97,MXRA5,HMGN5
TF	Factor: E2F; motif: TTTCGCGC	TF:M00425	0.02128547378353883	ROR2,SFRP2,C17ORF97,B4GALT6,MXRA5,PHGDH,ZRSR2,AC073283.3,GOLIM4,IRS1,WDR60,NSRP1,PRPF38B
TF	Factor: SIRT6; motif: AGATAARN; match class: 1	TF:M01797_1	0.021698222604169683	NECAB1
TF	Factor: MTF-1; motif: TGCGCAC; match class: 1	TF:M01243_1	0.02174326958454475	ROR2,C17ORF97
TF	Factor: Smad4; motif: NWGTCTGNCACCT	TF:M10061	0.021798735481053856	TRDN,ROR2,C17ORF97,ZRSR2,AC073283.3,GOLIM4
TF	Factor: ZNF257; motif: NGGGWGGGCARM	TF:M06002	0.02182710537672628	C17ORF97
TF	Factor: PEA3; motif: NNCAGGAARNN	TF:M09915	0.02203879806248962	ROR2,C17ORF97,MUC20,MXRA5,PHGDH,C1ORF226,HMGN5,ZRSR2,AC073283.3,GOLIM4,IRS1,AC009163.5,WDR60,PRPF38B
TF	Factor: SF-1; motif: NYYCAAGGYCA	TF:M10084	0.02206100972894601	NECAB1,ROR2,MXRA5,IRS1,AC009163.5,TCEAL9,WDR60
TF	Factor: Sox-4; motif: NAACAAAGRN	TF:M11638	0.022234841366945937	TRDN,ROR2,HMGN5,AC073283.3,GOLIM4,PRPF38B
TF	Factor: E2F-3:FOXI1; motif: NGACACCGCGCCCAC	TF:M08208	0.022287107313024995	ROR2,SFRP2,MUC20,PI16,B4GALT6,MXRA5,PHGDH,ZRSR2,AC073283.3,IRS1,AC009163.5,WDR60,NSRP1,PRPF38B
TF	Factor: BRN1; motif: HAATGCN; match class: 1	TF:M03813_1	0.022334686540559208	TRDN,NECAB1,SAA2,MUC20,B4GALT6,PHGDH,HMGN5
TF	Factor: Cdx-1; motif: TTTATK; match class: 1	TF:M02086_1	0.022334686540559208	TRDN,NECAB1,MUC20,PI16,PHGDH,C1ORF226,ZRSR2,GOLIM4,AC009163.5,WDR60,NSRP1,PRPF38B
TF	Factor: MAZ; motif: GGGMGGGGSSGGGGGGGGGGGG; match class: 1	TF:M09636_1	0.022334686540559208	ROR2,SFRP2,C17ORF97,PI16,B4GALT6,MXRA5,PHGDH,ZRSR2,AC073283.3,GOLIM4,IRS1,AC009163.5,TCEAL9,WDR60,PRPF38B
TF	Factor: COE1; motif: NNNTCCCCAGGGANN; match class: 1	TF:M09885_1	0.022368469526582727	SAA2
TF	Factor: Six-1; motif: NNGTATCRNN	TF:M11026	0.02253584928015234	TRDN,C17ORF97,PHGDH,C1ORF226,ZRSR2,AC073283.3,IRS1,TCEAL9,NSRP1
TF	Factor: HOXB13:OC-2; motif: NNNRTAAAWATYGATY	TF:M08494	0.02258348921793442	TRDN,C17ORF97
TF	Factor: ZEB1; motif: NCWCACCTG	TF:M07235	0.02266302093093346	NECAB1,SAA2,MXRA5
TF	Factor: E2F-7; motif: GRGGCGGGAANNN; match class: 1	TF:M09896_1	0.022754946633682667	SFRP2,C17ORF97,B4GALT6,MXRA5,AC073283.3,GOLIM4,AC009163.5
TF	Factor: Oct-4; motif: YWTTSTNATGCAAAT	TF:M01125	0.022785857589819804	SFRP2,MUC20,HMGN5,ZRSR2,WDR60
TF	Factor: ZNF549; motif: NCTTTTWTGGGA	TF:M06860	0.022860543146639455	TRDN
TF	Factor: GATA-3; motif: AGATAACGATCW	TF:M12192	0.02289226854279751	SAA2,PI16,MXRA5,PHGDH,HMGN5,AC073283.3,WDR60,PRPF38B
TF	Factor: E2F-1:DP-2; motif: TTTSSCGC	TF:M00737	0.022892808368016916	NECAB1,SFRP2,C17ORF97,B4GALT6,MXRA5,HMGN5,ZRSR2,AC073283.3,AC009163.5,TCEAL9,NSRP1
TF	Factor: REST; motif: AAGGTGCT	TF:M04926	0.023044796399962673	NECAB1,ROR2,C17ORF97,PHGDH,C1ORF226,ZRSR2,AC073283.3
TF	Factor: HMX2; motif: SCACTTANC	TF:M10646	0.02328239397475633	TRDN,ROR2,SAA2,MUC20,PI16,PHGDH,ZRSR2,TCEAL9,WDR60,PRPF38B
TF	Factor: KLF4; motif: MCACACCCTNN	TF:M09808	0.02328239397475633	SFRP2,C17ORF97,PI16,B4GALT6,C1ORF226
TF	Factor: ZNF436; motif: TCCTCCAGGAAGCCY	TF:M10477	0.02328239397475633	NECAB1,ROR2,SFRP2,C17ORF97,SAA2,MUC20,B4GALT6,MXRA5,PHGDH
TF	Factor: Cdx; motif: NAYNRHNARAKTHATAAA	TF:M00991	0.023315788129592285	SFRP2,SAA2,MUC20,PI16
TF	Factor: E2F; motif: GGCGSG; match class: 1	TF:M00803_1	0.023346843390987047	NECAB1,ROR2,SFRP2,B4GALT6,MXRA5,PHGDH,AC073283.3,GOLIM4,IRS1,AC009163.5,WDR60,NSRP1
TF	Factor: LBP9; motif: ACYRGTNNNNACYRGT; match class: 1	TF:M11492_1	0.023373617928472118	NECAB1,SFRP2,SAA2,PI16,HMGN5,AC073283.3,AC009163.5,TCEAL9,PRPF38B
TF	Factor: RXRA; motif: RRGGTCATGACCYY	TF:M04490	0.023432153100510167	NECAB1,ROR2,SFRP2,SAA2,MXRA5,PHGDH,C1ORF226
TF	Factor: GATA-2; motif: NTGNNNNNNNNAGATAAGN	TF:M09937	0.023468822277300058	TRDN,NECAB1,SAA2,AC073283.3,WDR60,PRPF38B
TF	Factor: ESE-1; motif: NNANVAGGAAGTNN	TF:M09902	0.02347574559443448	C17ORF97,B4GALT6,HMGN5,ZRSR2,AC073283.3
TF	Factor: beta-catenin; motif: CTTTGWTN; match class: 1	TF:M07376_1	0.0235643216944884	PI16,HMGN5,GOLIM4
TF	Factor: POU2F3; motif: NYATGCGCATNN	TF:M11902	0.0235643216944884	ROR2,SFRP2,C17ORF97
TF	Factor: IRF-4; motif: NCGAAACCGAAACYA	TF:M04015	0.023903479581816586	TRDN,C1ORF226,HMGN5,ZRSR2
TF	Factor: SHOX; motif: YYAATTAN	TF:M10905	0.023903479581816586	MUC20,MXRA5,ZRSR2
TF	Factor: Hesx1; motif: CYAATTAN	TF:M10969	0.023903479581816586	MUC20,MXRA5,ZRSR2
TF	Factor: E2F-1; motif: TTGGCGCGRAANNGNM	TF:M00938	0.023903479581816586	NECAB1,ROR2,SFRP2,PI16,MXRA5,PHGDH,AC073283.3,GOLIM4,AC009163.5
TF	Factor: LHX9; motif: CYAATTAN	TF:M10979	0.023903479581816586	MUC20,MXRA5,ZRSR2
TF	Factor: Hey1; motif: NGCRCGYGYN	TF:M11058	0.023903479581816586	NECAB1,SFRP2,C17ORF97,B4GALT6,MXRA5,PHGDH,C1ORF226,HMGN5,ZRSR2,AC073283.3,GOLIM4,IRS1
TF	Factor: LHX8; motif: CTAATTAN	TF:M10986	0.023903479581816586	MUC20,MXRA5,ZRSR2
TF	Factor: LHX9; motif: CYAATTAR	TF:M10975	0.023903479581816586	MUC20,MXRA5,ZRSR2
TF	Factor: CKROX; motif: SCCCTCCCC	TF:M01175	0.023903479581816586	SFRP2,B4GALT6,MXRA5,PHGDH,ZRSR2,AC073283.3,IRS1,TCEAL9,NSRP1,PRPF38B
TF	Factor: alx3; motif: CTAATTAN	TF:M10875	0.023903479581816586	MUC20,MXRA5,ZRSR2
TF	Factor: LBX1; motif: NTAATTAG	TF:M07994	0.023903479581816586	MUC20,MXRA5,ZRSR2
TF	Factor: ISX; motif: NYAATTAN	TF:M04381	0.023903479581816586	MUC20,MXRA5,ZRSR2
TF	Factor: EVX2; motif: NNTNATTANN; match class: 1	TF:M04321_1	0.023903479581816586	TRDN,NECAB1
TF	Factor: HOXD8; motif: GYMATTAN; match class: 1	TF:M10725_1	0.023903479581816586	TRDN
TF	Factor: alx3; motif: CYAATTAN	TF:M10878	0.023903479581816586	MUC20,MXRA5,ZRSR2
TF	Factor: PRX-2; motif: CTAATTAN	TF:M10890	0.023903479581816586	MUC20,MXRA5,ZRSR2
TF	Factor: Mef-2a; motif: NKCTATTTTTRGN	TF:M09985	0.023903479581816586	TRDN,NECAB1
TF	Factor: rfx5; motif: NNCNNCNGTTGCYRGGNARA; match class: 1	TF:M10049_1	0.023903479581816586	SFRP2,WDR60
TF	Factor: NKX6-2; motif: NYMATTAA	TF:M04416	0.023903479581816586	MUC20,MXRA5,ZRSR2
TF	Factor: isx; motif: CTAATTAR	TF:M10955	0.023903479581816586	MUC20,MXRA5,ZRSR2
TF	Factor: CXXC1; motif: KNRNAMCGMWAAMNN	TF:M07483	0.023903479581816586	SAA2,B4GALT6,ZRSR2,TCEAL9
TF	Factor: ELK1; motif: NACTTCCGSCGGAAGYN	TF:M03971	0.023903479581816586	ROR2,C17ORF97,PI16,MXRA5,PHGDH,HMGN5,ZRSR2,AC073283.3,GOLIM4,IRS1,WDR60,NSRP1,PRPF38B
TF	Factor: TFAP2B; motif: NGCCCNNRGGCA	TF:M04149	0.023903479581816586	MXRA5,AC073283.3,GOLIM4,IRS1,AC009163.5
TF	Factor: ETS1; motif: GCCGGAWGTACTTCCGGN	TF:M03978	0.023956285306076238	ROR2,SFRP2,SAA2,B4GALT6,MXRA5,PHGDH,HMGN5,ZRSR2,AC073283.3,GOLIM4,IRS1,AC009163.5
TF	Factor: HOXB6; motif: NTAATKRC; match class: 1	TF:M10691_1	0.023956285306076238	TRDN,NECAB1
TF	Factor: ZNF749; motif: KTGGCTGGTTT	TF:M06073	0.023956285306076238	AC073283.3
TF	Factor: rax; motif: NNCRTTAN	TF:M10948	0.023956285306076238	TRDN,NECAB1,C17ORF97,SAA2,MUC20,PI16,B4GALT6
TF	Factor: FOXL2; motif: TWAKACWAMTTT	TF:M03548	0.023956285306076238	TRDN,SAA2,B4GALT6,C1ORF226,HMGN5,AC073283.3
TF	Factor: AP-2gamma:E2F-8; motif: NTTCCCGCNNSCCCSMGGC	TF:M08440	0.023956285306076238	C17ORF97,GOLIM4,IRS1,PRPF38B
TF	Factor: Alx-4; motif: NNCRTTAN	TF:M10880	0.023956285306076238	TRDN,NECAB1,C17ORF97,SAA2,PI16,B4GALT6
TF	Factor: WT1; motif: RGGNGGGGGAGGRGGNGGRG; match class: 1	TF:M10108_1	0.023956285306076238	C17ORF97,PI16,PHGDH,AC073283.3,IRS1,PRPF38B
TF	Factor: GABPBETA; motif: YCACTTCCKGN	TF:M09843	0.023956285306076238	ROR2,C17ORF97,PHGDH,ZRSR2,IRS1
TF	Factor: CEBPD; motif: RTTRCGCAAY	TF:M04202	0.023956285306076238	SAA2,PI16,PHGDH,C1ORF226,HMGN5,ZRSR2
TF	Factor: ZBTB7C; motif: NCGACCACCGNN	TF:M03929	0.02407321879284663	TRDN,SFRP2,C17ORF97
TF	Factor: TFDP1; motif: NSGCGGGAANN	TF:M09789	0.024083796099365895	SFRP2,B4GALT6,AC073283.3,AC009163.5,NSRP1
TF	Factor: ZNF341; motif: GRGGRRNRGNRGNRGGAASAGC	TF:M10144	0.02408691003631987	SFRP2,B4GALT6,MXRA5,PHGDH,ZRSR2,AC073283.3
TF	Factor: Smad4; motif: TGTCTGN	TF:M01889	0.02408691003631987	NECAB1,C17ORF97,SAA2,PI16,MXRA5
TF	Factor: GATA-6; motif: NNAGATAAGANAA	TF:M09940	0.024215689480182764	TRDN,NECAB1,SAA2,C1ORF226,WDR60,PRPF38B
TF	Factor: meis1:TBR2; motif: NNGTGNTGACAN	TF:M08378	0.024226435975870424	NECAB1,ROR2,SFRP2
TF	Factor: IRF-4; motif: NCGAAACCGAAACYN	TF:M11687	0.024478664604058547	TRDN,NECAB1,SFRP2
TF	Factor: VDR; motif: NRRGTTCA	TF:M08979	0.024545680722346735	NECAB1,SAA2,PI16,PHGDH,HMGN5,AC073283.3
TF	Factor: PRRX1; motif: NYAATTAN	TF:M04431	0.02468773493533197	ROR2,MUC20,PI16,MXRA5,ZRSR2
TF	Factor: WT1; motif: RGGNGGGGGAGGRGGNGGRG	TF:M10108	0.024883448782639275	ROR2,C17ORF97,PI16,MXRA5,PHGDH,ZRSR2,AC073283.3,IRS1
TF	Factor: MafG; motif: TGCTGACNTR	TF:M11354	0.025035972550592905	NECAB1,C17ORF97,PI16
TF	Factor: MEF-2A; motif: YTAAAAATARCY; match class: 1	TF:M01301_1	0.025036545870834426	TRDN
TF	Factor: Tbx3; motif: AGGTGTNR	TF:M08786	0.025043646665589996	TRDN,MUC20,PI16,C1ORF226,ZRSR2,IRS1
TF	Factor: Smad4; motif: NCAGACAN	TF:M07368	0.025241498025434447	NECAB1,C17ORF97,SAA2,PI16
TF	Factor: HES-7; motif: GNCACGYGNN	TF:M11066	0.025343381821510552	NECAB1,SFRP2,C17ORF97,B4GALT6,PHGDH,C1ORF226,HMGN5,ZRSR2,AC073283.3,GOLIM4,IRS1
TF	Factor: ZBTB2; motif: TCCKCCTSR	TF:M07437	0.0255539456763973	NECAB1,C17ORF97,B4GALT6,PHGDH,GOLIM4,IRS1
TF	Factor: NOTO; motif: NYMATTAN	TF:M10667	0.02559876393798677	NECAB1,ROR2,MUC20,MXRA5,PHGDH,ZRSR2
TF	Factor: Erg; motif: NACCGGAWWTCCGGTN	TF:M11395	0.025707410075199954	ROR2,SFRP2,SAA2,MXRA5,C1ORF226,ZRSR2,GOLIM4,AC009163.5,WDR60,NSRP1,PRPF38B
TF	Factor: pax-2; motif: NCGTCACGCNYSRNYGCNYN	TF:M11877	0.025707410075199954	ROR2,SFRP2,C17ORF97,SAA2,MUC20,B4GALT6,MXRA5,ZRSR2,AC073283.3,GOLIM4,IRS1
TF	Factor: MGA:Dlx-3; motif: AGGTGWTAATTG	TF:M08385	0.025707410075199954	TRDN
TF	Factor: Pbx; motif: GATTGATKGNNS	TF:M00998	0.025707410075199954	TRDN,ROR2,C17ORF97,PHGDH,HMGN5,ZRSR2
TF	Factor: HNF3beta; motif: KGNANTRTTTRYTTW	TF:M00131	0.025707410075199954	ROR2,PHGDH,C1ORF226,ZRSR2,IRS1
TF	Factor: HoxA5; motif: NYAATTAN; match class: 1	TF:M10703_1	0.025707410075199954	NECAB1,MUC20,MXRA5,ZRSR2
TF	Factor: GATA-1; motif: NNNNNWGATARNNNN	TF:M02004	0.025707410075199954	TRDN,NECAB1,SAA2
TF	Factor: PITX; motif: TAATCCCN	TF:M08895	0.025777379847295317	NECAB1,C17ORF97
TF	Factor: SREBP-1; motif: RTCAGGTGAT	TF:M11079	0.02583384413672632	NECAB1,SAA2,MUC20,PI16
TF	Factor: alx3; motif: NYAATTAN	TF:M10873	0.02583622157883572	NECAB1,ROR2,MUC20,MXRA5,ZRSR2
TF	Factor: DLX2; motif: AMSMCTGACKG	TF:M08873	0.026081468180222105	NECAB1,SFRP2,SAA2,PI16,C1ORF226,HMGN5,IRS1,TCEAL9,NSRP1,PRPF38B
TF	Factor: AP-2alpha; motif: NNNGSCCTGRGGSN; match class: 1	TF:M04896_1	0.026205822085979873	B4GALT6,AC073283.3,AC009163.5,WDR60
TF	Factor: Fli-1; motif: NACCGGAWWTCCGGTY; match class: 1	TF:M11399_1	0.026205822085979873	ROR2,SFRP2,SAA2,MUC20,B4GALT6,MXRA5,C1ORF226,ZRSR2,GOLIM4,AC009163.5,WDR60,NSRP1,PRPF38B
TF	Factor: CSX; motif: NKRAGWGS; match class: 1	TF:M10008_1	0.026205822085979873	MUC20,B4GALT6,MXRA5,PHGDH,GOLIM4,WDR60,PRPF38B
TF	Factor: Msx-1; motif: WNGNAATTANV; match class: 1	TF:M08822_1	0.026205822085979873	TRDN,PI16,PHGDH,HMGN5
TF	Factor: EVX1; motif: NNTNATTANN; match class: 1	TF:M04320_1	0.026205822085979873	TRDN,NECAB1,PI16
TF	Factor: KLF; motif: GGGNGGGG	TF:M07461	0.02633791965797403	ROR2,SFRP2,C17ORF97,MXRA5,PHGDH,HMGN5,AC073283.3,GOLIM4,IRS1,TCEAL9,PRPF38B
TF	Factor: HOXB7; motif: NGYAATTANN	TF:M10685	0.026382236521559188	TRDN,NECAB1,C1ORF226,HMGN5,ZRSR2
TF	Factor: CDP:SRF; motif: NCCWTAYAAGGTMNKRATCRATN	TF:M08520	0.026422488587811863	TRDN,NECAB1,ROR2,SFRP2,B4GALT6,MXRA5,C1ORF226,HMGN5
TF	Factor: GKLF; motif: CCTCCYN; match class: 1	TF:M01835_1	0.026459919996134847	NECAB1,ROR2,SFRP2,MUC20,PI16,MXRA5,AC073283.3,GOLIM4,IRS1,AC009163.5,TCEAL9,PRPF38B
TF	Factor: Erg; motif: MCAGGAAA	TF:M07284	0.026459919996134847	TRDN,ROR2,MUC20,PI16,B4GALT6,PHGDH,C1ORF226,ZRSR2,GOLIM4,IRS1,AC009163.5,TCEAL9
TF	Factor: batf3; motif: NNSTTTCANTNTGASNN	TF:M09872	0.026609151480597275	MUC20,PHGDH,C1ORF226
TF	Factor: EGR1; motif: NACGCCCACGCANW	TF:M03896	0.026609151480597275	TRDN,ROR2,SFRP2,B4GALT6,AC073283.3,GOLIM4,IRS1,AC009163.5
TF	Factor: AP-4; motif: NCAGCTGYNGNCN	TF:M01860	0.026750555445421383	NECAB1,ROR2,SFRP2,SAA2,B4GALT6
TF	Factor: Pax-6; motif: NNNNTTCACGCWTGANTKNNN; match class: 1	TF:M00097_1	0.027029023447299495	TRDN,C17ORF97,SAA2,B4GALT6,HMGN5,AC073283.3
TF	Factor: HOXA13; motif: NCCAATAAAAN; match class: 1	TF:M10836_1	0.027029023447299495	GOLIM4
TF	Factor: IRF-3; motif: GCNGTTTCCWGGAAACNGAAAC; match class: 1	TF:M11674_1	0.0272314568473524	TRDN,NECAB1
TF	Factor: GATA-3; motif: AGATAAGATCT; match class: 1	TF:M12193_1	0.027289030551161907	TRDN,NECAB1
TF	Factor: ZF5; motif: GSGCGCGR; match class: 1	TF:M00716_1	0.027295519344342784	NECAB1,ROR2,SFRP2,C17ORF97,MUC20,B4GALT6,MXRA5,PHGDH,ZRSR2,AC073283.3,GOLIM4,IRS1,AC009163.5
TF	Factor: MaFA; motif: TCTGCTGASCNN	TF:M07325	0.027364582468181818	SFRP2,SAA2,MXRA5,ZRSR2,GOLIM4,IRS1,PRPF38B
TF	Factor: PRX-2; motif: NKCGTTAN; match class: 1	TF:M10885_1	0.027364582468181818	NECAB1,SAA2,C1ORF226
TF	Factor: PRX-2; motif: NNCRTTAN; match class: 1	TF:M10887_1	0.027364582468181818	NECAB1,SAA2,C1ORF226
TF	Factor: Pax-6; motif: TTTCACGCWTGANTGMNYN	TF:M04065	0.027364582468181818	ROR2,SFRP2,C17ORF97,SAA2,MXRA5,PHGDH,ZRSR2,AC073283.3,IRS1,TCEAL9,NSRP1,PRPF38B
TF	Factor: E2F-1; motif: NGGGCGGGARV	TF:M07206	0.027364582468181818	NECAB1,ROR2,SFRP2,C17ORF97,B4GALT6,MXRA5,PHGDH,AC073283.3,GOLIM4,IRS1,AC009163.5,TCEAL9,WDR60,NSRP1,PRPF38B
TF	Factor: IRF-7; motif: TNSGAAWNCGAAANTNNN; match class: 1	TF:M00453_1	0.027364582468181818	SFRP2,HMGN5
TF	Factor: Sox-4; motif: BCWTTGT	TF:M07268	0.027367195647274856	TRDN,ROR2,C17ORF97,MXRA5,C1ORF226,HMGN5
TF	Factor: FOXJ2; motif: NNTGTTGTAAAYAN	TF:M11585	0.027367195647274856	TRDN,NECAB1,ROR2,B4GALT6,C1ORF226,HMGN5
TF	Factor: PU.1; motif: ACTTCCTCT	TF:M04711	0.027367195647274856	HMGN5,ZRSR2,AC073283.3,GOLIM4
TF	Factor: PRDM12; motif: NGACAGNTKACC	TF:M06981	0.027374722195390656	C17ORF97
TF	Factor: P73; motif: GNNNRRRCNTGCMNNTSASN	TF:M03558	0.027374722195390656	C17ORF97,SAA2,MUC20,MXRA5,PHGDH
TF	Factor: MEL1; motif: GATAAGATAA; match class: 1	TF:M08792_1	0.02738925109992355	TRDN,PRPF38B
TF	Factor: POU2F3; motif: NYATGCGCATNN; match class: 1	TF:M11902_1	0.02738925109992355	ROR2,C17ORF97
TF	Factor: AP-2; motif: MKCCCSCNGGCG	TF:M00189	0.02775391260762323	NECAB1,ROR2,SFRP2,C17ORF97,SAA2,B4GALT6,AC073283.3,GOLIM4,IRS1,AC009163.5,WDR60,NSRP1
TF	Factor: WT1; motif: CGCCCCCNCN; match class: 1	TF:M02036_1	0.02779129593771173	ROR2,SFRP2,B4GALT6,MXRA5,AC073283.3,GOLIM4,IRS1
TF	Factor: E2F-1; motif: NTTTTGGCGCCAWWWN	TF:M11533	0.02779129593771173	ROR2,C17ORF97,MUC20,B4GALT6,MXRA5,PHGDH,ZRSR2,AC073283.3,GOLIM4,IRS1,AC009163.5,WDR60,NSRP1,PRPF38B
TF	Factor: Sp2; motif: TGGGCGCGCCCA; match class: 1	TF:M06948_1	0.02779129593771173	NECAB1,ROR2,MXRA5,PHGDH,AC073283.3,GOLIM4,IRS1,AC009163.5
TF	Factor: GATA-1; motif: NNNNNGATANKGGN	TF:M00126	0.02779129593771173	TRDN,NECAB1,MXRA5,PHGDH,GOLIM4,IRS1
TF	Factor: MZF-1; motif: KNGNKAGGGGNAA	TF:M00084	0.027848403884609112	SFRP2,C17ORF97,SAA2,MUC20,MXRA5,HMGN5,IRS1,TCEAL9,NSRP1
TF	Factor: CREM; motif: TGACGTCASYN	TF:M01820	0.027938820551556335	ROR2,PI16,HMGN5,AC073283.3,GOLIM4,AC009163.5,TCEAL9,NSRP1,PRPF38B
TF	Factor: FKHL14; motif: NYAMAYAAACAN	TF:M11559	0.02800156025665805	TRDN,ROR2,SAA2,C1ORF226,IRS1
TF	Factor: HIC2; motif: RTGCCCRNN	TF:M03906	0.02800156025665805	PI16,MXRA5,C1ORF226,ZRSR2,AC073283.3
TF	Factor: BCL-11A; motif: NAAAGAGGAAGTGARAN	TF:M09595	0.02806712978535299	TRDN,SAA2,PI16,B4GALT6
TF	Factor: ZEB1; motif: CAGGTGN	TF:M04831	0.02808649099649831	NECAB1,SFRP2,SAA2,MUC20,PI16,MXRA5
TF	Factor: LMX1A; motif: NTCRTTAN	TF:M10997	0.02808649099649831	TRDN,NECAB1
TF	Factor: LBP-1; motif: CAGCTGS; match class: 1	TF:M00644_1	0.028171997129707207	NECAB1,SFRP2,SAA2,HMGN5,GOLIM4,IRS1,PRPF38B
TF	Factor: NOTO; motif: NYMATTAN; match class: 1	TF:M10667_1	0.028171997129707207	NECAB1,MUC20,MXRA5,ZRSR2
TF	Factor: ZNF692; motif: SYNGGSCCCASCCNC	TF:M09734	0.028171997129707207	ROR2,SFRP2,C17ORF97,PI16,B4GALT6,MXRA5,PHGDH,AC073283.3,GOLIM4,IRS1,AC009163.5,TCEAL9,PRPF38B
TF	Factor: ZIC4; motif: NNCCNCCCRYNGYGN	TF:M12227	0.028171997129707207	NECAB1,ROR2,C17ORF97,PI16,B4GALT6,MXRA5,PHGDH,AC073283.3,GOLIM4,IRS1,AC009163.5,WDR60
TF	Factor: ZABC1; motif: ATTCCNAC	TF:M01306	0.028171997129707207	C17ORF97,SAA2,PI16,MXRA5,PHGDH,HMGN5,ZRSR2,IRS1,TCEAL9,WDR60,NSRP1
TF	Factor: CRX; motif: YTAATC; match class: 1	TF:M01712_1	0.028171997129707207	TRDN,C17ORF97,MUC20,PHGDH,HMGN5,AC073283.3
TF	Factor: Fli-1:C/EBPbeta; motif: RNCGGAWRTTGCGCAAY	TF:M08281	0.028171997129707207	ROR2,SFRP2,PI16,PHGDH,C1ORF226,ZRSR2,IRS1,WDR60,NSRP1,PRPF38B
TF	Factor: PLAGL2; motif: AAGGACC	TF:M05548	0.028171997129707207	SFRP2,PI16,C1ORF226,HMGN5,AC009163.5,TCEAL9,NSRP1
TF	Factor: SHOX; motif: NTAATTRN	TF:M08004	0.028171997129707207	ROR2,MUC20,MXRA5,ZRSR2
TF	Factor: T3R-beta; motif: NTGACCTNACGTGACCTYA	TF:M11821	0.028171997129707207	SFRP2,MUC20,PHGDH,C1ORF226
TF	Factor: Miz-1; motif: NNRGGWGGGGGAGGGGMRR; match class: 1	TF:M10112_1	0.028316518625006663	B4GALT6,PHGDH,AC073283.3,IRS1,TCEAL9,NSRP1,PRPF38B
TF	Factor: TCF-1; motif: ACATCGRGRCGCTGW; match class: 1	TF:M11603_1	0.028316518625006663	NECAB1,ROR2,SFRP2,C17ORF97,B4GALT6,MXRA5,PHGDH,ZRSR2,AC073283.3,GOLIM4,IRS1,AC009163.5,WDR60,PRPF38B
TF	Factor: MGA:EVX1; motif: RGGTGWTAATKN	TF:M08387	0.028316518625006663	TRDN
TF	Factor: DEC1; motif: GTCACGTGAC	TF:M11073	0.028316518625006663	SAA2,MUC20,PI16,C1ORF226,HMGN5,ZRSR2,IRS1,TCEAL9,NSRP1
TF	Factor: GSX1; motif: NNYMATTANN; match class: 1	TF:M04327_1	0.028316518625006663	TRDN,NECAB1,MUC20,MXRA5,HMGN5,ZRSR2,GOLIM4
TF	Factor: LRF; motif: NRGGGKCKY	TF:M10115	0.028316518625006663	NECAB1,SFRP2,C17ORF97,MUC20,B4GALT6,C1ORF226,IRS1,AC009163.5,WDR60,PRPF38B
TF	Factor: PPARgamma; motif: NWSTRGGKSARAGGKCA; match class: 1	TF:M10038_1	0.028415269187438228	MXRA5,ZRSR2,IRS1,TCEAL9
TF	Factor: six4; motif: NCGTATCRNN	TF:M11025	0.028468755576599603	TRDN,SFRP2,PHGDH,C1ORF226,ZRSR2,AC073283.3,IRS1,TCEAL9,NSRP1
TF	Factor: FOXL2; motif: AGHCWAAAYAN	TF:M08811	0.028694284701328947	SFRP2,C17ORF97,HMGN5,AC073283.3,GOLIM4,IRS1,PRPF38B
TF	Factor: CTCF; motif: CANNWRRTGGCAG	TF:M04745	0.028722740884416648	ROR2,SAA2,MUC20,PI16,C1ORF226,HMGN5,GOLIM4,IRS1,AC009163.5,WDR60
TF	Factor: Gscl; motif: NTAATCCN	TF:M10924	0.028722740884416648	TRDN,NECAB1,C17ORF97,MUC20,PHGDH,C1ORF226,AC073283.3
TF	Factor: PRX-2; motif: CTAATTAN	TF:M10888	0.028722740884416648	MUC20,MXRA5
TF	Factor: NRL; motif: NNNNTGCTGAC; match class: 1	TF:M04224_1	0.028722740884416648	NECAB1,MUC20
TF	Factor: SMAD5; motif: GSGGCAGM; match class: 1	TF:M03846_1	0.028722740884416648	NECAB1,SFRP2,SAA2
TF	Factor: isx; motif: CTAATTAN	TF:M10952	0.028722740884416648	MUC20,MXRA5
TF	Factor: Msx-1; motif: WNGNAATTANV	TF:M08822	0.028722740884416648	TRDN,NECAB1,MUC20,PI16,PHGDH,HMGN5,AC073283.3
TF	Factor: E2F-3; motif: GGCGGGN	TF:M02089	0.028722740884416648	NECAB1,ROR2,C17ORF97,B4GALT6,MXRA5,PHGDH,HMGN5,ZRSR2,AC073283.3,GOLIM4,IRS1,AC009163.5,TCEAL9
TF	Factor: LBX2; motif: NYYAATTANN	TF:M10663	0.028722740884416648	NECAB1,MUC20,MXRA5,ZRSR2
TF	Factor: NF-E4; motif: GTGAGGS	TF:M08826	0.028722740884416648	NECAB1,ROR2,SFRP2,C17ORF97,SAA2,B4GALT6,MXRA5
TF	Factor: RAD21; motif: NCCASYAGRKGGCRSNN	TF:M09748	0.028746617842222977	ROR2,SFRP2,PI16
TF	Factor: E2A; motif: NMCAGCTGCWN; match class: 1	TF:M10099_1	0.028875500086302738	SFRP2
TF	Factor: DP-1; motif: NRNNGGCGGGAANN	TF:M10098	0.028930009600493287	ROR2,SFRP2,C17ORF97,B4GALT6,MXRA5,PHGDH
TF	Factor: Cdx-1; motif: NGCMATAAAAC	TF:M10853	0.028930009600493287	NECAB1,C17ORF97,PHGDH,AC009163.5
TF	Factor: MYB; motif: NAACNGNCN	TF:M00913	0.028984577455309312	TRDN,C17ORF97,MUC20,C1ORF226,HMGN5,IRS1,NSRP1,PRPF38B
TF	Factor: pax-6; motif: NYACGCWTSANYGMNCN	TF:M11880	0.029111932068163853	NECAB1,ROR2,SFRP2,C17ORF97,SAA2,B4GALT6,MXRA5,PHGDH,ZRSR2,AC073283.3
TF	Factor: HOXB13; motif: TTTTATNGSN	TF:M09953	0.02912551272785882	TRDN,C17ORF97,GOLIM4,AC009163.5
TF	Factor: Oct-2; motif: NYATGCAAATN; match class: 1	TF:M10034_1	0.029164174300369567	TRDN,SFRP2,PHGDH
TF	Factor: Six-2; motif: NNGTAWCRNN	TF:M11032	0.029164174300369567	TRDN,NECAB1,SFRP2,C17ORF97,MXRA5,PHGDH,C1ORF226,ZRSR2,AC073283.3
TF	Factor: TBP; motif: NGNNTATAAAA	TF:M03581	0.029277799706667836	TRDN,C17ORF97,SAA2,MUC20,MXRA5,PHGDH
TF	Factor: MTF-1; motif: NTTTTGCACACGGCNNN	TF:M12280	0.029279625617315272	ROR2,C17ORF97,MUC20,MXRA5,PHGDH,ZRSR2,AC073283.3
TF	Factor: six4; motif: NCGTATCRTN	TF:M11024	0.029279625617315272	TRDN,SFRP2,PHGDH,C1ORF226,ZRSR2,IRS1,TCEAL9,NSRP1
TF	Factor: LIM-1; motif: NNCGTTAN; match class: 1	TF:M10999_1	0.029279625617315272	NECAB1,SAA2,C1ORF226
TF	Factor: E2F-2; motif: NTTTTGGCGCCAWWWN	TF:M11528	0.029279625617315272	TRDN,ROR2,C17ORF97,MXRA5,ZRSR2,AC073283.3,GOLIM4,IRS1,AC009163.5,WDR60,NSRP1,PRPF38B
TF	Factor: Fli-1; motif: NACCGGATATCCGGTN; match class: 1	TF:M11401_1	0.029279625617315272	TRDN,ROR2,SFRP2,SAA2,B4GALT6,MXRA5,C1ORF226,ZRSR2,GOLIM4,AC009163.5,WDR60,NSRP1,PRPF38B
TF	Factor: HNF-3gamma; motif: TGTTTRYT; match class: 1	TF:M02015_1	0.029279625617315272	TRDN,SAA2
TF	Factor: ETF; motif: CCCCGCCCCYN	TF:M07039	0.029279625617315272	NECAB1,ROR2,SFRP2,C17ORF97,B4GALT6,MXRA5,PHGDH,HMGN5,ZRSR2,AC073283.3,GOLIM4,IRS1,AC009163.5,TCEAL9,NSRP1,PRPF38B
TF	Factor: IRF-4; motif: AAGTTTC	TF:M04855	0.02934070252766453	TRDN,NECAB1,SFRP2,SAA2,HMGN5,ZRSR2,TCEAL9,WDR60,NSRP1,PRPF38B
TF	Factor: LMX1B; motif: NYAATTAN	TF:M04393	0.02934070252766453	NECAB1,MUC20,MXRA5,ZRSR2
TF	Factor: Egr-1; motif: GCGGGGGCGG; match class: 1	TF:M07354_1	0.02934070252766453	ROR2,SFRP2,B4GALT6,MXRA5,AC073283.3
TF	Factor: AP-2alphaA; motif: ANMGCCTNAGGCKNT; match class: 1	TF:M01047_1	0.02934070252766453	NECAB1,ROR2,SFRP2,C17ORF97,PI16,B4GALT6
TF	Factor: AP-2alphaA; motif: ANMGCCTNAGGCKNT	TF:M01047	0.02934070252766453	NECAB1,ROR2,SFRP2,C17ORF97,PI16,B4GALT6
TF	Factor: AR; motif: AGWACATNWTGTTCT	TF:M00447	0.02934070252766453	ROR2,SFRP2,C17ORF97,PI16
TF	Factor: Sohlh2; motif: NNCACGTGNN	TF:M11075	0.02934070252766453	NECAB1,C17ORF97,MUC20,MXRA5,PHGDH,C1ORF226,HMGN5,ZRSR2,AC073283.3,GOLIM4,IRS1
TF	Factor: HOXC10; motif: NGYMATAAAAN	TF:M10806	0.029371576249077668	C17ORF97,PHGDH,AC009163.5
TF	Factor: ipf1; motif: RNWCATTAANWN	TF:M01255	0.029371576249077668	TRDN,MUC20,PI16,B4GALT6,HMGN5
TF	Factor: NURR1:RXR-ALPHA; motif: NRGGTCRTTGACCYN	TF:M08957	0.029371576249077668	NECAB1,SFRP2,SAA2,MUC20,B4GALT6,MXRA5,ZRSR2,AC073283.3
TF	Factor: MEF-2; motif: RGCTATWTTTAR	TF:M00941	0.029379589619937044	TRDN,NECAB1
TF	Factor: ETF; motif: GVGGMGG	TF:M00695	0.029421566348532466	NECAB1,ROR2,SFRP2,C17ORF97,B4GALT6,MXRA5,AC073283.3,GOLIM4,IRS1,AC009163.5,WDR60,PRPF38B
TF	Factor: PRDM1; motif: TCACTTTCWC	TF:M09818	0.029463654078363308	C1ORF226,ZRSR2,AC073283.3
TF	Factor: NFATc2; motif: NTTTCCGCGGAAAN; match class: 1	TF:M11983_1	0.029486587278479883	NECAB1,SFRP2,C17ORF97,MXRA5,PHGDH,HMGN5,ZRSR2
TF	Factor: ATF-2; motif: NRTGACGTMANN	TF:M11309	0.029486587278479883	PI16,B4GALT6,HMGN5,ZRSR2,AC073283.3,GOLIM4,TCEAL9,NSRP1,PRPF38B
TF	Factor: pax-6; motif: NYACGCNTSANYGCNYN	TF:M11881	0.029486587278479883	ROR2,SFRP2,C17ORF97,SAA2,PI16,B4GALT6,MXRA5,PHGDH,ZRSR2,AC073283.3
TF	Factor: Tcfap2e; motif: TGCCCYNNGGCN; match class: 1	TF:M11476_1	0.02963090058179041	GOLIM4,AC009163.5
TF	Factor: NeuroD; motif: NNSCWGCTGNSY; match class: 1	TF:M01288_1	0.029721588731181862	SFRP2,B4GALT6,GOLIM4
TF	Factor: CDP; motif: NATYGATSSS	TF:M00106	0.029721588731181862	NECAB1,ROR2,C17ORF97,SAA2,HMGN5,ZRSR2,GOLIM4,WDR60,PRPF38B
TF	Factor: E47; motif: NNNMRCAGGTGTTMNN	TF:M00071	0.02979347070071273	TRDN,SAA2,C1ORF226
TF	Factor: STAT2; motif: NRGAAANNGAAACTNA; match class: 1	TF:M09733_1	0.02979347070071273	PI16,HMGN5
TF	Factor: FLI1; motif: ACCGGAAATCCGGT	TF:M03989	0.02982281480759669	ROR2,SFRP2,SAA2,B4GALT6,MXRA5,C1ORF226,ZRSR2,GOLIM4,AC009163.5,WDR60,NSRP1,PRPF38B
TF	Factor: Rb:E2F-1:DP-1; motif: TTTSGCGC	TF:M00740	0.029856238797105323	ROR2,C17ORF97,B4GALT6,MXRA5,PHGDH,HMGN5,AC073283.3,IRS1,TCEAL9,WDR60,NSRP1,PRPF38B
TF	Factor: REST; motif: TTCAGCACCAYGGA; match class: 1	TF:M04695_1	0.02989349035328088	SAA2
TF	Factor: HDAC1; motif: KGCARGGTC; match class: 1	TF:M07041_1	0.030063086600051848	ROR2,SFRP2,SAA2,PI16,B4GALT6
TF	Factor: LBX2; motif: CYAATTAATTAN; match class: 1	TF:M10664_1	0.030406442825765736	MUC20
TF	Factor: Erm:HOXB13; motif: RSCGGAWGTNRTWAA; match class: 1	TF:M08467_1	0.030406442825765736	AC073283.3
TF	Factor: MOVO-B; motif: GNGGGGG	TF:M01104	0.03054332619827911	TRDN,NECAB1,ROR2,C17ORF97,MUC20,B4GALT6,PHGDH,AC073283.3,GOLIM4,IRS1
TF	Factor: NF-1B; motif: KCCAGANWN	TF:M08825	0.03059617762414663	ROR2,C17ORF97,SAA2,B4GALT6,MXRA5
TF	Factor: Nkx2-3; motif: GNCGTTRAG; match class: 1	TF:M10635_1	0.03059617762414663	SFRP2,AC073283.3,WDR60
TF	Factor: PU.1; motif: NNNNYYYACTTCCTCTTTY; match class: 1	TF:M01172_1	0.030713002572414876	PI16,B4GALT6
TF	Factor: c-Myc:Max; motif: GCCAYGYGSN	TF:M00322	0.030713002572414876	NECAB1,SFRP2,C17ORF97,SAA2,B4GALT6,ZRSR2,AC073283.3,GOLIM4,AC009163.5
TF	Factor: E2F-1; motif: NNNSSCGCSAANN; match class: 1	TF:M07250_1	0.030713002572414876	SFRP2,B4GALT6,PHGDH,AC073283.3,GOLIM4,AC009163.5,WDR60,NSRP1
TF	Factor: PEA3; motif: NNCAGGAARNN; match class: 1	TF:M09915_1	0.030713002572414876	MUC20,MXRA5,C1ORF226,ZRSR2,GOLIM4,IRS1,AC009163.5,WDR60
TF	Factor: GSX1; motif: NNYMATTANN	TF:M04327	0.030713002572414876	TRDN,NECAB1,MUC20,MXRA5,HMGN5,ZRSR2,GOLIM4
TF	Factor: ERG; motif: ACCGGAWATCCGGT; match class: 1	TF:M03976_1	0.030713002572414876	ROR2,SAA2,B4GALT6,MXRA5,ZRSR2,GOLIM4,AC009163.5,WDR60,NSRP1,PRPF38B
TF	Factor: JunD; motif: NRTGACGCAYN	TF:M11271	0.030713002572414876	C17ORF97,SAA2,B4GALT6,MXRA5,PHGDH,C1ORF226,AC073283.3
TF	Factor: Sox-4; motif: NAACAAAGRN	TF:M11639	0.030717684485610772	ROR2,PI16,HMGN5,AC073283.3,GOLIM4,PRPF38B
TF	Factor: SMAD5; motif: GSGGCAGM	TF:M03846	0.030895200455459335	NECAB1,SFRP2,C17ORF97,SAA2,MUC20,MXRA5
TF	Factor: LHX2; motif: NNYTAATTRNNN	TF:M09976	0.03089572360948379	NECAB1,MUC20,MXRA5,ZRSR2
TF	Factor: Fli-1; motif: NACCGGATATCCGGTN	TF:M11401	0.030920244002184787	TRDN,ROR2,SFRP2,SAA2,B4GALT6,MXRA5,C1ORF226,ZRSR2,GOLIM4,AC009163.5,WDR60,NSRP1,PRPF38B
TF	Factor: LRH-1; motif: TCAAGGTCRYGACCTTGR; match class: 1	TF:M11828_1	0.031051362600018704	TRDN,NECAB1,ROR2,B4GALT6,MXRA5,PHGDH,ZRSR2,GOLIM4,AC009163.5
TF	Factor: IRF-4; motif: NAANGRGGAASTGAAASN	TF:M09959	0.031051362600018704	NECAB1,SAA2,MXRA5,AC073283.3,IRS1,WDR60
TF	Factor: Egr-1; motif: WTGCGTGGGCGK	TF:M00243	0.03108495559453524	SFRP2,B4GALT6,PHGDH,AC073283.3,GOLIM4,AC009163.5,WDR60,PRPF38B
TF	Factor: TFAP2A; motif: YGCCCNNRGGCN; match class: 1	TF:M04146_1	0.03108495559453524	ROR2,MXRA5,AC073283.3,GOLIM4,IRS1,AC009163.5
TF	Factor: CREB1; motif: TKACGTCAYNN	TF:M09600	0.03112260790868622	PI16,C1ORF226,HMGN5,ZRSR2,AC073283.3,TCEAL9,NSRP1,PRPF38B
TF	Factor: ER-beta; motif: ANNSTGACCYRGNN	TF:M03821	0.03127445308286897	ROR2,SFRP2,SAA2,PI16,B4GALT6
TF	Factor: pax-6; motif: NYACGCNTSRNYGCNYN	TF:M11883	0.03136261160070429	NECAB1,ROR2,SFRP2,C17ORF97,PI16,B4GALT6,MXRA5,PHGDH,ZRSR2,AC073283.3,AC009163.5,WDR60,NSRP1,PRPF38B
TF	Factor: NKX25; motif: NNANCCACTTRAAWTT	TF:M01414	0.03150579125178947	TRDN,C17ORF97,SAA2,MUC20,PI16,MXRA5,C1ORF226,AC073283.3,GOLIM4,TCEAL9,WDR60
TF	Factor: GKLF; motif: NNNRGGNGNGGSN; match class: 1	TF:M07289_1	0.03150579125178947	NECAB1,ROR2,SFRP2,C17ORF97,B4GALT6,MXRA5,PHGDH,AC073283.3,GOLIM4,IRS1,TCEAL9,PRPF38B
TF	Factor: E2F-1; motif: NNNNGGCGGGAARN; match class: 1	TF:M09892_1	0.03150579125178947	ROR2,SFRP2,C17ORF97,B4GALT6,MXRA5,PHGDH,AC073283.3,GOLIM4,AC009163.5,TCEAL9,PRPF38B
TF	Factor: ZNF342; motif: TRSTGGACRNT	TF:M12075	0.031585334301684385	TRDN,SAA2,PHGDH,ZRSR2,AC073283.3,GOLIM4,TCEAL9,NSRP1,PRPF38B
TF	Factor: isx; motif: NTCRTTAA	TF:M10956	0.03165209717087982	TRDN,NECAB1,C17ORF97,SAA2,PI16,B4GALT6
TF	Factor: E2F-4; motif: NNTTCCCGCCNN; match class: 1	TF:M04823_1	0.031722032067572896	ROR2,SFRP2,C17ORF97,B4GALT6,PHGDH,AC073283.3,GOLIM4,AC009163.5,TCEAL9,PRPF38B
TF	Factor: Fli-1:Dlx-2; motif: RNCGGAARYAATTA	TF:M08470	0.031906988876637885	ROR2,SAA2,B4GALT6,MXRA5,PHGDH,HMGN5
TF	Factor: NKX3A; motif: NTNAAGTGNTTN	TF:M10009	0.032320130996208916	ROR2,SAA2,MUC20,C1ORF226,AC073283.3
TF	Factor: ING4; motif: CCACCA; match class: 1	TF:M01743_1	0.03239697972394057	TRDN,SFRP2,C17ORF97,SAA2,MUC20,PI16
TF	Factor: Crx; motif: NYTAATCNN	TF:M07352	0.03239697972394057	NECAB1,C17ORF97,AC073283.3
TF	Factor: ATF4; motif: CVTGACGYMABG	TF:M00514	0.032421560969105534	SFRP2,C17ORF97,B4GALT6,HMGN5,AC073283.3,WDR60,NSRP1,PRPF38B
TF	Factor: HOXB5; motif: NYMATTAN; match class: 1	TF:M10699_1	0.03245393202905272	TRDN
TF	Factor: HOXB5; motif: NYMATTAN; match class: 1	TF:M10697_1	0.03245393202905272	TRDN
TF	Factor: NFATc1; motif: TTTCCWN	TF:M01718	0.03272005453703244	TRDN,C17ORF97,SAA2,PI16,PHGDH,HMGN5
TF	Factor: LRF; motif: GGGGKYNNB	TF:M01100	0.032835038504214854	TRDN,ROR2,SFRP2,C17ORF97
TF	Factor: MSX2; motif: NCAATTAN	TF:M04407	0.032835038504214854	ROR2,MUC20
TF	Factor: Msx-2; motif: NCAATTAN	TF:M10561	0.032835038504214854	ROR2,MUC20
TF	Factor: COUP-TF1; motif: RAGGTCANYGACCTY; match class: 1	TF:M11743_1	0.03289764329967684	SFRP2,C17ORF97,MUC20,B4GALT6
TF	Factor: FPM315; motif: GGGAGGAGGRRGRGGRGGRR	TF:M10134	0.03289764329967684	PI16,PHGDH,GOLIM4,IRS1,TCEAL9
TF	Factor: Brn-4; motif: NATTATGCAWGN	TF:M11921	0.03289764329967684	TRDN,SFRP2,C1ORF226
TF	Factor: AML1; motif: NNNNNACCACANNNN	TF:M08865	0.03295994219000493	SAA2,PI16,GOLIM4
TF	Factor: AR; motif: NNNGNRRGNACANNGTGTTCTNNNNNN	TF:M00953	0.03295994219000493	ROR2,C17ORF97,MUC20
TF	Factor: ZFX; motif: KGGGGCTGCASC	TF:M05652	0.03295994219000493	ROR2
TF	Factor: PRRX1; motif: TAATYTAATTA	TF:M04432	0.03295994219000493	TRDN,MUC20
TF	Factor: GATA-6; motif: NNNAGATAAGAWAN	TF:M09624	0.03295994219000493	TRDN,NECAB1,SAA2,C1ORF226,WDR60,PRPF38B
TF	Factor: ZFY; motif: KGGGGCTGCAGC	TF:M05649	0.03295994219000493	ROR2
TF	Factor: HMX2; motif: ANCAMTTAANN	TF:M04334	0.03314729961512553	TRDN,ROR2,SAA2,MUC20
TF	Factor: ALX3; motif: NNYAATTANN	TF:M04279	0.03319083670239323	TRDN,NECAB1,MUC20,MXRA5,ZRSR2
TF	Factor: CREB1; motif: NRRTGACGTMA	TF:M09887	0.03319920206905504	PI16,C1ORF226,HMGN5,ZRSR2,AC073283.3,TCEAL9,NSRP1,PRPF38B
TF	Factor: SRF; motif: NNTNNCCTTNTWTGGNCW	TF:M09660	0.03328527193064838	TRDN
TF	Factor: ER-beta; motif: NRGGTCANKSTGACCTNN	TF:M09610	0.03328527193064838	ROR2,PHGDH,AC073283.3,GOLIM4,IRS1,AC009163.5,TCEAL9,WDR60
TF	Factor: HOXC-8; motif: NNNNNGTAATTANNNT; match class: 1	TF:M01321_1	0.03345470168643673	TRDN,NECAB1,PI16,HMGN5,ZRSR2,GOLIM4
TF	Factor: HOXB2:PEA3; motif: ACCGGAAATGRN	TF:M08345	0.03351031769191279	C17ORF97,SAA2,MXRA5,PHGDH,C1ORF226,ZRSR2,AC073283.3,IRS1,AC009163.5
TF	Factor: NR1B1; motif: NRGGNCRTGACCTN	TF:M11796	0.03366313478549265	ROR2,SFRP2,C17ORF97,SAA2,B4GALT6,MXRA5,PHGDH,GOLIM4,AC009163.5,TCEAL9,NSRP1,PRPF38B
TF	Factor: gsh-1; motif: NTMATNRN; match class: 1	TF:M10750_1	0.03366313478549265	NECAB1,MUC20,MXRA5,C1ORF226,ZRSR2
TF	Factor: TF3C-beta; motif: CCNGGAGGGCTTCCTGGAGGAG; match class: 1	TF:M04863_1	0.033697732042883045	ROR2,SFRP2,C17ORF97,MXRA5,C1ORF226,AC073283.3,GOLIM4,IRS1,AC009163.5,WDR60
TF	Factor: LHX4; motif: NTCRTTAN	TF:M11008	0.033697732042883045	TRDN,NECAB1,C17ORF97,SAA2,B4GALT6
TF	Factor: IRF-3; motif: NBNBTTTCSCTTT; match class: 1	TF:M01279_1	0.033697732042883045	NECAB1
TF	Factor: Lyl-1; motif: NCAKCTGYTNYCNN; match class: 1	TF:M09977_1	0.033697732042883045	NECAB1,ROR2,SFRP2,C17ORF97
TF	Factor: AML1; motif: TGTGGTK	TF:M01658	0.033742016880734506	NECAB1,SAA2,MUC20,PI16
TF	Factor: AP-2gamma; motif: NNNNSCCYCAGGSCN	TF:M07137	0.033742016880734506	PI16,MXRA5,AC073283.3
TF	Factor: HMX1; motif: ANCAATTAANN; match class: 1	TF:M04333_1	0.033742016880734506	TRDN
TF	Factor: Six-1; motif: CTCARRTTWCN; match class: 1	TF:M07466_1	0.033742016880734506	MUC20,HMGN5
TF	Factor: Myf-6; motif: NAACASCTGWCN	TF:M11198	0.033742016880734506	TRDN,C1ORF226
TF	Factor: SHOX; motif: NYAATTAN	TF:M04440	0.033742016880734506	MUC20,MXRA5,ZRSR2
TF	Factor: LHX9; motif: CTAATTAN	TF:M10978	0.033742016880734506	MUC20,MXRA5,ZRSR2
TF	Factor: RAR-gamma; motif: NAGGTCAAAAGGTCAN	TF:M11806	0.033742016880734506	TRDN,MUC20,PI16
TF	Factor: Prrxl1; motif: YYAATTAN	TF:M10869	0.033742016880734506	NECAB1,MUC20,MXRA5,ZRSR2
TF	Factor: Ncx; motif: NAATNAATTAATAANWW	TF:M01420	0.033742016880734506	TRDN,MUC20,PHGDH,C1ORF226,HMGN5,ZRSR2
TF	Factor: SRY; motif: AAACWAM; match class: 1	TF:M00148_1	0.033742016880734506	TRDN,ROR2,PI16,C1ORF226,HMGN5,GOLIM4
TF	Factor: HMBOX1; motif: NCTAGTTAN	TF:M11042	0.033742016880734506	TRDN
TF	Factor: SREBP-2; motif: ATCAGGTGAT	TF:M11083	0.033742016880734506	NECAB1,SAA2,MUC20,PI16
TF	Factor: VAX2; motif: YTAATTAN	TF:M04447	0.033742016880734506	NECAB1,MUC20,MXRA5,ZRSR2
TF	Factor: GATA3; motif: NGATAANN	TF:M03997	0.033742016880734506	TRDN,NECAB1,SAA2,C1ORF226,AC073283.3,WDR60,PRPF38B
TF	Factor: GATA-3; motif: WGATAASN	TF:M08918	0.033742016880734506	TRDN,NECAB1,SAA2,C1ORF226,AC073283.3,WDR60,PRPF38B
TF	Factor: Msx-2; motif: NNNGACYAATTAGYNNT; match class: 1	TF:M01393_1	0.033742016880734506	TRDN,NECAB1,MUC20,PHGDH,ZRSR2
TF	Factor: ARX; motif: NYAATTAN	TF:M10871	0.033742016880734506	NECAB1,MUC20,MXRA5,ZRSR2
TF	Factor: VSX1; motif: CYAATTRN	TF:M10941	0.033742016880734506	NECAB1,MUC20,PI16,MXRA5,ZRSR2
TF	Factor: STAT3; motif: NTTCCYGGAAN; match class: 1	TF:M09664_1	0.03386100226802322	NECAB1,SAA2,MXRA5
TF	Factor: HOXD11; motif: NRTCGTAAANNKTWAN	TF:M10824	0.03392586751550019	TRDN,AC009163.5
TF	Factor: GCMb:FIGLA; motif: ATGCGGGTNCASSTG	TF:M08330	0.033932211453450364	HMGN5,AC073283.3
TF	Factor: Dlx-5; motif: NNRGYAATTRNYKNNN	TF:M01388	0.0339425202211172	TRDN,NECAB1,MUC20,PI16,MXRA5,HMGN5,ZRSR2
TF	Factor: ER; motif: NNARGNCANNNTGACCYNN; match class: 1	TF:M00191_1	0.03395207726530884	SFRP2,MUC20
TF	Factor: CNOT3; motif: GGCCGCGSSS	TF:M01253	0.03395207726530884	NECAB1,MXRA5,AC073283.3,GOLIM4,IRS1,AC009163.5
TF	Factor: HOXD13; motif: WNNAATAAWAY	TF:M08817	0.03430374905336599	TRDN,SFRP2,PI16,B4GALT6,GOLIM4,AC009163.5,WDR60,NSRP1
TF	Factor: ER-alpha; motif: NAGGTCACSGTGACCTN	TF:M11843	0.034342117935914455	NECAB1,SFRP2,C17ORF97
TF	Factor: BARHL2; motif: NNTAATTGNN; match class: 1	TF:M04288_1	0.034342117935914455	TRDN
TF	Factor: Pax-4; motif: WNNNYTAATTARYNSNN; match class: 1	TF:M01385_1	0.034342117935914455	NECAB1,MUC20,MXRA5,ZRSR2
TF	Factor: Pax-6; motif: CTGACCTGGAACTM	TF:M00979	0.034342117935914455	C17ORF97,SAA2,MUC20,PI16,MXRA5,HMGN5,ZRSR2,AC073283.3,IRS1,TCEAL9,NSRP1
TF	Factor: HLF; motif: GTTACRYAAT	TF:M00260	0.034373049936136706	TRDN,NECAB1,SAA2
TF	Factor: Lyf-1; motif: TTTGGGAGR; match class: 1	TF:M00141_1	0.034583564379573536	HMGN5
TF	Factor: znf136; motif: CAAGAATWCTATAYCCAG	TF:M10535	0.034583564379573536	TRDN,SFRP2,PI16,B4GALT6,C1ORF226,HMGN5,ZRSR2,GOLIM4,AC009163.5,NSRP1
TF	Factor: Ik-3; motif: TNYTGGGAATACC	TF:M00088	0.034583564379573536	TRDN,NECAB1,SAA2,MXRA5,HMGN5,ZRSR2
TF	Factor: EVX2; motif: NNTTTATKRCYNN	TF:M09917	0.034583564379573536	C17ORF97,PHGDH,AC009163.5
TF	Factor: Dlx-3; motif: NTAATTNVN	TF:M07278	0.034583564379573536	ROR2,MUC20,PHGDH,IRS1,TCEAL9,WDR60
TF	Factor: HOXB5; motif: NNYMATTANN; match class: 1	TF:M04349_1	0.03460456855982856	NECAB1,MUC20,PI16,MXRA5,ZRSR2
TF	Factor: E2F-1; motif: NTTSGCGG	TF:M00430	0.03470856510480434	MUC20,B4GALT6,MXRA5,PHGDH,ZRSR2,AC073283.3,GOLIM4,WDR60,NSRP1,PRPF38B
TF	Factor: SREBP-2; motif: ATCACMCCAY	TF:M11084	0.03470856510480434	SAA2,PI16,B4GALT6,AC009163.5,WDR60,PRPF38B
TF	Factor: NRF-1; motif: CNCTGCGCATGCGC	TF:M04694	0.03474520583632108	ROR2,C17ORF97,AC009163.5,WDR60
TF	Factor: VDR; motif: NRRGTTCA; match class: 1	TF:M08979_1	0.0347773880602353	SAA2,PI16
TF	Factor: slug; motif: CACCTGNNN	TF:M07394	0.03478828937571338	B4GALT6,PHGDH,AC073283.3,AC009163.5
TF	Factor: FPM315; motif: SRGGGAGGAGGN	TF:M01587	0.03483940543147289	C17ORF97,MUC20,B4GALT6,PHGDH
TF	Factor: HOXB2:Elk-1; motif: TAATKRCCGGAAGTN	TF:M08341	0.03487686941179358	TRDN,MXRA5,PHGDH,HMGN5,ZRSR2,AC073283.3,AC009163.5,TCEAL9
TF	Factor: TATA; motif: STATAAAWRNNNNNN	TF:M00252	0.034897648729938134	TRDN,SAA2,MUC20,PHGDH,C1ORF226,TCEAL9,WDR60
TF	Factor: ESX1L; motif: NYAATTAN	TF:M10965	0.034897648729938134	ROR2,MUC20,PI16,PHGDH
TF	Factor: Fli-1:C/EBPdelta; motif: NNCGGAWATTGCGCAAT	TF:M08469	0.034897648729938134	ROR2,SFRP2,PHGDH,C1ORF226,HMGN5,ZRSR2,WDR60,NSRP1,PRPF38B
TF	Factor: HFH3; motif: KNNTRTTTRTTTA	TF:M00289	0.034935669674896544	TRDN,ROR2,SAA2
TF	Factor: ZNF527; motif: KGGAGWATGCGM	TF:M06523	0.034951586395081245	SFRP2
TF	Factor: CDP:HOXA13; motif: ATCGATYAYSYCRTAAA	TF:M08201	0.034951586395081245	TRDN,ROR2,PI16,B4GALT6,PHGDH,C1ORF226,ZRSR2,GOLIM4,WDR60,PRPF38B
TF	Factor: MAZ; motif: GGGGGAGGGGGNGRGRRRGNRG; match class: 1	TF:M09984_1	0.035144545766736125	C17ORF97,PI16,B4GALT6,MXRA5,PHGDH,IRS1,TCEAL9,PRPF38B
TF	Factor: CPEB1; motif: AATAAAAA	TF:M04514	0.035144545766736125	ROR2,C17ORF97,SAA2,PI16
TF	Factor: CTCF; motif: NNYGCCCYCTRSTGGN	TF:M09744	0.035144545766736125	ROR2,SFRP2,PI16,MXRA5
TF	Factor: AP-2gamma:Elk-1; motif: NGCCKNRGGSGRCGGAAGTG; match class: 1	TF:M08441_1	0.03518156782472083	NECAB1,ROR2,SFRP2,C17ORF97,B4GALT6,MXRA5,PHGDH,HMGN5,AC073283.3,IRS1,AC009163.5,WDR60,NSRP1
TF	Factor: FOXM1; motif: NAGASTGATTA	TF:M04611	0.03518156782472083	ROR2,SAA2,MUC20,B4GALT6,PHGDH,C1ORF226,HMGN5,TCEAL9,WDR60,NSRP1,PRPF38B
TF	Factor: PRDM14; motif: NRGTTAGRGACCYN	TF:M09648	0.03518156782472083	SFRP2,IRS1,TCEAL9
TF	Factor: GATA-2; motif: NNNGATRNNN; match class: 1	TF:M00076_1	0.03518156782472083	NECAB1,GOLIM4
TF	Factor: TIEG1; motif: NCCCNSNCCCCGCCCCC	TF:M12351	0.0351983590490102	NECAB1,ROR2,B4GALT6,MXRA5,PHGDH,HMGN5,ZRSR2,AC073283.3,GOLIM4,IRS1,AC009163.5,TCEAL9,PRPF38B
TF	Factor: PEA3; motif: NTCGTAAATGCA; match class: 1	TF:M11431_1	0.035215099741990996	TRDN,PI16,PHGDH,C1ORF226,HMGN5
TF	Factor: C/EBPdelta; motif: MATTKCNTMAYY; match class: 1	TF:M00621_1	0.03533656553152567	TRDN,PHGDH
TF	Factor: GLI2; motif: GCGACCACMCTR	TF:M03902	0.03533656553152567	TRDN,C17ORF97,AC073283.3,WDR60
TF	Factor: FOXO1; motif: NWAAACAAN; match class: 1	TF:M01216_1	0.03533656553152567	TRDN,PI16
TF	Factor: Msx-2; motif: TWWTTGGDGABN	TF:M03797	0.03533656553152567	TRDN,ROR2,MUC20,C1ORF226,AC073283.3,GOLIM4,TCEAL9
TF	Factor: GATA6; motif: NNNAGATAAGANN	TF:M09771	0.03543977887470075	TRDN,NECAB1,SAA2
TF	Factor: ATF-3; motif: NRTGACGTCAYN; match class: 1	TF:M11291_1	0.03550252728348449	PI16,HMGN5,ZRSR2,AC073283.3,WDR60,NSRP1,PRPF38B
TF	Factor: OSR2; motif: NGCTACTGNN	TF:M12051	0.03553668814179234	SFRP2,MUC20,C1ORF226,TCEAL9,WDR60
TF	Factor: HOX11L2; motif: NAATTGNNNNNNNNNNNCAATTA; match class: 1	TF:M10649_1	0.03553668814179234	ROR2
TF	Factor: HSF2; motif: NGAANNWTCK	TF:M00147	0.03555430017397972	TRDN,NECAB1,SFRP2,SAA2
TF	Factor: OLIG2; motif: CCAKCTGYTYNYNNNNNN	TF:M10019	0.03563068677186558	NECAB1,C17ORF97,MUC20,HMGN5,AC073283.3
TF	Factor: STAT3; motif: NTTCCYGGAAN	TF:M09664	0.03563068677186558	NECAB1,SAA2,MXRA5,ZRSR2,IRS1,AC009163.5,WDR60,PRPF38B
TF	Factor: E2F2; motif: AAAAATGGCGCCAAAAWG	TF:M03958	0.03563068677186558	ROR2,C17ORF97,MXRA5,PHGDH,C1ORF226,HMGN5,ZRSR2,AC073283.3,GOLIM4,TCEAL9,NSRP1,PRPF38B
TF	Factor: HOXD12:HOXA3; motif: NTAATKGNTMATAAAN	TF:M08507	0.03563068677186558	MUC20,B4GALT6,TCEAL9
TF	Factor: PLZF; motif: ACTKTANNTN; match class: 1	TF:M04625_1	0.03563068677186558	TRDN,AC009163.5,TCEAL9,NSRP1
TF	Factor: Msx-1; motif: AHAWWTSMYYCAATTAN	TF:M07298	0.03563068677186558	ROR2,PI16,MXRA5
TF	Factor: VBP; motif: GTTACRTMAT; match class: 1	TF:M00228_1	0.03563068677186558	TRDN,HMGN5
TF	Factor: hoxa9; motif: GYMATWANNN	TF:M10786	0.03563068677186558	TRDN,NECAB1,SFRP2,C17ORF97
TF	Factor: TBX2; motif: TCACACCWN	TF:M08831	0.03563068677186558	MUC20,PI16,ZRSR2
TF	Factor: IRX2a; motif: ACRYGNNNNACRYGT	TF:M11022	0.03602039070484741	NECAB1,C17ORF97,SAA2,B4GALT6,MXRA5,PHGDH,AC073283.3,GOLIM4,AC009163.5,NSRP1,PRPF38B
TF	Factor: Nkx3-2; motif: TRAGTG	TF:M01181	0.03602039070484741	TRDN,ROR2,SAA2,MUC20,PI16,MXRA5,ZRSR2,AC073283.3,TCEAL9,WDR60,PRPF38B
TF	Factor: ZNF586; motif: CAGGCCYRGAGG	TF:M10491	0.03621640675270433	NECAB1,ROR2,SFRP2,MUC20,B4GALT6,C1ORF226,ZRSR2,AC073283.3,GOLIM4,IRS1,AC009163.5,TCEAL9,WDR60,PRPF38B
TF	Factor: ASH-2; motif: NRCAGCTGYN; match class: 1	TF:M11176_1	0.03624213213678578	NECAB1,HMGN5,GOLIM4,IRS1,PRPF38B
TF	Factor: ASH-2; motif: NGCAGCTGCN	TF:M11178	0.03624213213678578	NECAB1,HMGN5,GOLIM4,IRS1,PRPF38B
TF	Factor: ZNF692; motif: SYNGGSCCCASCCNC; match class: 1	TF:M09734_1	0.03624213213678578	ROR2,SFRP2,C17ORF97,MXRA5,AC073283.3,IRS1,AC009163.5,TCEAL9
TF	Factor: ASH-2; motif: NRCAGCTGYN	TF:M11176	0.03624213213678578	NECAB1,HMGN5,GOLIM4,IRS1,PRPF38B
TF	Factor: ASH-2; motif: NGCAGCTGCN; match class: 1	TF:M11178_1	0.03624213213678578	NECAB1,HMGN5,GOLIM4,IRS1,PRPF38B
TF	Factor: E2F; motif: TTTSGCGS	TF:M00427	0.03641083850872044	ROR2,C17ORF97,B4GALT6,PHGDH,AC073283.3,GOLIM4,IRS1,TCEAL9,WDR60,NSRP1,PRPF38B
TF	Factor: T-box; motif: NASGTGTNAN	TF:M12021	0.03659493381050607	TRDN,MUC20,PI16,C1ORF226,ZRSR2,IRS1
TF	Factor: PSF; motif: KWATCCGN	TF:M07612	0.036661400616093895	TRDN,SFRP2,B4GALT6,PHGDH,C1ORF226,AC073283.3
TF	Factor: ER-alpha; motif: TGACCYN	TF:M03547	0.036814151550308906	SFRP2,SAA2,MUC20,PI16
TF	Factor: POU3F1; motif: RNYBCATTTGCATTWCAA	TF:M03842	0.036814151550308906	TRDN,NECAB1,SFRP2,MUC20
TF	Factor: TEF; motif: ATGTTWAYATAA	TF:M00672	0.03694150685556591	TRDN,NECAB1,MUC20,C1ORF226,HMGN5,ZRSR2
TF	Factor: ZNF320; motif: GKGGGNCCMGGGGGCCWRTG; match class: 1	TF:M10139_1	0.03699686668099413	B4GALT6
TF	Factor: GCMa:Erg; motif: ATGCGGGCGGAARKG	TF:M08487	0.037040181538553374	NECAB1,ROR2,SFRP2,C17ORF97,B4GALT6,MXRA5,PHGDH,HMGN5,AC073283.3,GOLIM4,IRS1,AC009163.5,TCEAL9,PRPF38B
TF	Factor: AP-2beta; motif: NSCCYNRGGSN; match class: 1	TF:M11477_1	0.03705360256345038	NECAB1,SFRP2,C17ORF97,PI16,B4GALT6
TF	Factor: BTEB3; motif: BNRNGGGAGGNGT	TF:M01865	0.03717537357913774	NECAB1,SFRP2,C17ORF97,B4GALT6,MXRA5,PHGDH,AC073283.3,GOLIM4,IRS1,AC009163.5
TF	Factor: MafB; motif: GNTGAC; match class: 1	TF:M01227_1	0.03717537357913774	NECAB1,C17ORF97,MUC20,PI16
TF	Factor: HEN1; motif: NGGNMKCAGCTGCGYCCC	TF:M11167	0.03717537357913774	NECAB1
TF	Factor: IRF-2; motif: NAANYGAAASYR; match class: 1	TF:M08775_1	0.03718594310746958	PI16,PHGDH,C1ORF226,HMGN5
TF	Factor: beta-catenin; motif: GDMATCAAAGM; match class: 1	TF:M03539_1	0.03727521270985176	HMGN5,GOLIM4
TF	Factor: Pit-1; motif: NTAATGAKATGCRN	TF:M11950	0.03759904839082296	SFRP2,SAA2,B4GALT6,PHGDH,C1ORF226,ZRSR2,TCEAL9,WDR60
TF	Factor: Oct3; motif: NNTTATGYWAATKARN	TF:M11932	0.03759904839082296	TRDN,NECAB1,SFRP2
TF	Factor: SREBP-1; motif: RTCACCCCAY	TF:M07405	0.03767437564852684	NECAB1,SFRP2,SAA2,PI16,B4GALT6
TF	Factor: IRF-4; motif: GAAARTA; match class: 1	TF:M01883_1	0.03768248009140663	TRDN,NECAB1,MUC20,C1ORF226
TF	Factor: POU2F1:HOXB13; motif: NGMATATACCAATAAA	TF:M08405	0.03768248009140663	TRDN,SFRP2,HMGN5,ZRSR2,AC073283.3
TF	Factor: BSX; motif: NYNATTAN	TF:M04292	0.03768248009140663	ROR2,MUC20,PI16
TF	Factor: Msx-1; motif: NCAATTAN	TF:M10565	0.03768248009140663	ROR2,MUC20,PI16
TF	Factor: WT1; motif: NNGGGNGGGSGN; match class: 1	TF:M07436_1	0.03773159139895843	ROR2,PHGDH,AC073283.3,IRS1,PRPF38B
TF	Factor: T3R-beta; motif: NRRGGTCRTGACCYYN	TF:M11817	0.038051430061228714	NECAB1,ROR2,SFRP2,MXRA5,PHGDH
TF	Factor: AP-2; motif: SNNNCCNCAGGCN	TF:M00915	0.038068022735007166	NECAB1,ROR2,C17ORF97,PI16,B4GALT6,MXRA5,AC073283.3,GOLIM4,IRS1,WDR60,PRPF38B
TF	Factor: HEN1; motif: NGGNMNCAGCTGCGYCCC	TF:M11169	0.038068022735007166	NECAB1
TF	Factor: ZNF681; motif: NKGGGAAAACSA	TF:M06622	0.038068022735007166	SFRP2
TF	Factor: MyoD; motif: NAACAGCTGTYN; match class: 1	TF:M11184_1	0.03826171237824403	TRDN
TF	Factor: Zipro1; motif: NTGAAGGAGGM; match class: 1	TF:M05970_1	0.03862139422979996	IRS1
TF	Factor: ipf1; motif: CATTAR	TF:M01275	0.03863323608777681	TRDN,ROR2,MUC20,PI16,B4GALT6,PHGDH,HMGN5,GOLIM4,TCEAL9,WDR60
TF	Factor: MAFB; motif: NTCAGCN	TF:M08888	0.03863323608777681	TRDN,ROR2,SFRP2,SAA2,MUC20,B4GALT6
TF	Factor: BAF170; motif: NNCTTATCTNN	TF:M09825	0.03863323608777681	TRDN,NECAB1,SAA2
TF	Factor: ER-alpha; motif: NAGGTCACSGYGACCTN	TF:M11844	0.03863323608777681	NECAB1,SFRP2,C17ORF97,MXRA5,HMGN5,IRS1,AC009163.5
TF	Factor: GATA3; motif: AGATAAGA	TF:M07214	0.03870873397828839	TRDN,NECAB1,SAA2,C1ORF226,WDR60,PRPF38B
TF	Factor: PRDM14; motif: NRGTTAGRGACCYN	TF:M10039	0.038762533610772226	SFRP2,IRS1,TCEAL9
TF	Factor: GATA-1; motif: NGATAAN	TF:M08765	0.038762533610772226	TRDN,NECAB1,SAA2,C1ORF226,WDR60,PRPF38B
TF	Factor: GATA-6; motif: AGATAAN	TF:M03216	0.038762533610772226	TRDN,NECAB1,SAA2,C1ORF226,WDR60,PRPF38B
TF	Factor: GATA; motif: WGATARN	TF:M00789	0.038762533610772226	TRDN,NECAB1,SAA2,C1ORF226,WDR60,PRPF38B
TF	Factor: GATA-2; motif: NSAGATAAGNN	TF:M09622	0.03887054418373781	TRDN,NECAB1,SAA2
TF	Factor: PPARgamma:RXRalpha,; motif: AAGTAGGTCACNGTGACCYACTT; match class: 1	TF:M00515_1	0.03887054418373781	NECAB1,ROR2,B4GALT6,HMGN5,IRS1,TCEAL9,NSRP1
TF	Factor: Dlx-5; motif: NYAATTAN	TF:M10611	0.03893844517286709	NECAB1,HMGN5
TF	Factor: ATF; motif: NTGACGTCANYS	TF:M00338	0.038964116797695986	PI16,HMGN5,ZRSR2,AC073283.3,GOLIM4,TCEAL9
TF	Factor: HLTF; motif: AGSCARAAAGYRGSTGS	TF:M04613	0.03898868571872234	NECAB1,ROR2,MUC20,PI16,MXRA5,HMGN5,ZRSR2
TF	Factor: C-JUN:FRA-2; motif: NRTGACGTMAT	TF:M08941	0.039088060174907784	TRDN,PI16,HMGN5,ZRSR2,AC073283.3,TCEAL9,WDR60,NSRP1,PRPF38B
TF	Factor: SRF; motif: NNCCAWAWAAGGNMANNN	TF:M01257	0.039088060174907784	TRDN
TF	Factor: CP2; motif: NNNNCCAGNCNN	TF:M07602	0.039088060174907784	NECAB1,ROR2,SFRP2,PI16,MXRA5,PHGDH,C1ORF226,ZRSR2,IRS1,AC009163.5,TCEAL9,PRPF38B
TF	Factor: IRF-4; motif: NYGAAASYGAAACYN; match class: 1	TF:M11686_1	0.039171171165759334	HMGN5,ZRSR2
TF	Factor: Smad2; motif: TGTCTGNCWCCT	TF:M10059	0.03921516279185047	ROR2,C17ORF97,MUC20,PI16,HMGN5,ZRSR2,GOLIM4
[truncated: 984 more rows]
