# Supplementary material for: RNA-seq Characterization of Sex-Differences in Adipose Tissue of Obesity Affected Patients: Computational Analysis of Differentially Expressed Coding and Non-Coding RNAs
Source: J Pers Med. 2021 Apr 28;11(5):352. doi: 10.3390/jpm11050352 (PMC8145808; doi:10.3390/jpm11050352)
Supplement: Supplementary file 1 [file jpm-11-00352-s001.zip › Rey et al_Supplementary/Supplementary_Table_S5.xlsx]

## Sheet: Foglio1
Gene Name	Creatinine	BMI	Age	Glicemia	Insulinemia	Cholesterol	HDL	LDL	Triglycerides	AST	ALT	WhiteBloodCells
RPS4Y1	0.0149	0.7094	0.6884	0.0856	0.1755	0.3652	0.008	0.3067	0.1435	0.2887	0.4171	0.702		*p<0.05
AC010889.2	0.0845	0.8639	0.941	0.1792	0.008	0.7483	0.0214	0.924	0.1629	0.264	0.4765	0.6125		**p<0.01
AC010889.1	0.1127	0.8836	0.9736	0.2229	0.0049	0.8115	0.0287	0.9696	0.1686	0.2826	0.5099	0.6099		***p<0.001
TXLNGY	0.0268	0.9814	0.8085	0.0906	0.0183	0.5193	0.0184	0.5521	0.1694	0.1651	0.3065	0.6179
EIF1AY	0.0077	0.9538	0.5711	0.0375	0.3392	0.2404	0.0409	0.099	0.2901	0.2014	0.2526	0.7101
KDM5D	0.06	0.8684	0.9139	0.1382	0.0112	0.6751	0.0174	0.7992	0.1646	0.2258	0.4125	0.6202
TTTY15	0.0094	0.7477	0.7059	0.1167	0.149	0.3135	0.0069	0.3049	0.0893	0.242	0.3694	0.7877
UTY	0.0757	0.9954	0.7801	0.1566	0.0051	0.6965	0.0269	0.796	0.2121	0.2822	0.4867	0.4576
USP9Y	0.0081	0.823	0.7286	0.0747	0.1145	0.3258	0.009	0.2815	0.1261	0.1767	0.2826	0.7578
DDX3Y	0.0059	0.917	0.7184	0.0247	0.1891	0.2962	0.0224	0.168	0.239	0.124	0.1871	0.7622
AL353804.6	0.0394	0.6472	0.9876	0.347	0.2257	0.0922	0.1369	0.3126	0.0735	0.1634	0.324	0.5533
XIST	0.007	0.5793	0.8776	0.235	0.1997	0.1486	0.0598	0.3728	0.0334	0.1334	0.2685	0.8325
ZFY	0.018	0.7166	0.7595	0.0861	0.1206	0.4329	0.0065	0.412	0.1285	0.2643	0.411	0.7329
AC006157.1	0.0104	0.7	0.7959	0.0576	0.194	0.3707	0.0075	0.308	0.1364	0.2069	0.3174	0.854
RNA28S5	0.6689	0.5927	0.9046	0.4716	0.0001	0.6182	0.395	0.4799	0.7692	0.5703	0.847	0.2558
AC006157.2	0.0034	0.8293	0.8295	0.0375	0.2044	0.2871	0.011	0.2107	0.1294	0.0997	0.1667	0.9915
TRDN	0.0224	0.7981	0.711	0.2339	0.4444	0.769	0.0368	0.6555	0.0711	0.438	0.5355	0.3186
PRKY	0.095	0.9738	0.7623	0.095	0.0055	0.7725	0.0287	0.761	0.3351	0.263	0.4425	0.418
NLGN4Y	0.1017	0.9502	0.6697	0.0219	0.0323	0.7466	0.0754	0.4819	0.7357	0.2912	0.4045	0.2262
NECAB1	0.0845	0.4772	0.4631	0.5577	0.5339	0.4989	0.1419	0.6248	0.0429	0.4929	0.6775	0.4048
ROR2	0.121	0.082	0.0855	0.5619	0.2882	0.4387	0.4759	0.9612	0.1742	0.2659	0.4211	0.6638
SFRP2	0.172	0.0431	0.0639	0.4721	0.3362	0.6331	0.5112	0.8955	0.3624	0.3723	0.4906	0.566
RP11-65I12.1	0.1973	0.9492	0.7823	0.4196	0.002	0.709	0.0629	0.9048	0.2755	0.3907	0.5908	0.3307
C17orf97	0.0339	0.904	0.722	0.5385	0.4452	0.4314	0.2689	0.8516	0.0197	0.3173	0.5205	0.5314
MUC20P1	0.1425	0.5838	0.8145	0.9846	0.8716	0.2727	0.5719	0.6627	0.0257	0.4556	0.6715	0.3777
AC010879.2	0.1417	0.8566	0.8996	0.0122	0.0679	0.7606	0.1176	0.4026	0.9794	0.2073	0.2466	0.2583
SAA2	0.0056	0.3815	0.4123	0.412	0.4567	0.1647	0.1405	0.5634	0.0054	0.1108	0.2284	0.5818
MUC20	0.1181	0.622	0.7996	0.9929	0.882	0.2745	0.4572	0.6549	0.0142	0.451	0.6525	0.2883
PI16	0.2151	0.428	0.7135	0.4878	0.3869	0.1027	0.4443	0.3324	0.3266	0.1886	0.3152	0.3484
PAX8-AS1	0.2715	0.9701	0.6474	0.19	0.0088	0.7806	0.0852	0.6833	0.6871	0.4212	0.5619	0.1616
B4GALT6	0.0543	0.3665	0.3356	0.4248	0.5574	0.214	0.1199	0.2767	0.0426	0.2369	0.3734	0.4411
MXRA5	0.1111	0.0475	0.0558	0.4639	0.3763	0.552	0.4636	0.9554	0.2522	0.2966	0.4048	0.7528
SNHG25	0.0616	0.7292	0.6428	0.7317	0.244	0.4575	0.2483	0.9396	0.0107	0.3925	0.6735	0.7997
PHGDH	0.0193	0.4712	0.507	0.2795	0.3869	0.1407	0.1289	0.2362	0.0405	0.1133	0.2281	0.6402
NSA2P2	0.0896	0.1085	0.0809	0.7084	0.1688	0.5723	0.2786	0.7235	0.0495	0.2526	0.4261	0.9524
C1orf226	0.1446	0.5862	0.6845	0.9073	0.9374	0.2509	0.5476	0.5727	0.0382	0.53	0.7528	0.4917
HMGN5	0.036	0.4499	0.5382	0.3748	0.1416	0.4158	0.141	0.9118	0.0371	0.2749	0.522	0.8075
ZRSR2	0.0581	0.1702	0.2684	0.5557	0.188	0.3481	0.1676	0.9622	0.0312	0.2425	0.4523	0.8513
AC073283.3	0.1729	0.0228	0.0296	0.4932	0.2551	0.7519	0.3332	0.7241	0.2531	0.2902	0.4069	0.844
SEPTIN7P3	0.0728	0.0448	0.1536	0.5152	0.4038	0.438	0.2447	0.9453	0.1059	0.3876	0.542	0.7928
ST13P3	0.0387	0.4279	0.4682	0.5832	0.146	0.4385	0.1208	0.9498	0.0084	0.2843	0.5354	0.9011
JPX	0.0459	0.2292	0.4398	0.6328	0.4852	0.2128	0.2298	0.7319	0.0183	0.3565	0.5878	0.9446
GOLIM4	0.0646	0.1293	0.1786	0.4989	0.1996	0.4554	0.297	0.9849	0.1042	0.3079	0.4898	0.6601
IRS1	0.2141	0.4639	0.5111	0.9007	0.751	0.1449	0.2577	0.4208	0.0142	0.2408	0.3827	0.2163
AC007238.1	0.0864	0.7474	0.9763	0.9475	0.6041	0.1874	0.4915	0.6925	0.0045	0.3076	0.532	0.4396
AC009163.5	0.0193	0.2326	0.1999	0.476	0.3806	0.1545	0.3506	0.5632	0.0575	0.0889	0.1636	0.9602
UPF3AP2	0.0779	0.8947	0.996	0.9927	0.6798	0.1723	0.3951	0.6535	0.0029	0.3514	0.5889	0.4573
TCEAL9	0.2011	0.0259	0.0761	0.605	0.2507	0.8002	0.3593	0.6825	0.2676	0.543	0.6996	0.5838
WDR60	0.0473	0.5508	0.6694	0.7772	0.4996	0.3018	0.2578	0.8495	0.0068	0.4704	0.734	0.7823
NSRP1	0.0957	0.2344	0.2604	0.8636	0.1987	0.5699	0.2757	0.692	0.0199	0.4885	0.7695	0.9639
PRPF38B	0.049	0.1377	0.2293	0.6002	0.3034	0.3172	0.279	0.883	0.0511	0.3091	0.4915	0.7951
